# Supplementary material for: Genomic Sequencing of Japanese Plum (Prunus salicina Lindl.) Mutants Provides a New Model for Rosaceae Fruit Ripening Studies
Source: Front Plant Sci. 2018 Feb 19;9:21. doi: 10.3389/fpls.2018.00021 (PMC5825990; doi:10.3389/fpls.2018.00021)
Supplement: Supplementary Table 1 — Sequencing summary for plum cultivars. [file Table1.XLSX]

## Sheet: supplemental table 1
Supplemental Table 1. Sequencing summary for plum cultivars
Cultivar	Raw read pairs	Both surviving	% Remaining	coverage (based on peach)
casselman	48016652	45160945	94.05	34.38
july santa rosa	46040549	43237690	93.91	34.68
late santa rosa	58961656	55190298	93.6	43.59
roysum	53899934	50436098	93.57	39.57
santa rosa	46777598	43915860	93.88	35.91
sweet miriam	52996635	49646442	93.68	39.561

## Sheet: Supplemental Table 2
Suplemental Table 2. Summary of the unique variants effects (SNP/INDEL) for each of the plum cultivars.
	CULTIVAR (Total SNPs/INDELS)
Variant effect	JSR (5,496/2,714)	CASSELMAN (5,718/2,855)	SM (4,122/2,189)	LSR (3,259/1,905)	ROYSUM (3,933/2,361)	SR (5,114/2,571)
missense_variant	1942/839	1980/871	1447/669	1058/561	1393/728	1868/789
synonymous_variant	1218/143	1221/138	875/91	688/65	826/113	1097/118
5_prime_UTR_variant	652/601	687/598	512/475	441/468	497/503	628/554
5_prime_UTR_premature_start_codon_gain_variant	114/29	142/32	97/27	81/21	86/21	120/23
intron_variant	299/117	351/143	224/123	180/86	226/105	255/120
3_prime_UTR_variant	1128/726	1200/787	863/593	733/532	827/669	1025/712
stop_gained	49/21	37/14	29/7	28/13	22/15	40/18
splice_region_variant&synonymous_variant	13/0	18/2	13/0	7/2	11/2	11/1
splice_region_variant	23/10	21/9	16/11	12/12	12/11	15/12
upstream_gene_variant	4/6	7/9	6/6	4/5	6/4	10/7
missense_variant&splice_region_variant	29/9	23/8	20/3	10/3	12/5	20/7
start_lost	5/4	2/1	0/2	1/0	1/2	2/3
splice_region_variant&intron_variant	11/2	8/8	5/11	9/7	6/6	11/4
splice_donor_variant&intron_variant	1/1	2/0	4/2	2/1	2/2	1/3
stop_gained&splice_region_variant	1/0	3/0	2/0	1/0	1/0	0/0
stop_retained_variant	3/0	3/0	0/0	0/0	1/0	0/0
splice_acceptor_variant&intron_variant	1/0	4/1	3/0	1/2	1/0	2/0
start_lost&splice_region_variant	1/0	0/0	0/0	0/0	0/0	1/0
initiator_codon_variant	1/0	1/1	0/0	0/0	0/0	0/0
stop_lost	1/0	3/4	3/1	3/1	0/1	5/1
stop_lost&splice_region_variant	0/0	4/0	1/2	0/1	2/1	3/2
downstream_gene_variant	0/0	1/0	1/4	0/0	0/4	0/0
splice_region_variant&stop_retained_variant	0/0	0/0	1/0	0/0	1/0	0/0
