# Supplementary material for: Genomic Sequencing of Japanese Plum (Prunus salicina Lindl.) Mutants Provides a New Model for Rosaceae Fruit Ripening Studies
Source: Front Plant Sci. 2018 Feb 19;9:21. doi: 10.3389/fpls.2018.00021 (PMC5825990; doi:10.3389/fpls.2018.00021)
Supplement: Supplementary Table 3 — Discriminatory SNP variants among the 6 plum cultivars where at least one cultivar differs. [file Table3.XLSX]

## Sheet: Sheet1
Supplemental table 3. Discriminatory SNP variants among the 6 plum cultivars where at least 1 cultivar differs
CHROM	POS	REF	ALT	casselman	jsr	lsr	roysum	sm	sr	Gene	Description	impact	effect
Pp01	42312	G	C	G/C	G/G	G/G	G/C	G/C	G/C	Prupe.1G000100	Importin-beta N-terminal domain	MODIFIER	intron_variant
Pp01	42407	T	C	T/C	T/C	T/T	T/T	T/T	T/T	Prupe.1G000100	Importin-beta N-terminal domain	MODIFIER	intron_variant
Pp01	42476	G	A	G/A	G/A	G/A	G/A	G/A	A/A	Prupe.1G000100	Importin-beta N-terminal domain	MODIFIER	intron_variant
Pp01	42553	A	G	A/G	A/G	A/G	A/G	A/G	G/G	Prupe.1G000100	Importin-beta N-terminal domain	MODIFIER	intron_variant
Pp01	42578	G	T	G/G	G/T	G/T	G/T	G/T	G/G	Prupe.1G000100	Importin-beta N-terminal domain	MODIFIER	intron_variant
Pp01	51483	G	A	G/A	A/A	G/A	G/A	G/A	G/A	Prupe.1G000100	Importin-beta N-terminal domain	MODERATE	missense_variant
Pp01	51489	G	A	A/A	A/A	G/A	A/A	G/A	G/A	Prupe.1G000100	Importin-beta N-terminal domain	MODERATE	missense_variant
Pp01	51483	G	A	G/A	A/A	G/A	G/A	G/A	G/A	Prupe.1G000100	Importin-beta N-terminal domain	MODERATE	missense_variant
Pp01	51489	G	A	A/A	A/A	G/A	A/A	G/A	G/A	Prupe.1G000100	Importin-beta N-terminal domain	MODERATE	missense_variant
Pp01	70239	T	A	T/T	T/T	T/A	T/T	T/T	T/T	Prupe.1G000300	IMPORTIN-7, 8, 11	MODIFIER	3_prime_UTR_variant
Pp01	70239	T	A	T/T	T/T	T/A	T/T	T/T	T/T	Prupe.1G000300	IMPORTIN-7, 8, 11	MODIFIER	3_prime_UTR_variant
Pp01	102538	G	T	G/G	G/G	G/G	G/G	G/G	G/T	Prupe.1G000700	NUCLEOLAR PROTEIN 8	MODERATE	missense_variant
Pp01	114150	C	G	C/G	C/G	C/G	G/G	C/G	C/G	Prupe.1G000800	Activator of Hsp90 ATPase, N-terminal	MODIFIER	intron_variant
Pp01	114152	C	A	C/A	C/A	C/A	C/C	A/A	C/A	Prupe.1G000800	Activator of Hsp90 ATPase, N-terminal	MODIFIER	intron_variant
Pp01	131037	T	C	T/C	T/C	T/C	C/C	C/C	C/C	Prupe.1G000900	#N/A	MODIFIER	3_prime_UTR_variant
Pp01	131064	A	G	A/G	G/G	A/G	G/G	G/G	A/G	Prupe.1G000900	#N/A	MODIFIER	3_prime_UTR_variant
Pp01	131623	T	C	T/C	C/C	T/T	T/C	T/C	C/C	Prupe.1G000900	#N/A	MODIFIER	3_prime_UTR_variant
Pp01	131644	G	A	A/A	G/A	A/A	A/A	A/A	G/A	Prupe.1G000900	#N/A	MODIFIER	3_prime_UTR_variant
Pp01	131666	G	A	G/A	G/A	G/G	G/G	G/A	G/A	Prupe.1G000900	#N/A	MODIFIER	3_prime_UTR_variant
Pp01	131709	A	G	A/G	A/G	A/G	G/G	A/G	A/G	Prupe.1G000900	#N/A	MODIFIER	3_prime_UTR_variant
Pp01	131778	C	T	C/T	C/T	T/T	C/T	T/T	C/T	Prupe.1G000900	#N/A	MODIFIER	3_prime_UTR_variant
Pp01	132000	G	A	A/A	G/A	A/A	G/A	A/A	A/A	Prupe.1G000900	#N/A	MODIFIER	intron_variant
Pp01	132019	G	A	G/A	A/A	A/A	A/A	A/A	G/A	Prupe.1G000900	#N/A	MODIFIER	intron_variant
Pp01	132182	C	T	T/T	C/T	C/T	T/T	C/T	T/T	Prupe.1G000900	#N/A	MODIFIER	5_prime_UTR_variant
Pp01	132213	C	T	C/T	C/T	C/T	C/C	C/T	C/T	Prupe.1G000900	#N/A	MODIFIER	5_prime_UTR_variant
Pp01	132233	G	T	G/T	G/G	G/T	G/G	G/T	G/G	Prupe.1G000900	#N/A	MODIFIER	5_prime_UTR_variant
Pp01	132243	A	T	A/A	A/A	A/A	A/T	A/T	A/T	Prupe.1G000900	#N/A	MODIFIER	5_prime_UTR_variant
Pp01	132275	G	A	G/G	G/G	G/A	G/A	G/A	G/A	Prupe.1G000900	#N/A	LOW	5_prime_UTR_premature_start_codon_gain_variant
Pp01	132333	C	T	C/C	C/T	C/T	C/C	C/T	C/T	Prupe.1G000900	#N/A	MODIFIER	5_prime_UTR_variant
Pp01	132350	C	T	C/C	C/C	C/T	C/T	C/C	C/T	Prupe.1G000900	#N/A	MODIFIER	5_prime_UTR_variant
Pp01	132353	C	T	C/C	C/T	C/T	C/T	C/T	C/C	Prupe.1G000900	#N/A	MODIFIER	5_prime_UTR_variant
Pp01	132397	A	C,T	C/C	C/T	C/T	C/T	C/T	C/C	Prupe.1G000900	#N/A	MODIFIER	5_prime_UTR_variant
Pp01	132429	C	T	C/C	C/T	C/T	C/T	C/T	C/C	Prupe.1G000900	#N/A	MODIFIER	5_prime_UTR_variant
Pp01	132494	G	A	A/A	A/A	G/A	A/A	G/A	A/A	Prupe.1G000900	#N/A	MODIFIER	5_prime_UTR_variant
Pp01	132634	G	T	G/T	G/G	G/T	G/G	G/T	G/T	Prupe.1G000900	#N/A	MODIFIER	5_prime_UTR_variant
Pp01	132833	G	A	G/A	A/A	A/A	A/A	A/A	G/A	Prupe.1G000900	#N/A	LOW	5_prime_UTR_premature_start_codon_gain_variant
Pp01	132889	C	T	C/T	C/C	C/T	C/T	C/T	C/T	Prupe.1G000900	#N/A	MODIFIER	5_prime_UTR_variant
Pp01	132991	A	G	A/A	A/A	A/G	A/A	A/A	A/G	Prupe.1G000900	#N/A	MODIFIER	5_prime_UTR_variant
Pp01	133027	T	G	T/T	T/T	T/T	T/T	T/T	T/G	Prupe.1G000900	#N/A	MODIFIER	5_prime_UTR_variant
Pp01	141999	T	C	T/C	T/C	T/C	T/C	C/C	C/C	Prupe.1G001000	FAMILY NOT NAMED	MODERATE	missense_variant
Pp01	155185	G	A	G/A	G/A	G/A	G/A	G/G	G/A	Prupe.1G001000	FAMILY NOT NAMED	MODERATE	missense_variant
Pp01	210235	A	T	A/A	A/T	A/A	A/T	A/T	A/A	Prupe.1G001500	Copper chaperone	MODIFIER	3_prime_UTR_variant
Pp01	223868	C	A	A/A	A/A	C/A	C/A	C/A	A/A	Prupe.1G001900	#N/A	MODIFIER	5_prime_UTR_variant
Pp01	223958	G	A	G/G	G/A	G/G	G/A	G/A	G/G	Prupe.1G001900	#N/A	MODIFIER	5_prime_UTR_variant
Pp01	224106	C	T	T/T	C/T	T/T	C/T	C/T	C/T	Prupe.1G001900	#N/A	MODIFIER	intron_variant
Pp01	224280	A	T	A/T	A/T	A/T	A/T	A/A	A/T	Prupe.1G001900	#N/A	MODIFIER	3_prime_UTR_variant
Pp01	224301	G	A	G/A	G/A	G/A	G/A	G/G	G/A	Prupe.1G002000	#N/A	MODIFIER	5_prime_UTR_variant
Pp01	224317	T	A	T/A	T/T	T/A	T/A	T/T	T/A	Prupe.1G002000	#N/A	MODIFIER	5_prime_UTR_variant
Pp01	224455	G	T	G/G	G/G	G/T	G/T	G/T	G/T	Prupe.1G002000	#N/A	MODERATE	missense_variant
Pp01	224610	A	G	A/G	G/G	G/G	A/G	A/G	A/G	Prupe.1G002000	#N/A	MODIFIER	3_prime_UTR_variant
Pp01	276928	C	T	C/T	T/T	T/T	T/T	T/T	T/T	Prupe.1G002600	0	MODIFIER	5_prime_UTR_variant
Pp01	278579	A	T	A/T	A/T	A/T	A/A	A/T	A/T	Prupe.1G002600	0	MODERATE	missense_variant
Pp01	278580	C	G	C/G	C/G	C/G	C/C	C/G	C/G	Prupe.1G002600	0	HIGH	stop_gained
Pp01	278582	T	A	T/A	T/A	T/A	T/T	T/T	T/A	Prupe.1G002600	0	HIGH	stop_gained
Pp01	289044	A	T	A/T	A/T	A/A	A/A	A/A	A/A	Prupe.1G002700	ABC1 FAMILY PROTEIN KINASE	LOW	5_prime_UTR_premature_start_codon_gain_variant
Pp01	289044	A	T	A/T	A/T	A/A	A/A	A/A	A/A	Prupe.1G002700	ABC1 FAMILY PROTEIN KINASE	LOW	5_prime_UTR_premature_start_codon_gain_variant
Pp01	289044	A	T	A/T	A/T	A/A	A/A	A/A	A/A	Prupe.1G002700	ABC1 FAMILY PROTEIN KINASE	LOW	5_prime_UTR_premature_start_codon_gain_variant
Pp01	289044	A	T	A/T	A/T	A/A	A/A	A/A	A/A	Prupe.1G002700	ABC1 FAMILY PROTEIN KINASE	LOW	5_prime_UTR_premature_start_codon_gain_variant
Pp01	298793	A	G	A/A	A/G	A/G	A/G	A/G	A/A	Prupe.1G002700	ABC1 FAMILY PROTEIN KINASE	MODIFIER	3_prime_UTR_variant
Pp01	298794	C	T	C/T	C/T	C/T	C/T	C/T	C/C	Prupe.1G002700	ABC1 FAMILY PROTEIN KINASE	MODIFIER	3_prime_UTR_variant
Pp01	298793	A	G	A/A	A/G	A/G	A/G	A/G	A/A	Prupe.1G002700	ABC1 FAMILY PROTEIN KINASE	MODIFIER	3_prime_UTR_variant
Pp01	298794	C	T	C/T	C/T	C/T	C/T	C/T	C/C	Prupe.1G002700	ABC1 FAMILY PROTEIN KINASE	MODIFIER	3_prime_UTR_variant
Pp01	298793	A	G	A/A	A/G	A/G	A/G	A/G	A/A	Prupe.1G002700	ABC1 FAMILY PROTEIN KINASE	MODIFIER	3_prime_UTR_variant
Pp01	298794	C	T	C/T	C/T	C/T	C/T	C/T	C/C	Prupe.1G002700	ABC1 FAMILY PROTEIN KINASE	MODIFIER	3_prime_UTR_variant
Pp01	298793	A	G	A/A	A/G	A/G	A/G	A/G	A/A	Prupe.1G002700	ABC1 FAMILY PROTEIN KINASE	MODIFIER	3_prime_UTR_variant
Pp01	298794	C	T	C/T	C/T	C/T	C/T	C/T	C/C	Prupe.1G002700	ABC1 FAMILY PROTEIN KINASE	MODIFIER	3_prime_UTR_variant
Pp01	313202	T	A	A/A	T/A	T/A	A/A	T/A	T/A	Prupe.1G002900	chalcone synthase [EC:2.3.1.74]	MODERATE	missense_variant
Pp01	313225	G	C	G/G	G/C	G/C	G/G	G/C	G/C	Prupe.1G002900	chalcone synthase [EC:2.3.1.74]	LOW	synonymous_variant
Pp01	313237	T	C	T/T	T/C	T/T	T/T	T/C	T/C	Prupe.1G002900	chalcone synthase [EC:2.3.1.74]	LOW	synonymous_variant
Pp01	313273	T	C	T/C	T/C	T/C	C/C	T/C	T/C	Prupe.1G002900	chalcone synthase [EC:2.3.1.74]	LOW	synonymous_variant
Pp01	313291	T	G	T/G	G/G	T/G	T/G	T/G	T/G	Prupe.1G002900	chalcone synthase [EC:2.3.1.74]	LOW	synonymous_variant
Pp01	313324	A	C	A/C	A/A	A/C	A/A	A/C	A/C	Prupe.1G002900	chalcone synthase [EC:2.3.1.74]	LOW	synonymous_variant
Pp01	313612	G	A	G/A	G/G	G/A	G/A	G/A	G/A	Prupe.1G002900	chalcone synthase [EC:2.3.1.74]	LOW	synonymous_variant
Pp01	313870	G	A	G/A	G/A	G/A	G/A	G/G	G/G	Prupe.1G002900	chalcone synthase [EC:2.3.1.74]	LOW	synonymous_variant
Pp01	313906	A	C	A/C	A/C	A/C	A/C	C/C	A/C	Prupe.1G002900	chalcone synthase [EC:2.3.1.74]	LOW	synonymous_variant
Pp01	313202	T	A	A/A	T/A	T/A	A/A	T/A	T/A	Prupe.1G002900	chalcone synthase [EC:2.3.1.74]	MODERATE	missense_variant
Pp01	313225	G	C	G/G	G/C	G/C	G/G	G/C	G/C	Prupe.1G002900	chalcone synthase [EC:2.3.1.74]	LOW	synonymous_variant
Pp01	313237	T	C	T/T	T/C	T/T	T/T	T/C	T/C	Prupe.1G002900	chalcone synthase [EC:2.3.1.74]	LOW	synonymous_variant
Pp01	313273	T	C	T/C	T/C	T/C	C/C	T/C	T/C	Prupe.1G002900	chalcone synthase [EC:2.3.1.74]	LOW	synonymous_variant
Pp01	313291	T	G	T/G	G/G	T/G	T/G	T/G	T/G	Prupe.1G002900	chalcone synthase [EC:2.3.1.74]	LOW	synonymous_variant
Pp01	313324	A	C	A/C	A/A	A/C	A/A	A/C	A/C	Prupe.1G002900	chalcone synthase [EC:2.3.1.74]	LOW	synonymous_variant
Pp01	313612	G	A	G/A	G/G	G/A	G/A	G/A	G/A	Prupe.1G002900	chalcone synthase [EC:2.3.1.74]	LOW	synonymous_variant
Pp01	313870	G	A	G/A	G/A	G/A	G/A	G/G	G/G	Prupe.1G002900	chalcone synthase [EC:2.3.1.74]	LOW	synonymous_variant
Pp01	313906	A	C	A/C	A/C	A/C	A/C	C/C	A/C	Prupe.1G002900	chalcone synthase [EC:2.3.1.74]	LOW	synonymous_variant
Pp01	320244	A	G	A/G	A/G	A/A	A/G	A/A	A/A	Prupe.1G003000	chalcone synthase [EC:2.3.1.74]	LOW	synonymous_variant
Pp01	320250	G	C	C/C	G/C	C/C	G/C	G/C	C/C	Prupe.1G003000	chalcone synthase [EC:2.3.1.74]	LOW	synonymous_variant
Pp01	321019	C	G	G/G	G/G	G/G	G/G	C/G	G/G	Prupe.1G003000	chalcone synthase [EC:2.3.1.74]	MODERATE	missense_variant
Pp01	343670	C	G	G/G	C/G	G/G	G/G	C/G	C/G	Prupe.1G003200	RING FINGER DOMAIN-CONTAINING	LOW	5_prime_UTR_premature_start_codon_gain_variant
Pp01	360039	G	C	G/G	G/C	G/C	G/G	G/C	G/C	Prupe.1G003400	vesicle-mediated transport	MODIFIER	3_prime_UTR_variant
Pp01	360192	A	G	A/A	A/G	A/G	A/G	A/G	A/G	Prupe.1G003400	vesicle-mediated transport	MODIFIER	intron_variant
Pp01	360204	A	G	A/A	A/G	A/G	A/G	A/G	A/G	Prupe.1G003400	vesicle-mediated transport	MODIFIER	intron_variant
Pp01	360421	T	G	T/G	T/G	T/G	T/T	T/T	T/G	Prupe.1G003400	vesicle-mediated transport	MODIFIER	intron_variant
Pp01	360469	C	A	C/A	C/A	C/A	C/A	C/C	C/C	Prupe.1G003400	vesicle-mediated transport	MODIFIER	intron_variant
Pp01	361970	T	A	T/A	A/A	A/A	T/A	A/A	A/A	Prupe.1G003400	vesicle-mediated transport	MODIFIER	5_prime_UTR_variant
Pp01	371630	C	G	C/C	C/G	C/G	C/G	C/G	C/G	Prupe.1G003700	FAMILY NOT NAMED	MODERATE	missense_variant
Pp01	371631	C	T	C/C	C/T	C/T	C/T	C/T	C/T	Prupe.1G003700	FAMILY NOT NAMED	HIGH	stop_gained
Pp01	373005	G	A	G/A	G/A	A/A	G/A	G/A	G/A	Prupe.1G003800	#N/A	MODERATE	missense_variant
Pp01	374800	C	T	C/T	C/T	T/T	T/T	T/T	T/T	Prupe.1G003900	FAMILY NOT NAMED	MODIFIER	3_prime_UTR_variant
Pp01	376272	C	T	C/T	C/T	C/T	C/C	C/C	C/T	Prupe.1G003900	FAMILY NOT NAMED	LOW	synonymous_variant
Pp01	376404	C	T	C/T	C/T	C/T	C/C	C/T	C/T	Prupe.1G003900	FAMILY NOT NAMED	LOW	synonymous_variant
Pp01	376449	C	G	G/G	C/G	C/G	G/G	C/G	G/G	Prupe.1G003900	FAMILY NOT NAMED	MODIFIER	5_prime_UTR_variant
Pp01	402388	T	C	T/C	T/C	T/T	T/C	T/C	T/C	Prupe.1G004300	protein binding	MODERATE	missense_variant
Pp01	406485	T	A	T/A	A/A	A/A	T/A	T/A	A/A	Prupe.1G004400	#N/A	MODIFIER	3_prime_UTR_variant
Pp01	418923	G	A	A/A	G/A	A/A	A/A	G/A	A/A	Prupe.1G004700	Protein of unknown function, DUF608	MODIFIER	5_prime_UTR_variant
Pp01	418923	G	A	A/A	G/A	A/A	A/A	G/A	A/A	Prupe.1G004700	Protein of unknown function, DUF608	MODIFIER	5_prime_UTR_variant
Pp01	418923	G	A	A/A	G/A	A/A	A/A	G/A	A/A	Prupe.1G004700	Protein of unknown function, DUF608	MODIFIER	5_prime_UTR_variant
Pp01	430790	T	A	T/A	A/A	A/A	A/A	A/A	A/A	Prupe.1G004800	Glutathione-disulfide reductase.	MODIFIER	5_prime_UTR_variant
Pp01	430790	T	A	T/A	A/A	A/A	A/A	A/A	A/A	Prupe.1G004800	Glutathione-disulfide reductase.	MODIFIER	5_prime_UTR_variant
Pp01	441113	C	T	C/T	C/C	C/T	C/T	C/C	C/T	Prupe.1G004800	Glutathione-disulfide reductase.	MODIFIER	3_prime_UTR_variant
Pp01	441196	G	C	G/G	G/G	G/C	G/C	G/C	G/C	Prupe.1G004800	Glutathione-disulfide reductase.	MODIFIER	3_prime_UTR_variant
Pp01	441113	C	T	C/T	C/C	C/T	C/T	C/C	C/T	Prupe.1G004800	Glutathione-disulfide reductase.	MODIFIER	3_prime_UTR_variant
Pp01	441196	G	C	G/G	G/G	G/C	G/C	G/C	G/C	Prupe.1G004800	Glutathione-disulfide reductase.	MODIFIER	3_prime_UTR_variant
Pp01	441525	C	A	C/A	C/C	C/A	C/A	C/A	C/A	Prupe.1G004900	Putative peptidoglycan binding domain	MODIFIER	3_prime_UTR_variant
Pp01	441540	A	T	A/T	T/T	A/T	A/T	T/T	A/T	Prupe.1G004900	Putative peptidoglycan binding domain	MODIFIER	3_prime_UTR_variant
Pp01	441861	C	T	C/T	C/T	C/C	C/T	C/T	C/T	Prupe.1G004900	Putative peptidoglycan binding domain	MODIFIER	3_prime_UTR_variant
Pp01	442078	A	T	A/A	A/A	A/T	A/T	A/T	A/T	Prupe.1G004900	Putative peptidoglycan binding domain	MODIFIER	3_prime_UTR_variant
Pp01	442115	G	A	G/A	G/A	G/G	G/A	G/A	G/G	Prupe.1G004900	Putative peptidoglycan binding domain	MODIFIER	3_prime_UTR_variant
Pp01	442150	G	A	G/A	G/G	G/A	G/A	G/A	G/G	Prupe.1G004900	Putative peptidoglycan binding domain	MODIFIER	3_prime_UTR_variant
Pp01	442347	T	C	T/C	T/C	T/C	T/T	T/C	T/C	Prupe.1G004900	Putative peptidoglycan binding domain	MODERATE	missense_variant
Pp01	442955	T	G	T/G	T/G	T/G	T/G	T/G	T/T	Prupe.1G004900	Putative peptidoglycan binding domain	MODERATE	missense_variant
Pp01	442978	C	T	T/T	C/T	T/T	T/T	T/T	T/T	Prupe.1G004900	Putative peptidoglycan binding domain	LOW	synonymous_variant
Pp01	442991	A	C,G	A/C	A/C	A/G	A/C	A/C	A/C	Prupe.1G004900	Putative peptidoglycan binding domain	MODERATE	missense_variant
Pp01	444308	G	A	G/A	G/A	G/A	G/A	G/A	G/G	Prupe.1G004900	Putative peptidoglycan binding domain	MODERATE	missense_variant
Pp01	444393	G	T	G/T	G/G	G/T	G/T	G/T	G/G	Prupe.1G004900	Putative peptidoglycan binding domain	MODERATE	missense_variant
Pp01	444437	C	A	C/A	C/C	C/C	C/A	C/A	C/A	Prupe.1G004900	Putative peptidoglycan binding domain	MODERATE	missense_variant
Pp01	458812	A	G	A/G	A/G	A/G	A/G	A/G	A/A	Prupe.1G005100	WD40 repeat-containing protein	MODERATE	missense_variant
Pp01	459191	T	A	A/A	T/A	T/A	T/A	T/A	A/A	Prupe.1G005100	WD40 repeat-containing protein	LOW	synonymous_variant
Pp01	463866	T	A	T/A	A/A	T/A	T/A	T/A	T/A	Prupe.1G005100	WD40 repeat-containing protein	MODERATE	missense_variant
Pp01	464098	T	G	T/T	T/T	T/G	T/G	T/G	T/G	Prupe.1G005100	WD40 repeat-containing protein	MODERATE	missense_variant
Pp01	465776	C	T	C/C	C/T	C/T	C/T	C/T	C/T	Prupe.1G005300	Mitochondrial transcription termination factor, mTERF	MODERATE	missense_variant
Pp01	465797	G	A	G/G	G/A	G/A	G/A	G/A	G/A	Prupe.1G005300	Mitochondrial transcription termination factor, mTERF	LOW	synonymous_variant
Pp01	465819	C	T	C/C	C/T	C/T	C/T	C/C	C/T	Prupe.1G005300	Mitochondrial transcription termination factor, mTERF	LOW	synonymous_variant
Pp01	466249	T	C	T/C	T/C	T/C	T/C	T/C	T/T	Prupe.1G005300	Mitochondrial transcription termination factor, mTERF	MODERATE	missense_variant
Pp01	466267	A	C	A/C	A/C	A/C	A/C	A/C	A/A	Prupe.1G005300	Mitochondrial transcription termination factor, mTERF	MODERATE	missense_variant
Pp01	466490	T	C	T/T	T/C	T/C	T/C	T/T	T/C	Prupe.1G005300	Mitochondrial transcription termination factor, mTERF	MODERATE	missense_variant
Pp01	466790	T	C	T/C	T/C	T/C	T/T	T/C	T/C	Prupe.1G005300	Mitochondrial transcription termination factor, mTERF	MODERATE	missense_variant
Pp01	466800	G	A	G/G	G/A	G/A	G/A	G/A	G/A	Prupe.1G005300	Mitochondrial transcription termination factor, mTERF	LOW	synonymous_variant
Pp01	466861	T	C	T/C	T/C	T/C	T/T	T/C	T/T	Prupe.1G005300	Mitochondrial transcription termination factor, mTERF	MODIFIER	5_prime_UTR_variant
Pp01	479154	T	C	T/C	T/C	C/C	C/C	C/C	C/C	Prupe.1G005500	Kinesin motor domain	LOW	synonymous_variant
Pp01	479173	G	T	T/T	G/T	T/T	G/T	T/T	T/T	Prupe.1G005500	Kinesin motor domain	MODERATE	missense_variant
Pp01	489321	C	T	T/T	C/T	C/T	T/T	T/T	T/T	Prupe.1G005600	#N/A	MODERATE	missense_variant
Pp01	493271	G	A	G/A	G/A	G/G	G/G	G/A	G/A	Prupe.1G005700	WD40 repeat-containing protein	MODERATE	missense_variant
Pp01	493271	G	A	G/A	G/A	G/G	G/G	G/A	G/A	Prupe.1G005700	WD40 repeat-containing protein	MODERATE	missense_variant
Pp01	493647	A	G	A/G	A/G	A/G	A/G	A/A	A/A	Prupe.1G005700	WD40 repeat-containing protein	MODERATE	missense_variant
Pp01	493647	A	G	A/G	A/G	A/G	A/G	A/A	A/A	Prupe.1G005700	WD40 repeat-containing protein	MODERATE	missense_variant
Pp01	495401	C	T	C/T	C/T	C/C	C/T	C/T	C/T	Prupe.1G005700	WD40 repeat-containing protein	MODERATE	missense_variant
Pp01	495401	C	T	C/T	C/T	C/C	C/T	C/T	C/T	Prupe.1G005700	WD40 repeat-containing protein	MODERATE	missense_variant
Pp01	500251	G	T	G/G	G/T	G/T	G/T	G/T	G/T	Prupe.1G005700	WD40 repeat-containing protein	MODERATE	missense_variant
Pp01	500251	G	T	G/G	G/T	G/T	G/T	G/T	G/T	Prupe.1G005700	WD40 repeat-containing protein	MODERATE	missense_variant
Pp01	500734	A	G,T	A/G	A/G	A/G	A/T	A/T	A/G	Prupe.1G005700	WD40 repeat-containing protein	LOW	synonymous_variant
Pp01	500734	A	G,T	A/G	A/G	A/G	A/T	A/T	A/G	Prupe.1G005700	WD40 repeat-containing protein	LOW	synonymous_variant
Pp01	500896	A	T	A/A	A/T	A/A	A/T	A/T	A/T	Prupe.1G005700	WD40 repeat-containing protein	MODIFIER	3_prime_UTR_variant
Pp01	500954	T	G	T/G	T/T	T/G	T/G	T/G	T/G	Prupe.1G005700	WD40 repeat-containing protein	MODIFIER	3_prime_UTR_variant
Pp01	501038	A	T	A/T	A/T	A/T	A/A	A/T	A/T	Prupe.1G005700	WD40 repeat-containing protein	MODIFIER	3_prime_UTR_variant
Pp01	501047	T	C	T/C	T/C	T/C	C/C	T/C	T/C	Prupe.1G005700	WD40 repeat-containing protein	MODIFIER	3_prime_UTR_variant
Pp01	501886	T	G,A	G/A	G/G	G/A	G/A	G/A	G/A	Prupe.1G005800	Mitochondrial transcription termination factor, mTERF	MODIFIER	3_prime_UTR_variant
Pp01	501920	T	C	C/C	C/C	T/C	C/C	T/C	C/C	Prupe.1G005800	Mitochondrial transcription termination factor, mTERF	MODIFIER	3_prime_UTR_variant
Pp01	501972	C	T	T/T	T/T	T/T	T/T	C/T	T/T	Prupe.1G005800	Mitochondrial transcription termination factor, mTERF	MODIFIER	3_prime_UTR_variant
Pp01	501886	T	G,A	G/A	G/G	G/A	G/A	G/A	G/A	Prupe.1G005800	Mitochondrial transcription termination factor, mTERF	MODIFIER	3_prime_UTR_variant
Pp01	501920	T	C	C/C	C/C	T/C	C/C	T/C	C/C	Prupe.1G005800	Mitochondrial transcription termination factor, mTERF	MODIFIER	3_prime_UTR_variant
Pp01	501972	C	T	T/T	T/T	T/T	T/T	C/T	T/T	Prupe.1G005800	Mitochondrial transcription termination factor, mTERF	MODIFIER	3_prime_UTR_variant
Pp01	502244	C	T	C/T	T/T	C/T	T/T	T/T	T/T	Prupe.1G005800	Mitochondrial transcription termination factor, mTERF	MODERATE	missense_variant
Pp01	502275	A	T	A/T	A/T	A/T	A/A	A/T	A/A	Prupe.1G005800	Mitochondrial transcription termination factor, mTERF	MODERATE	missense_variant
Pp01	502296	T	C	T/C	T/C	T/C	T/C	T/C	C/C	Prupe.1G005800	Mitochondrial transcription termination factor, mTERF	MODERATE	missense_variant
Pp01	502365	C	T	C/C	C/T	C/T	C/T	C/C	C/T	Prupe.1G005800	Mitochondrial transcription termination factor, mTERF	MODERATE	missense_variant
Pp01	502380	C	G	C/C	C/G	C/G	C/G	C/C	C/G	Prupe.1G005800	Mitochondrial transcription termination factor, mTERF	MODERATE	missense_variant
Pp01	502398	A	G	A/G	A/G	A/G	A/G	G/G	A/G	Prupe.1G005800	Mitochondrial transcription termination factor, mTERF	MODERATE	missense_variant
Pp01	502582	A	G	A/A	A/A	A/A	A/G	A/G	A/G	Prupe.1G005800	Mitochondrial transcription termination factor, mTERF	LOW	synonymous_variant
Pp01	502658	A	G	A/G	A/G	A/A	A/G	A/A	A/G	Prupe.1G005800	Mitochondrial transcription termination factor, mTERF	MODERATE	missense_variant
Pp01	502686	T	C	T/T	T/C	T/T	T/C	T/T	T/C	Prupe.1G005800	Mitochondrial transcription termination factor, mTERF	MODERATE	missense_variant
Pp01	502962	C	T	T/T	C/T	C/T	C/T	C/T	C/T	Prupe.1G005800	Mitochondrial transcription termination factor, mTERF	MODERATE	missense_variant
Pp01	502244	C	T	C/T	T/T	C/T	T/T	T/T	T/T	Prupe.1G005800	Mitochondrial transcription termination factor, mTERF	MODERATE	missense_variant
Pp01	502275	A	T	A/T	A/T	A/T	A/A	A/T	A/A	Prupe.1G005800	Mitochondrial transcription termination factor, mTERF	MODERATE	missense_variant
Pp01	502296	T	C	T/C	T/C	T/C	T/C	T/C	C/C	Prupe.1G005800	Mitochondrial transcription termination factor, mTERF	MODERATE	missense_variant
Pp01	502365	C	T	C/C	C/T	C/T	C/T	C/C	C/T	Prupe.1G005800	Mitochondrial transcription termination factor, mTERF	MODERATE	missense_variant
Pp01	502380	C	G	C/C	C/G	C/G	C/G	C/C	C/G	Prupe.1G005800	Mitochondrial transcription termination factor, mTERF	MODERATE	missense_variant
Pp01	502398	A	G	A/G	A/G	A/G	A/G	G/G	A/G	Prupe.1G005800	Mitochondrial transcription termination factor, mTERF	MODERATE	missense_variant
Pp01	502582	A	G	A/A	A/A	A/A	A/G	A/G	A/G	Prupe.1G005800	Mitochondrial transcription termination factor, mTERF	LOW	synonymous_variant
Pp01	502658	A	G	A/G	A/G	A/A	A/G	A/A	A/G	Prupe.1G005800	Mitochondrial transcription termination factor, mTERF	MODERATE	missense_variant
Pp01	502686	T	C	T/T	T/C	T/T	T/C	T/T	T/C	Prupe.1G005800	Mitochondrial transcription termination factor, mTERF	MODERATE	missense_variant
Pp01	502962	C	T	T/T	C/T	C/T	C/T	C/T	C/T	Prupe.1G005800	Mitochondrial transcription termination factor, mTERF	MODERATE	missense_variant
Pp01	512895	C	A	C/C	C/C	C/A	C/C	C/C	C/A	Prupe.1G005900	Mitochondrial transcription termination factor, mTERF	MODERATE	missense_variant
Pp01	512984	T	C	C/C	C/C	T/C	C/C	C/C	T/C	Prupe.1G005900	Mitochondrial transcription termination factor, mTERF	LOW	synonymous_variant
Pp01	512992	T	C	T/T	T/T	T/C	T/T	T/T	T/C	Prupe.1G005900	Mitochondrial transcription termination factor, mTERF	MODERATE	missense_variant
Pp01	513842	T	A	A/A	T/A	A/A	A/A	A/A	T/A	Prupe.1G005900	Mitochondrial transcription termination factor, mTERF	LOW	synonymous_variant
Pp01	520130	C	T	C/T	C/T	C/T	C/C	C/T	C/C	Prupe.1G006000	Mitochondrial transcription termination factor, mTERF	MODERATE	missense_variant
Pp01	520137	T	C	T/C	T/C	T/T	T/T	T/T	T/T	Prupe.1G006000	Mitochondrial transcription termination factor, mTERF	LOW	synonymous_variant
Pp01	521867	A	T	A/T	A/T	A/A	A/T	A/T	A/T	Prupe.1G006100	UNCHARACTERIZED	MODIFIER	5_prime_UTR_variant
Pp01	521867	A	T	A/T	A/T	A/A	A/T	A/T	A/T	Prupe.1G006100	UNCHARACTERIZED	MODIFIER	5_prime_UTR_variant
Pp01	523596	T	A	T/T	T/T	T/T	T/A	T/T	T/A	Prupe.1G006100	UNCHARACTERIZED	MODIFIER	intron_variant
Pp01	523597	G	C	G/G	G/G	G/G	G/G	G/G	G/C	Prupe.1G006100	UNCHARACTERIZED	MODIFIER	intron_variant
Pp01	524845	C	G,T	C/C	C/C	C/G	C/G	C/T	C/C	Prupe.1G006100	UNCHARACTERIZED	MODIFIER	intron_variant
Pp01	524903	G	A	G/G	G/G	G/A	G/A	G/A	G/A	Prupe.1G006100	UNCHARACTERIZED	MODIFIER	intron_variant
Pp01	524918	C	T	C/C	C/C	C/T	C/T	C/T	C/T	Prupe.1G006100	UNCHARACTERIZED	MODIFIER	intron_variant
Pp01	524939	C	T	C/C	C/C	C/C	C/C	C/T	C/C	Prupe.1G006100	UNCHARACTERIZED	MODIFIER	intron_variant
Pp01	524979	C	T	C/C	C/T	C/T	C/T	C/T	C/T	Prupe.1G006100	UNCHARACTERIZED	MODIFIER	intron_variant
Pp01	525021	C	T	C/T	C/T	C/T	C/T	C/C	C/T	Prupe.1G006100	UNCHARACTERIZED	MODIFIER	intron_variant
Pp01	525106	A	G	A/G	A/A	A/G	A/G	A/G	A/G	Prupe.1G006100	UNCHARACTERIZED	MODIFIER	intron_variant
Pp01	525266	T	G	T/G	T/G	T/G	T/G	T/G	T/T	Prupe.1G006100	UNCHARACTERIZED	MODIFIER	intron_variant
Pp01	525273	C	A	C/A	C/A	C/A	C/A	C/C	C/A	Prupe.1G006100	UNCHARACTERIZED	MODIFIER	intron_variant
Pp01	525285	C	T	C/T	C/T	C/T	C/T	C/C	C/T	Prupe.1G006100	UNCHARACTERIZED	MODIFIER	intron_variant
Pp01	564215	T	C	C/C	T/C	T/C	T/C	T/C	T/C	Prupe.1G006700	ribosome	MODIFIER	intron_variant
Pp01	586366	C	G	C/G	C/G	C/G	C/G	C/C	C/C	Prupe.1G007000	Myb-like DNA-binding domain	MODIFIER	5_prime_UTR_variant
Pp01	590592	T	C	C/C	T/C	C/C	T/C	T/C	T/C	Prupe.1G007000	Myb-like DNA-binding domain	LOW	synonymous_variant
Pp01	590600	A	C	A/C	A/C	A/A	A/C	A/C	A/C	Prupe.1G007000	Myb-like DNA-binding domain	MODERATE	missense_variant
Pp01	636550	C	T	C/T	C/T	C/T	C/T	C/T	C/C	Prupe.1G007300	MICROSOMAL PROSTAGLANDIN E SYNTHASE-2	LOW	synonymous_variant
Pp01	640096	T	C	T/C	T/C	T/C	T/T	T/T	T/T	Prupe.1G007400	flavin adenine dinucleotide binding	MODIFIER	intron_variant
Pp01	640412	A	G	A/A	A/G	A/G	A/G	A/G	A/G	Prupe.1G007400	flavin adenine dinucleotide binding	MODIFIER	intron_variant
Pp01	640417	A	G	A/A	A/G	A/G	A/G	A/G	A/G	Prupe.1G007400	flavin adenine dinucleotide binding	MODIFIER	intron_variant
Pp01	647628	C	A	C/C	C/A	C/A	C/A	C/A	C/C	Prupe.1G007500	0	MODERATE	missense_variant
Pp01	647655	C	T	T/T	C/T	T/T	T/T	C/T	T/T	Prupe.1G007500	0	LOW	synonymous_variant
Pp01	647759	G	T	G/T	G/T	G/G	G/T	G/T	G/T	Prupe.1G007500	0	MODERATE	missense_variant
Pp01	647763	G	C	G/C	G/G	G/G	G/C	G/C	G/G	Prupe.1G007500	0	MODERATE	missense_variant
Pp01	647888	A	C	A/A	A/C	A/C	A/C	A/C	A/C	Prupe.1G007500	0	MODERATE	missense_variant
Pp01	647912	T	G	T/G	T/T	T/T	T/G	T/G	T/G	Prupe.1G007500	0	MODERATE	missense_variant
Pp01	648321	T	C	T/C	T/C	T/T	T/C	T/T	T/C	Prupe.1G007500	0	LOW	splice_region_variant&synonymous_variant
Pp01	648457	C	T	C/T	C/T	C/C	C/T	C/T	C/T	Prupe.1G007500	0	MODERATE	missense_variant
Pp01	649249	A	T	A/A	A/A	A/T	A/T	A/T	A/A	Prupe.1G007500	0	MODERATE	missense_variant
Pp01	649253	G	A	G/G	G/G	G/G	G/G	G/A	G/G	Prupe.1G007500	0	MODERATE	missense_variant
Pp01	649286	G	A	G/A	G/A	G/A	G/A	G/A	G/G	Prupe.1G007500	0	MODERATE	missense_variant
Pp01	649440	A	G	A/G	A/G	A/G	A/G	A/A	A/G	Prupe.1G007500	0	MODERATE	missense_variant
Pp01	651330	A	G	A/A	A/A	A/A	A/G	A/G	A/A	Prupe.1G007500	0	MODERATE	missense_variant
Pp01	651900	G	C	G/G	G/G	G/C	G/G	G/C	G/C	Prupe.1G007500	0	MODERATE	missense_variant
Pp01	652073	G	A	G/A	G/A	G/G	G/G	G/A	G/A	Prupe.1G007500	0	LOW	synonymous_variant
Pp01	652074	T	A	T/A	T/A	T/T	T/T	T/A	T/A	Prupe.1G007500	0	MODERATE	missense_variant
Pp01	652330	A	G	G/G	A/G	A/G	A/G	A/G	A/G	Prupe.1G007500	0	MODERATE	missense_variant
Pp01	652414	T	G	T/G	T/G	T/G	G/G	G/G	T/G	Prupe.1G007500	0	MODIFIER	3_prime_UTR_variant
Pp01	652555	G	A	G/A	G/A	G/G	G/A	G/G	G/A	Prupe.1G007500	0	MODIFIER	3_prime_UTR_variant
Pp01	655570	G	A	G/G	G/A	G/A	G/G	G/A	G/A	Prupe.1G007700	0	MODERATE	missense_variant
Pp01	655573	C	T	T/T	C/T	C/T	C/T	C/T	C/T	Prupe.1G007700	0	MODERATE	missense_variant
Pp01	655570	G	A	G/G	G/A	G/A	G/G	G/A	G/A	Prupe.1G007700	0	MODERATE	missense_variant
Pp01	655573	C	T	T/T	C/T	C/T	C/T	C/T	C/T	Prupe.1G007700	0	MODERATE	missense_variant
Pp01	656190	T	C	T/C	T/C	T/C	T/T	T/C	T/C	Prupe.1G007700	0	LOW	splice_region_variant&synonymous_variant
Pp01	656215	C	T	C/C	C/T	C/T	C/T	C/T	C/T	Prupe.1G007700	0	MODERATE	missense_variant
Pp01	656275	A	T	A/T	A/T	A/A	A/A	A/T	A/A	Prupe.1G007700	0	MODERATE	missense_variant
Pp01	656285	C	G	C/G	C/G	C/C	C/C	C/G	C/G	Prupe.1G007700	0	HIGH	stop_gained
Pp01	656190	T	C	T/C	T/C	T/C	T/T	T/C	T/C	Prupe.1G007700	0	LOW	splice_region_variant&synonymous_variant
Pp01	656215	C	T	C/C	C/T	C/T	C/T	C/T	C/T	Prupe.1G007700	0	MODERATE	missense_variant
Pp01	656275	A	T	A/T	A/T	A/A	A/A	A/T	A/A	Prupe.1G007700	0	MODERATE	missense_variant
Pp01	656285	C	G	C/G	C/G	C/C	C/C	C/G	C/G	Prupe.1G007700	0	HIGH	stop_gained
Pp01	656753	C	T	C/C	C/C	C/C	C/T	C/C	C/T	Prupe.1G007700	0	MODERATE	missense_variant
Pp01	656753	C	T	C/C	C/C	C/C	C/T	C/C	C/T	Prupe.1G007700	0	MODERATE	missense_variant
Pp01	656866	G	A	G/A	G/A	G/A	G/G	G/A	G/A	Prupe.1G007700	0	MODERATE	missense_variant
Pp01	656873	C	T	C/T	C/T	C/T	C/T	C/C	C/T	Prupe.1G007700	0	LOW	synonymous_variant
Pp01	656880	C	A	C/A	C/A	C/A	C/C	C/A	C/A	Prupe.1G007700	0	MODERATE	missense_variant
Pp01	656883	T	A	T/T	T/A	T/T	T/A	T/T	T/A	Prupe.1G007700	0	MODERATE	missense_variant
Pp01	656889	G	C	G/G	G/C	G/G	G/C	G/C	G/C	Prupe.1G007700	0	MODERATE	missense_variant
Pp01	656899	G	T	G/G	G/T	G/G	G/T	G/T	G/T	Prupe.1G007700	0	MODERATE	missense_variant
Pp01	656866	G	A	G/A	G/A	G/A	G/G	G/A	G/A	Prupe.1G007700	0	MODERATE	missense_variant
Pp01	656873	C	T	C/T	C/T	C/T	C/T	C/C	C/T	Prupe.1G007700	0	LOW	synonymous_variant
Pp01	656880	C	A	C/A	C/A	C/A	C/C	C/A	C/A	Prupe.1G007700	0	MODERATE	missense_variant
Pp01	656883	T	A	T/T	T/A	T/T	T/A	T/T	T/A	Prupe.1G007700	0	MODERATE	missense_variant
Pp01	656889	G	C	G/G	G/C	G/G	G/C	G/C	G/C	Prupe.1G007700	0	MODERATE	missense_variant
Pp01	656899	G	T	G/G	G/T	G/G	G/T	G/T	G/T	Prupe.1G007700	0	MODERATE	missense_variant
Pp01	658692	A	C	A/A	A/A	A/A	A/C	A/A	A/C	Prupe.1G007700	0	MODERATE	missense_variant
Pp01	658706	C	G	G/G	G/G	G/G	C/G	G/G	C/G	Prupe.1G007700	0	MODERATE	missense_variant
Pp01	658751	T	G	G/G	T/G	G/G	G/G	G/G	T/G	Prupe.1G007700	0	MODERATE	missense_variant
Pp01	658755	A	G	A/A	A/G	A/A	A/A	A/A	A/G	Prupe.1G007700	0	MODERATE	missense_variant
Pp01	658809	C	G	C/G	C/G	C/C	C/C	C/C	C/G	Prupe.1G007700	0	MODERATE	missense_variant
Pp01	658815	G	T	G/T	G/T	G/G	G/G	G/G	G/T	Prupe.1G007700	0	MODERATE	missense_variant
Pp01	658692	A	C	A/A	A/A	A/A	A/C	A/A	A/C	Prupe.1G007700	0	MODERATE	missense_variant
Pp01	658706	C	G	G/G	G/G	G/G	C/G	G/G	C/G	Prupe.1G007700	0	MODERATE	missense_variant
Pp01	658751	T	G	G/G	T/G	G/G	G/G	G/G	T/G	Prupe.1G007700	0	MODERATE	missense_variant
Pp01	658755	A	G	A/A	A/G	A/A	A/A	A/A	A/G	Prupe.1G007700	0	MODERATE	missense_variant
Pp01	658809	C	G	C/G	C/G	C/C	C/C	C/C	C/G	Prupe.1G007700	0	MODERATE	missense_variant
Pp01	658815	G	T	G/T	G/T	G/G	G/G	G/G	G/T	Prupe.1G007700	0	MODERATE	missense_variant
Pp01	659865	A	G	A/G	A/G	A/A	A/G	A/G	A/G	Prupe.1G007700	0	MODERATE	missense_variant
Pp01	660008	T	A	T/A	A/A	A/A	T/A	A/A	A/A	Prupe.1G007700	0	LOW	synonymous_variant
Pp01	660134	G	A	G/G	G/G	G/G	G/G	G/G	G/A	Prupe.1G007700	0	LOW	synonymous_variant
Pp01	660136	A	G	G/G	G/G	G/G	G/G	G/G	A/G	Prupe.1G007700	0	MODERATE	missense_variant
Pp01	660201	G	T	G/G	G/T	G/G	G/T	G/G	G/T	Prupe.1G007700	0	MODERATE	missense_variant
Pp01	660311	T	C	C/C	T/C	T/C	T/C	T/C	C/C	Prupe.1G007700	0	LOW	synonymous_variant
Pp01	660469	G	T	G/G	G/G	G/G	G/G	G/T	G/T	Prupe.1G007700	0	MODIFIER	3_prime_UTR_variant
Pp01	659865	A	G	A/G	A/G	A/A	A/G	A/G	A/G	Prupe.1G007700	0	MODERATE	missense_variant
Pp01	660008	T	A	T/A	A/A	A/A	T/A	A/A	A/A	Prupe.1G007700	0	LOW	synonymous_variant
Pp01	660134	G	A	G/G	G/G	G/G	G/G	G/G	G/A	Prupe.1G007700	0	LOW	synonymous_variant
Pp01	660136	A	G	G/G	G/G	G/G	G/G	G/G	A/G	Prupe.1G007700	0	MODERATE	missense_variant
Pp01	660201	G	T	G/G	G/T	G/G	G/T	G/G	G/T	Prupe.1G007700	0	MODERATE	missense_variant
Pp01	660311	T	C	C/C	T/C	T/C	T/C	T/C	C/C	Prupe.1G007700	0	LOW	synonymous_variant
Pp01	660469	G	T	G/G	G/G	G/G	G/G	G/T	G/T	Prupe.1G007700	0	MODIFIER	3_prime_UTR_variant
Pp01	660815	T	C	T/C	T/C	T/C	T/T	T/T	T/C	Prupe.1G007800	#N/A	LOW	synonymous_variant
Pp01	660857	G	C	G/C	G/G	G/C	G/C	G/C	G/C	Prupe.1G007800	#N/A	MODERATE	missense_variant
Pp01	668516	A	T	A/T	A/A	A/T	A/T	A/T	A/T	Prupe.1G007900	0	MODERATE	missense_variant
Pp01	668829	G	C	G/C	G/G	G/C	G/C	G/C	G/C	Prupe.1G007900	0	MODERATE	missense_variant
Pp01	668839	C	T	C/T	C/C	C/T	C/T	C/C	C/T	Prupe.1G007900	0	LOW	synonymous_variant
Pp01	682820	A	C	A/A	A/A	A/A	A/C	A/A	A/A	Prupe.1G008100	HMG box-containing protein	LOW	5_prime_UTR_premature_start_codon_gain_variant
Pp01	682821	A	T	A/A	A/A	A/T	A/T	A/T	A/A	Prupe.1G008100	HMG box-containing protein	MODIFIER	5_prime_UTR_variant
Pp01	682834	G	C	G/G	G/C	G/C	G/C	G/C	G/G	Prupe.1G008100	HMG box-containing protein	MODIFIER	5_prime_UTR_variant
Pp01	683453	T	A	A/A	A/A	T/A	A/A	A/A	A/A	Prupe.1G008100	HMG box-containing protein	MODIFIER	5_prime_UTR_variant
Pp01	682820	A	C	A/A	A/A	A/A	A/C	A/A	A/A	Prupe.1G008100	HMG box-containing protein	LOW	5_prime_UTR_premature_start_codon_gain_variant
Pp01	682821	A	T	A/A	A/A	A/T	A/T	A/T	A/A	Prupe.1G008100	HMG box-containing protein	MODIFIER	5_prime_UTR_variant
Pp01	682834	G	C	G/G	G/C	G/C	G/C	G/C	G/G	Prupe.1G008100	HMG box-containing protein	MODIFIER	5_prime_UTR_variant
Pp01	683453	T	A	A/A	A/A	T/A	A/A	A/A	A/A	Prupe.1G008100	HMG box-containing protein	MODIFIER	5_prime_UTR_variant
Pp01	716443	C	G	C/C	C/C	C/C	C/G	C/C	C/G	Prupe.1G008700	Ubiquitin thiolesterase.	MODIFIER	3_prime_UTR_variant
Pp01	716445	T	G	T/G	G/G	T/G	G/G	G/G	G/G	Prupe.1G008700	Ubiquitin thiolesterase.	MODIFIER	3_prime_UTR_variant
Pp01	716443	C	G	C/C	C/C	C/C	C/G	C/C	C/G	Prupe.1G008700	Ubiquitin thiolesterase.	MODIFIER	3_prime_UTR_variant
Pp01	716445	T	G	T/G	G/G	T/G	G/G	G/G	G/G	Prupe.1G008700	Ubiquitin thiolesterase.	MODIFIER	3_prime_UTR_variant
Pp01	716443	C	G	C/C	C/C	C/C	C/G	C/C	C/G	Prupe.1G008700	Ubiquitin thiolesterase.	MODIFIER	3_prime_UTR_variant
Pp01	716445	T	G	T/G	G/G	T/G	G/G	G/G	G/G	Prupe.1G008700	Ubiquitin thiolesterase.	MODIFIER	3_prime_UTR_variant
Pp01	729401	T	C	T/T	T/T	T/C	T/T	T/T	T/T	Prupe.1G009000	ER lumen protein retaining receptor	MODIFIER	5_prime_UTR_variant
Pp01	729410	A	T	T/T	A/T	A/T	T/T	A/T	A/T	Prupe.1G009000	ER lumen protein retaining receptor	MODIFIER	5_prime_UTR_variant
Pp01	736242	C	T	T/T	T/T	C/T	T/T	C/T	T/T	Prupe.1G009200	Glycosyl hydrolases family 2, sugar binding domain	MODERATE	missense_variant
Pp01	736406	A	G	A/G	A/G	A/G	A/G	A/A	A/A	Prupe.1G009200	Glycosyl hydrolases family 2, sugar binding domain	LOW	synonymous_variant
Pp01	738053	G	A	G/A	G/G	G/A	G/G	G/A	G/A	Prupe.1G009200	Glycosyl hydrolases family 2, sugar binding domain	LOW	synonymous_variant
Pp01	738062	G	A	G/A	G/G	G/A	G/A	G/A	G/A	Prupe.1G009200	Glycosyl hydrolases family 2, sugar binding domain	LOW	synonymous_variant
Pp01	738302	T	C	T/C	T/C	T/C	T/T	T/T	T/T	Prupe.1G009200	Glycosyl hydrolases family 2, sugar binding domain	LOW	synonymous_variant
Pp01	738331	T	C	T/C	T/C	T/C	C/C	T/C	C/C	Prupe.1G009200	Glycosyl hydrolases family 2, sugar binding domain	MODERATE	missense_variant
Pp01	738369	T	A	T/A	T/A	T/A	T/T	T/A	T/A	Prupe.1G009200	Glycosyl hydrolases family 2, sugar binding domain	MODERATE	missense_variant
Pp01	743853	C	T	C/C	C/T	C/T	C/C	C/C	C/T	Prupe.1G009300	Glycosyl hydrolases family 2, sugar binding domain	LOW	synonymous_variant
Pp01	745574	G	A	G/A	G/A	G/A	G/A	G/G	G/A	Prupe.1G009300	Glycosyl hydrolases family 2, sugar binding domain	MODERATE	missense_variant
Pp01	751344	A	T	A/T	T/T	T/T	A/T	T/T	T/T	Prupe.1G009400	Protein of unknown function (DUF295)	MODIFIER	3_prime_UTR_variant
Pp01	751377	G	T	G/G	G/G	G/T	G/G	G/G	G/G	Prupe.1G009400	Protein of unknown function (DUF295)	MODIFIER	3_prime_UTR_variant
Pp01	757969	G	T	T/T	G/T	T/T	T/T	T/T	T/T	Prupe.1G009600	#N/A	MODERATE	missense_variant
Pp01	757981	T	C	T/C	T/C	C/C	T/C	C/C	C/C	Prupe.1G009600	#N/A	MODERATE	missense_variant
Pp01	758014	G	A	G/A	A/A	G/A	G/A	G/A	G/A	Prupe.1G009600	#N/A	MODERATE	missense_variant
Pp01	758147	T	C	T/C	T/C	T/C	T/C	T/T	T/T	Prupe.1G009600	#N/A	MODERATE	missense_variant
Pp01	758155	C	T	C/T	C/T	C/T	C/T	C/C	C/C	Prupe.1G009600	#N/A	MODERATE	missense_variant
Pp01	758215	G	A	G/A	G/G	G/A	G/A	G/G	G/A	Prupe.1G009600	#N/A	MODERATE	missense_variant
Pp01	758224	C	T	T/T	T/T	C/T	T/T	T/T	T/T	Prupe.1G009600	#N/A	MODERATE	missense_variant
Pp01	758590	A	T	A/T	T/T	A/T	T/T	A/T	A/T	Prupe.1G009600	#N/A	LOW	synonymous_variant
Pp01	758635	G	A	A/A	G/A	G/A	A/A	G/A	G/A	Prupe.1G009600	#N/A	LOW	synonymous_variant
Pp01	758779	C	T	C/T	C/T	C/T	C/C	C/C	C/T	Prupe.1G009600	#N/A	LOW	synonymous_variant
Pp01	758782	C	T	T/T	C/T	C/T	C/T	T/T	C/T	Prupe.1G009600	#N/A	LOW	synonymous_variant
Pp01	758831	T	A	T/T	T/A	T/A	T/T	T/A	T/A	Prupe.1G009600	#N/A	MODERATE	missense_variant
Pp01	760053	A	G	A/A	A/A	A/G	A/G	A/G	A/A	Prupe.1G009700	SUGAR PHOSPHORYLASE-RELATED	MODIFIER	3_prime_UTR_variant
Pp01	760087	C	A	C/C	C/C	C/A	C/C	C/A	C/C	Prupe.1G009700	SUGAR PHOSPHORYLASE-RELATED	MODIFIER	3_prime_UTR_variant
Pp01	760141	T	A	T/A	T/A	T/A	T/T	T/A	T/A	Prupe.1G009700	SUGAR PHOSPHORYLASE-RELATED	MODIFIER	3_prime_UTR_variant
Pp01	760156	C	G	C/G	C/G	C/G	C/C	C/C	C/G	Prupe.1G009700	SUGAR PHOSPHORYLASE-RELATED	MODERATE	missense_variant
Pp01	760169	T	C	T/T	T/C	T/C	T/C	T/T	T/C	Prupe.1G009700	SUGAR PHOSPHORYLASE-RELATED	LOW	synonymous_variant
Pp01	760173	C	T	C/C	C/C	C/T	C/T	C/T	C/C	Prupe.1G009700	SUGAR PHOSPHORYLASE-RELATED	MODERATE	missense_variant
Pp01	760175	T	C	T/C	T/T	T/C	T/C	T/T	T/C	Prupe.1G009700	SUGAR PHOSPHORYLASE-RELATED	LOW	synonymous_variant
Pp01	760185	C	T	C/C	C/T	C/T	C/T	C/T	C/T	Prupe.1G009700	SUGAR PHOSPHORYLASE-RELATED	MODERATE	missense_variant
Pp01	760209	C	T	C/T	C/C	C/T	C/T	C/T	C/T	Prupe.1G009700	SUGAR PHOSPHORYLASE-RELATED	MODERATE	missense_variant
Pp01	760156	C	G	C/G	C/G	C/G	C/C	C/C	C/G	Prupe.1G009700	SUGAR PHOSPHORYLASE-RELATED	MODERATE	missense_variant
Pp01	760169	T	C	T/T	T/C	T/C	T/C	T/T	T/C	Prupe.1G009700	SUGAR PHOSPHORYLASE-RELATED	LOW	synonymous_variant
Pp01	760173	C	T	C/C	C/C	C/T	C/T	C/T	C/C	Prupe.1G009700	SUGAR PHOSPHORYLASE-RELATED	MODERATE	missense_variant
Pp01	760175	T	C	T/C	T/T	T/C	T/C	T/T	T/C	Prupe.1G009700	SUGAR PHOSPHORYLASE-RELATED	LOW	synonymous_variant
Pp01	760185	C	T	C/C	C/T	C/T	C/T	C/T	C/T	Prupe.1G009700	SUGAR PHOSPHORYLASE-RELATED	MODERATE	missense_variant
Pp01	760209	C	T	C/T	C/C	C/T	C/T	C/T	C/T	Prupe.1G009700	SUGAR PHOSPHORYLASE-RELATED	MODERATE	missense_variant
Pp01	760455	C	T	C/C	C/C	C/T	C/T	C/C	C/C	Prupe.1G009700	SUGAR PHOSPHORYLASE-RELATED	MODIFIER	intron_variant
Pp01	760522	C	T,A	T/T	T/T	T/A	T/A	T/A	T/T	Prupe.1G009700	SUGAR PHOSPHORYLASE-RELATED	MODIFIER	intron_variant
Pp01	760527	A	T	A/A	A/T	A/T	A/T	A/T	A/A	Prupe.1G009700	SUGAR PHOSPHORYLASE-RELATED	LOW	splice_region_variant&intron_variant
Pp01	760532	A	C	A/A	A/A	A/C	A/C	A/A	A/A	Prupe.1G009700	SUGAR PHOSPHORYLASE-RELATED	HIGH	splice_donor_variant&intron_variant
Pp01	760537	G	A	G/G	G/G	G/A	G/A	G/G	G/G	Prupe.1G009700	SUGAR PHOSPHORYLASE-RELATED	LOW	5_prime_UTR_premature_start_codon_gain_variant
Pp01	760522	C	T,A	T/T	T/T	T/A	T/A	T/A	T/T	Prupe.1G009700	SUGAR PHOSPHORYLASE-RELATED	MODIFIER	intron_variant
Pp01	760527	A	T	A/A	A/T	A/T	A/T	A/T	A/A	Prupe.1G009700	SUGAR PHOSPHORYLASE-RELATED	LOW	splice_region_variant&intron_variant
Pp01	760532	A	C	A/A	A/A	A/C	A/C	A/A	A/A	Prupe.1G009700	SUGAR PHOSPHORYLASE-RELATED	HIGH	splice_donor_variant&intron_variant
Pp01	760537	G	A	G/G	G/G	G/A	G/A	G/G	G/G	Prupe.1G009700	SUGAR PHOSPHORYLASE-RELATED	LOW	5_prime_UTR_premature_start_codon_gain_variant
Pp01	760545	C	A	C/C	C/C	C/A	C/A	C/C	C/C	Prupe.1G009700	SUGAR PHOSPHORYLASE-RELATED	LOW	5_prime_UTR_premature_start_codon_gain_variant
Pp01	760816	T	A	T/A	A/A	A/A	T/A	A/A	A/A	Prupe.1G009700	SUGAR PHOSPHORYLASE-RELATED	MODIFIER	5_prime_UTR_variant
Pp01	761326	A	T	A/T	A/A	A/T	A/T	A/T	A/T	Prupe.1G009700	SUGAR PHOSPHORYLASE-RELATED	MODIFIER	5_prime_UTR_variant
Pp01	772030	G	C	G/C	G/C	G/C	G/C	G/C	G/G	Prupe.1G009900	TATA box-binding protein binding	MODERATE	missense_variant
Pp01	772039	G	T	G/T	G/T	G/T	G/T	G/T	G/G	Prupe.1G009900	TATA box-binding protein binding	MODERATE	missense_variant
Pp01	772067	C	A	C/A	C/C	C/A	C/A	C/A	C/A	Prupe.1G009900	TATA box-binding protein binding	MODERATE	missense_variant
Pp01	772116	T	C	T/C	C/C	T/C	T/C	T/C	T/C	Prupe.1G009900	TATA box-binding protein binding	LOW	synonymous_variant
Pp01	772160	T	G	T/G	T/G	T/G	T/G	T/G	G/G	Prupe.1G009900	TATA box-binding protein binding	MODERATE	missense_variant
Pp01	772355	C	G	G/G	G/G	G/G	C/G	C/G	G/G	Prupe.1G009900	TATA box-binding protein binding	MODERATE	missense_variant
Pp01	772592	G	A	G/G	G/A	G/G	G/A	G/A	G/A	Prupe.1G009900	TATA box-binding protein binding	MODERATE	missense_variant
Pp01	772976	T	C	T/T	T/C	T/C	T/C	T/C	T/T	Prupe.1G009900	TATA box-binding protein binding	MODERATE	missense_variant
Pp01	773014	A	G	A/G	A/G	A/G	A/G	A/G	A/A	Prupe.1G009900	TATA box-binding protein binding	MODERATE	missense_variant
Pp01	773128	A	C	A/C	A/C	A/C	A/C	A/C	A/A	Prupe.1G009900	TATA box-binding protein binding	MODERATE	missense_variant
Pp01	773300	A	C	A/A	A/C	A/C	A/C	A/A	A/A	Prupe.1G009900	TATA box-binding protein binding	MODERATE	missense_variant
Pp01	773498	A	T	A/A	A/T	A/A	A/T	A/T	A/T	Prupe.1G009900	TATA box-binding protein binding	MODERATE	missense_variant
Pp01	773571	C	T	C/T	C/T	C/T	C/T	C/C	C/T	Prupe.1G009900	TATA box-binding protein binding	LOW	synonymous_variant
Pp01	773592	G	A	G/A	G/A	G/A	G/A	G/G	G/A	Prupe.1G009900	TATA box-binding protein binding	LOW	synonymous_variant
Pp01	773694	A	G	A/G	A/G	A/G	A/G	A/G	A/A	Prupe.1G009900	TATA box-binding protein binding	MODIFIER	3_prime_UTR_variant
Pp01	773855	G	A	G/A	G/G	G/A	G/A	G/A	G/G	Prupe.1G009900	TATA box-binding protein binding	MODIFIER	3_prime_UTR_variant
Pp01	773919	T	C	T/C	T/C	T/C	T/C	T/C	T/T	Prupe.1G009900	TATA box-binding protein binding	MODIFIER	3_prime_UTR_variant
Pp01	773929	G	A	G/A	G/A	G/A	G/A	G/A	G/G	Prupe.1G009900	TATA box-binding protein binding	MODIFIER	3_prime_UTR_variant
Pp01	776266	C	T	C/T	C/T	C/T	C/T	C/T	C/C	Prupe.1G010000	#N/A	MODIFIER	upstream_gene_variant
Pp01	777005	A	G	A/G	A/G	A/A	A/G	A/A	A/G	Prupe.1G010000	#N/A	MODIFIER	3_prime_UTR_variant
Pp01	777006	G	T	G/T	G/G	G/T	G/T	G/T	G/T	Prupe.1G010000	#N/A	MODIFIER	3_prime_UTR_variant
Pp01	777014	C	A	C/A	C/C	C/A	C/A	C/A	C/A	Prupe.1G010000	#N/A	MODIFIER	3_prime_UTR_variant
Pp01	777225	A	G	A/G	A/G	A/A	A/A	A/G	A/G	Prupe.1G010000	#N/A	MODIFIER	3_prime_UTR_variant
Pp01	777343	G	A	A/A	A/A	A/A	A/A	G/A	G/A	Prupe.1G010000	#N/A	MODIFIER	3_prime_UTR_variant
Pp01	785393	C	T	C/C	C/T	C/T	C/T	C/T	C/T	Prupe.1G010200	regulation of transcription, DNA-dependent	MODIFIER	3_prime_UTR_variant
Pp01	790483	T	A	A/A	T/A	T/A	A/A	A/A	A/A	Prupe.1G010300	FAMILY NOT NAMED	MODIFIER	5_prime_UTR_variant
Pp01	790483	T	A	A/A	T/A	T/A	A/A	A/A	A/A	Prupe.1G010300	FAMILY NOT NAMED	MODIFIER	5_prime_UTR_variant
Pp01	810887	T	C	T/C	T/C	T/C	T/C	T/T	T/C	Prupe.1G010500	protein binding	MODIFIER	3_prime_UTR_variant
Pp01	810939	A	G	A/A	A/A	A/G	A/G	A/G	A/G	Prupe.1G010500	protein binding	MODIFIER	3_prime_UTR_variant
Pp01	810941	C	G	C/C	C/C	C/G	C/G	C/G	C/G	Prupe.1G010500	protein binding	MODIFIER	3_prime_UTR_variant
Pp01	810944	T	G	T/T	T/T	T/G	T/G	T/G	T/G	Prupe.1G010500	protein binding	MODIFIER	3_prime_UTR_variant
Pp01	810946	C	T	C/C	C/C	C/T	C/T	C/T	C/T	Prupe.1G010500	protein binding	MODIFIER	3_prime_UTR_variant
Pp01	810887	T	C	T/C	T/C	T/C	T/C	T/T	T/C	Prupe.1G010500	protein binding	MODIFIER	3_prime_UTR_variant
Pp01	810939	A	G	A/A	A/A	A/G	A/G	A/G	A/G	Prupe.1G010500	protein binding	MODIFIER	3_prime_UTR_variant
Pp01	810941	C	G	C/C	C/C	C/G	C/G	C/G	C/G	Prupe.1G010500	protein binding	MODIFIER	3_prime_UTR_variant
Pp01	810944	T	G	T/T	T/T	T/G	T/G	T/G	T/G	Prupe.1G010500	protein binding	MODIFIER	3_prime_UTR_variant
Pp01	810946	C	T	C/C	C/C	C/T	C/T	C/T	C/T	Prupe.1G010500	protein binding	MODIFIER	3_prime_UTR_variant
Pp01	818261	A	G	A/G	A/G	A/G	A/G	A/G	A/A	Prupe.1G010700	Apoptotic ATPase	LOW	synonymous_variant
Pp01	818414	T	C	T/C	T/T	T/T	T/C	T/T	T/T	Prupe.1G010700	Apoptotic ATPase	LOW	synonymous_variant
Pp01	818543	T	A	T/T	T/A	T/T	T/A	T/A	T/A	Prupe.1G010700	Apoptotic ATPase	LOW	synonymous_variant
Pp01	818582	A	G	A/A	A/G	A/G	A/G	A/G	A/G	Prupe.1G010700	Apoptotic ATPase	LOW	synonymous_variant
Pp01	818745	A	T	A/T	A/A	A/T	A/T	A/T	A/T	Prupe.1G010700	Apoptotic ATPase	MODERATE	missense_variant
Pp01	818791	G	A	G/A	G/A	G/A	G/A	G/A	G/G	Prupe.1G010700	Apoptotic ATPase	MODERATE	missense_variant
Pp01	818796	C	G	C/G	C/G	C/G	C/C	C/G	C/C	Prupe.1G010700	Apoptotic ATPase	MODERATE	missense_variant
Pp01	818904	A	G	A/A	A/G	A/G	A/G	A/G	A/G	Prupe.1G010700	Apoptotic ATPase	MODERATE	missense_variant
Pp01	818907	C	T	C/C	C/T	C/T	C/T	C/C	C/T	Prupe.1G010700	Apoptotic ATPase	MODERATE	missense_variant
Pp01	818909	A	T	A/A	A/T	A/T	A/T	A/A	A/T	Prupe.1G010700	Apoptotic ATPase	LOW	synonymous_variant
Pp01	818938	C	T	C/C	C/T	C/T	C/C	C/T	C/T	Prupe.1G010700	Apoptotic ATPase	MODERATE	missense_variant
Pp01	818966	G	A	G/G	G/A	G/G	G/G	G/A	G/G	Prupe.1G010700	Apoptotic ATPase	LOW	synonymous_variant
Pp01	819008	C	T	C/T	C/T	C/T	C/C	C/T	C/C	Prupe.1G010700	Apoptotic ATPase	LOW	synonymous_variant
Pp01	819207	A	G	A/A	A/G	A/G	A/G	A/G	A/A	Prupe.1G010700	Apoptotic ATPase	MODERATE	missense_variant
Pp01	819256	G	A,T	G/A	G/T	G/T	G/T	G/A	G/A	Prupe.1G010700	Apoptotic ATPase	MODERATE	missense_variant
Pp01	822309	C	T	C/T	C/C	C/T	C/T	C/T	C/T	Prupe.1G010700	Apoptotic ATPase	LOW	synonymous_variant
Pp01	822685	G	A	G/A	G/A	G/A	G/G	G/G	G/A	Prupe.1G010700	Apoptotic ATPase	MODERATE	missense_variant
Pp01	822787	C	A	C/C	C/C	C/A	C/A	C/A	C/A	Prupe.1G010700	Apoptotic ATPase	MODERATE	missense_variant
Pp01	822799	A	G	A/A	A/A	A/G	A/A	A/A	A/G	Prupe.1G010700	Apoptotic ATPase	MODERATE	missense_variant
Pp01	822804	A	C	A/C	A/C	A/C	A/A	A/A	A/C	Prupe.1G010700	Apoptotic ATPase	MODERATE	missense_variant
Pp01	822807	T	C	T/T	T/C	T/C	T/T	T/T	T/C	Prupe.1G010700	Apoptotic ATPase	LOW	synonymous_variant
Pp01	822812	G	A	G/A	G/A	G/A	G/G	G/G	G/A	Prupe.1G010700	Apoptotic ATPase	MODERATE	missense_variant
Pp01	822819	G	A	G/G	G/A	G/A	G/G	G/G	G/A	Prupe.1G010700	Apoptotic ATPase	LOW	synonymous_variant
Pp01	822842	A	G	A/G	A/G	A/G	A/G	A/G	A/A	Prupe.1G010700	Apoptotic ATPase	MODERATE	missense_variant
Pp01	822849	T	A	T/A	T/A	T/A	T/A	T/A	T/T	Prupe.1G010700	Apoptotic ATPase	LOW	synonymous_variant
Pp01	822867	A	G	A/A	A/A	A/A	A/A	A/A	A/G	Prupe.1G010700	Apoptotic ATPase	LOW	synonymous_variant
Pp01	822873	A	T	A/T	A/T	A/T	A/T	A/A	A/A	Prupe.1G010700	Apoptotic ATPase	LOW	synonymous_variant
Pp01	822894	G	A	G/A	G/A	G/A	G/A	G/A	G/G	Prupe.1G010700	Apoptotic ATPase	LOW	synonymous_variant
Pp01	822913	C	G	C/G	C/G	C/G	C/G	C/G	C/C	Prupe.1G010700	Apoptotic ATPase	MODERATE	missense_variant
Pp01	823127	A	T	A/T	A/T	A/T	A/T	A/A	A/A	Prupe.1G010700	Apoptotic ATPase	MODERATE	missense_variant
Pp01	823155	G	A	G/A	G/G	G/A	G/A	G/A	G/G	Prupe.1G010700	Apoptotic ATPase	LOW	synonymous_variant
Pp01	823267	A	T	A/A	A/T	A/T	A/T	A/T	A/T	Prupe.1G010700	Apoptotic ATPase	MODERATE	missense_variant
Pp01	823269	G	T	G/G	G/T	G/T	G/G	G/T	G/T	Prupe.1G010700	Apoptotic ATPase	MODERATE	missense_variant
Pp01	823377	A	G	A/G	A/A	A/G	A/G	A/G	A/A	Prupe.1G010700	Apoptotic ATPase	LOW	synonymous_variant
Pp01	823651	C	A	C/A	C/C	C/A	C/A	C/A	C/A	Prupe.1G010700	Apoptotic ATPase	MODERATE	missense_variant
Pp01	823699	G	A	G/A	G/A	G/A	G/G	G/A	G/A	Prupe.1G010700	Apoptotic ATPase	MODERATE	missense_variant
Pp01	823764	C	A	C/A	C/A	C/A	C/A	C/A	C/C	Prupe.1G010700	Apoptotic ATPase	LOW	synonymous_variant
Pp01	823776	C	T	C/T	C/T	C/T	C/T	C/T	C/C	Prupe.1G010700	Apoptotic ATPase	LOW	synonymous_variant
Pp01	824163	A	G	A/A	A/G	A/G	A/G	A/G	A/G	Prupe.1G010700	Apoptotic ATPase	LOW	synonymous_variant
Pp01	824222	T	C	T/T	T/C	T/C	T/C	T/C	T/T	Prupe.1G010700	Apoptotic ATPase	MODERATE	missense_variant
Pp01	824253	T	A	T/A	T/A	T/A	T/T	T/A	T/A	Prupe.1G010700	Apoptotic ATPase	MODERATE	missense_variant
Pp01	824960	T	A	T/A	T/T	T/A	T/A	T/A	T/A	Prupe.1G010700	Apoptotic ATPase	MODIFIER	3_prime_UTR_variant
Pp01	825124	C	T	C/C	C/C	C/T	C/C	C/C	C/T	Prupe.1G010700	Apoptotic ATPase	MODIFIER	3_prime_UTR_variant
Pp01	825277	G	A	G/A	G/A	G/G	G/A	G/A	G/A	Prupe.1G010700	Apoptotic ATPase	LOW	splice_region_variant
Pp01	825633	T	C	T/T	T/C	T/C	T/C	T/C	T/C	Prupe.1G010800	#N/A	MODIFIER	5_prime_UTR_variant
Pp01	825790	A	G	A/G	A/G	A/A	A/G	A/G	A/G	Prupe.1G010800	#N/A	MODIFIER	intron_variant
Pp01	825956	G	A	G/G	G/A	G/A	G/A	G/A	G/A	Prupe.1G010800	#N/A	HIGH	splice_acceptor_variant&intron_variant
Pp01	825968	A	G	A/A	A/G	A/G	A/G	A/G	A/G	Prupe.1G010800	#N/A	LOW	splice_region_variant
Pp01	827142	T	C	C/C	C/C	T/C	T/C	T/C	T/C	Prupe.1G010900	#N/A	MODIFIER	5_prime_UTR_variant
Pp01	827527	T	A	T/A	T/A	T/A	T/T	T/A	T/T	Prupe.1G010900	#N/A	MODIFIER	5_prime_UTR_variant
Pp01	827599	A	C	A/C	A/C	A/C	A/A	A/A	A/A	Prupe.1G010900	#N/A	MODIFIER	5_prime_UTR_variant
Pp01	827644	G	A	G/G	G/A	G/A	G/G	G/A	G/A	Prupe.1G010900	#N/A	MODIFIER	5_prime_UTR_variant
Pp01	827683	C	T	C/C	C/C	C/T	C/C	C/T	C/T	Prupe.1G010900	#N/A	MODIFIER	intron_variant
Pp01	828958	T	C	T/T	T/C	T/C	T/C	T/C	T/C	Prupe.1G010900	#N/A	LOW	splice_region_variant
Pp01	828961	A	T	A/A	A/T	A/A	A/A	A/T	A/A	Prupe.1G010900	#N/A	MODIFIER	3_prime_UTR_variant
Pp01	829040	A	T,G	A/T	A/G	A/T	A/T	A/T	A/T	Prupe.1G010900	#N/A	MODIFIER	3_prime_UTR_variant
Pp01	829242	T	G,C	T/G	G/C	T/C	T/C	T/G	T/G	Prupe.1G010900	#N/A	MODIFIER	3_prime_UTR_variant
Pp01	829348	C	T	C/C	C/T	C/T	C/T	C/C	C/T	Prupe.1G010900	#N/A	MODIFIER	3_prime_UTR_variant
Pp01	840788	C	G	C/C	C/C	C/G	C/C	C/C	C/G	Prupe.1G011000	Apoptotic ATPase	LOW	synonymous_variant
Pp01	840800	G	C	G/G	G/G	G/C	G/G	G/G	G/C	Prupe.1G011000	Apoptotic ATPase	LOW	synonymous_variant
Pp01	840801	A	C	A/A	A/C	A/A	A/C	A/C	A/C	Prupe.1G011000	Apoptotic ATPase	MODERATE	missense_variant
Pp01	840816	C	A	C/C	C/A	C/A	C/A	C/A	C/A	Prupe.1G011000	Apoptotic ATPase	MODERATE	missense_variant
Pp01	840864	A	C	A/C	A/C	A/C	A/A	A/C	A/C	Prupe.1G011000	Apoptotic ATPase	MODERATE	missense_variant
Pp01	840883	T	T	T/C	T/C	T/C	T/T	T/C	T/C	Prupe.4G018000	#N/A	LOW	synonymous_variant
Pp01	841268	G	C	G/G	G/C	G/C	G/G	G/C	G/C	Prupe.1G011000	Apoptotic ATPase	LOW	synonymous_variant
Pp01	841280	G	T	G/G	G/G	G/T	G/T	G/G	G/T	Prupe.1G011000	Apoptotic ATPase	MODERATE	missense_variant
Pp01	841295	G	T	G/G	G/T	G/T	G/T	G/G	G/T	Prupe.1G011000	Apoptotic ATPase	MODERATE	missense_variant
Pp01	841366	C	G	C/C	C/G	C/G	C/C	C/G	C/C	Prupe.1G011000	Apoptotic ATPase	MODERATE	missense_variant
Pp01	841431	C	G	C/G	C/G	C/G	C/C	C/G	C/G	Prupe.1G011000	Apoptotic ATPase	MODERATE	missense_variant
Pp01	845332	C	A	C/A	C/C	C/A	C/A	C/A	C/A	Prupe.1G011000	Apoptotic ATPase	MODERATE	missense_variant&splice_region_variant
Pp01	845353	A	C	A/C	A/C	A/A	A/A	A/C	A/C	Prupe.1G011000	Apoptotic ATPase	MODERATE	missense_variant
Pp01	845421	A	G	A/G	A/G	A/G	A/G	A/A	A/G	Prupe.1G011000	Apoptotic ATPase	MODERATE	missense_variant
Pp01	845445	C	T	C/T	C/C	C/T	C/C	C/T	C/T	Prupe.1G011000	Apoptotic ATPase	MODERATE	missense_variant
Pp01	845573	A	G	A/G	A/A	A/G	A/A	A/G	A/G	Prupe.1G011000	Apoptotic ATPase	MODERATE	missense_variant
Pp01	845591	G	A	G/A	G/G	G/G	G/G	G/A	G/A	Prupe.1G011000	Apoptotic ATPase	MODERATE	missense_variant
Pp01	845636	C	A	C/A	C/A	C/A	C/C	C/A	C/A	Prupe.1G011000	Apoptotic ATPase	LOW	synonymous_variant
Pp01	845686	A	C	A/C	A/C	A/C	A/C	A/A	A/C	Prupe.1G011000	Apoptotic ATPase	MODERATE	missense_variant
Pp01	845751	G	A	G/G	G/A	G/A	G/A	G/G	G/A	Prupe.1G011000	Apoptotic ATPase	MODERATE	missense_variant
Pp01	845776	G	A	G/A	G/G	G/A	G/A	G/A	G/A	Prupe.1G011000	Apoptotic ATPase	LOW	synonymous_variant
Pp01	845788	C	A	C/A	C/A	C/C	C/A	C/A	C/C	Prupe.1G011000	Apoptotic ATPase	MODERATE	missense_variant
Pp01	845830	C	G	C/C	C/G	C/G	C/C	C/G	C/C	Prupe.1G011000	Apoptotic ATPase	LOW	synonymous_variant
Pp01	845855	A	G	A/G	A/A	A/A	A/G	A/A	A/A	Prupe.1G011000	Apoptotic ATPase	MODERATE	missense_variant
Pp01	845946	C	A	C/C	C/A	C/A	C/A	C/A	C/A	Prupe.1G011000	Apoptotic ATPase	MODERATE	missense_variant
Pp01	845978	C	T	C/C	C/C	C/C	C/C	C/T	C/C	Prupe.1G011000	Apoptotic ATPase	LOW	synonymous_variant
Pp01	845989	A	T	A/A	A/A	A/T	A/T	A/A	A/A	Prupe.1G011000	Apoptotic ATPase	LOW	synonymous_variant
Pp01	846014	G	A	G/G	G/G	G/A	G/A	G/A	G/A	Prupe.1G011000	Apoptotic ATPase	MODERATE	missense_variant
Pp01	846193	C	G	G/G	G/G	G/G	C/G	C/G	G/G	Prupe.1G011000	Apoptotic ATPase	MODERATE	missense_variant
Pp01	846256	C	G	C/G	C/C	C/G	C/G	C/C	C/G	Prupe.1G011000	Apoptotic ATPase	MODERATE	missense_variant
Pp01	846264	T	G	T/G	T/G	T/G	T/G	T/T	T/G	Prupe.1G011000	Apoptotic ATPase	MODERATE	missense_variant
Pp01	846301	G	A	G/A	G/A	G/A	G/G	G/A	G/G	Prupe.1G011000	Apoptotic ATPase	LOW	synonymous_variant
Pp01	846308	C	G	C/G	C/C	C/G	C/G	C/G	C/G	Prupe.1G011000	Apoptotic ATPase	MODERATE	missense_variant
Pp01	847690	C	T	C/C	C/C	C/T	C/C	C/T	C/T	Prupe.1G011000	Apoptotic ATPase	MODERATE	missense_variant
Pp01	847835	A	C	A/A	A/C	A/C	A/C	A/A	A/A	Prupe.1G011000	Apoptotic ATPase	LOW	synonymous_variant
Pp01	847990	A	C	A/C	A/C	A/A	A/A	A/C	A/C	Prupe.1G011000	Apoptotic ATPase	MODERATE	missense_variant
Pp01	847998	A	C	A/C	A/C	A/C	C/C	A/C	A/C	Prupe.1G011000	Apoptotic ATPase	MODERATE	missense_variant
Pp01	847999	G	A	G/A	G/A	G/G	G/G	G/A	G/A	Prupe.1G011000	Apoptotic ATPase	MODERATE	missense_variant
Pp01	851628	C	T	T/T	C/T	C/T	C/T	T/T	C/T	Prupe.1G011100	#N/A	MODIFIER	5_prime_UTR_variant
Pp01	852244	A	T,G	A/T	T/G	A/T	T/G	T/G	A/T	Prupe.1G011100	#N/A	MODIFIER	intron_variant
Pp01	852383	G	A	A/A	G/A	G/A	G/A	A/A	G/A	Prupe.1G011100	#N/A	MODIFIER	3_prime_UTR_variant
Pp01	852503	C	T	C/T	C/T	C/T	T/T	T/T	C/T	Prupe.1G011100	#N/A	MODIFIER	3_prime_UTR_variant
Pp01	865820	T	A	T/A	T/T	T/A	T/T	T/A	T/T	Prupe.1G011200	FAMILY NOT NAMED	MODERATE	missense_variant
Pp01	865821	C	T	C/T	C/C	C/T	C/C	C/T	C/C	Prupe.1G011200	FAMILY NOT NAMED	HIGH	stop_gained
Pp01	865822	A	T	A/T	A/A	A/T	A/A	A/T	A/A	Prupe.1G011200	FAMILY NOT NAMED	MODERATE	missense_variant
Pp01	865823	A	C	A/C	A/A	A/C	A/A	A/C	A/A	Prupe.1G011200	FAMILY NOT NAMED	MODERATE	missense_variant
Pp01	865820	T	A	T/A	T/T	T/A	T/T	T/A	T/T	Prupe.1G011200	FAMILY NOT NAMED	MODERATE	missense_variant
Pp01	865821	C	T	C/T	C/C	C/T	C/C	C/T	C/C	Prupe.1G011200	FAMILY NOT NAMED	HIGH	stop_gained
Pp01	865822	A	T	A/T	A/A	A/T	A/A	A/T	A/A	Prupe.1G011200	FAMILY NOT NAMED	MODERATE	missense_variant
Pp01	865823	A	C	A/C	A/A	A/C	A/A	A/C	A/A	Prupe.1G011200	FAMILY NOT NAMED	MODERATE	missense_variant
Pp01	897709	T	C	T/T	T/C	T/T	T/C	T/T	T/T	Prupe.1G011700	Spermine/spermidine synthase	MODIFIER	3_prime_UTR_variant
Pp01	900628	G	C	G/C	C/C	C/C	G/C	G/C	G/C	Prupe.1G011700	Spermine/spermidine synthase	LOW	synonymous_variant
Pp01	912942	T	A	T/A	T/A	T/A	T/A	T/A	T/T	Prupe.1G011900	0	MODERATE	missense_variant
Pp01	913567	T	C,A	T/C	T/A	T/C	T/A	T/C	T/C	Prupe.1G011900	0	MODIFIER	3_prime_UTR_variant
Pp01	918790	A	G	A/A	A/G	A/A	A/G	A/G	A/G	Prupe.1G012000	0	MODERATE	missense_variant
Pp01	919267	G	A	G/A	A/A	G/A	A/A	G/A	A/A	Prupe.1G012100	0	MODIFIER	3_prime_UTR_variant
Pp01	919271	A	C	A/C	A/A	A/C	A/C	A/C	A/A	Prupe.1G012100	0	MODIFIER	3_prime_UTR_variant
Pp01	919344	C	A	C/A	C/A	C/C	C/C	C/C	C/C	Prupe.1G012100	0	MODIFIER	3_prime_UTR_variant
Pp01	920046	A	T	T/T	A/T	T/T	A/T	T/T	T/T	Prupe.1G012100	0	MODIFIER	3_prime_UTR_variant
Pp01	939139	C	G	C/G	C/G	C/G	G/G	C/G	C/G	Prupe.1G012300	#N/A	MODIFIER	5_prime_UTR_variant
Pp01	939143	G	A	G/A	G/A	G/A	G/G	G/A	G/A	Prupe.1G012300	#N/A	MODIFIER	5_prime_UTR_variant
Pp01	939160	A	T	T/T	T/T	A/T	T/T	A/T	A/T	Prupe.1G012300	#N/A	MODIFIER	5_prime_UTR_variant
Pp01	939211	T	C	T/C	T/T	T/C	T/T	T/C	T/C	Prupe.1G012300	#N/A	MODIFIER	5_prime_UTR_variant
Pp01	939218	C	T	C/T	C/C	C/T	C/C	C/T	C/T	Prupe.1G012300	#N/A	MODIFIER	5_prime_UTR_variant
Pp01	939225	T	G	T/G	T/T	T/G	T/T	T/G	T/G	Prupe.1G012300	#N/A	LOW	5_prime_UTR_premature_start_codon_gain_variant
Pp01	939230	C	A	C/A	C/C	C/A	C/C	C/A	C/C	Prupe.1G012300	#N/A	MODIFIER	5_prime_UTR_variant
Pp01	940287	G	T	G/T	G/G	G/T	G/T	G/T	G/T	Prupe.1G012300	#N/A	LOW	5_prime_UTR_premature_start_codon_gain_variant
Pp01	940472	A	G	G/G	A/G	A/G	G/G	G/G	A/G	Prupe.1G012300	#N/A	LOW	5_prime_UTR_premature_start_codon_gain_variant
Pp01	941083	T	C	T/T	T/C	T/C	T/C	T/C	T/C	Prupe.1G012300	#N/A	MODIFIER	intron_variant
Pp01	941163	A	G	A/A	A/G	A/G	A/G	A/G	A/G	Prupe.1G012300	#N/A	MODIFIER	intron_variant
Pp01	941187	G	C	G/G	G/C	G/G	G/C	G/C	G/C	Prupe.1G012300	#N/A	MODIFIER	intron_variant
Pp01	941204	C	T	C/C	C/T	C/T	C/T	C/T	C/T	Prupe.1G012300	#N/A	MODIFIER	intron_variant
Pp01	948464	T	C	T/C	T/C	T/C	T/T	T/C	T/T	Prupe.1G012400	F-BOX/LEUCINE RICH REPEAT PROTEIN	MODERATE	missense_variant
Pp01	948625	G	T,C	G/T	G/T	G/T	T/C	G/T	T/C	Prupe.1G012400	F-BOX/LEUCINE RICH REPEAT PROTEIN	MODERATE	missense_variant
Pp01	949428	C	T	C/T	T/T	C/T	C/T	C/T	C/T	Prupe.1G012400	F-BOX/LEUCINE RICH REPEAT PROTEIN	MODERATE	missense_variant
Pp01	950367	T	G	T/G	T/T	T/T	T/T	T/G	T/T	Prupe.1G012500	#N/A	MODIFIER	5_prime_UTR_variant
Pp01	950378	C	T	C/T	C/C	C/C	C/T	T/T	C/C	Prupe.1G012500	#N/A	LOW	5_prime_UTR_premature_start_codon_gain_variant
Pp01	950599	T	A	T/A	T/A	T/T	T/A	T/A	T/A	Prupe.1G012500	#N/A	MODIFIER	5_prime_UTR_variant
Pp01	950680	A	G	A/A	A/A	A/G	A/G	A/G	A/G	Prupe.1G012500	#N/A	LOW	5_prime_UTR_premature_start_codon_gain_variant
Pp01	950712	C	T	C/T	T/T	T/T	T/T	C/T	T/T	Prupe.1G012500	#N/A	MODIFIER	5_prime_UTR_variant
Pp01	950367	T	G	T/G	T/T	T/T	T/T	T/G	T/T	Prupe.1G012500	#N/A	MODIFIER	5_prime_UTR_variant
Pp01	950378	C	T	C/T	C/C	C/C	C/T	T/T	C/C	Prupe.1G012500	#N/A	LOW	5_prime_UTR_premature_start_codon_gain_variant
Pp01	950599	T	A	T/A	T/A	T/T	T/A	T/A	T/A	Prupe.1G012500	#N/A	MODIFIER	5_prime_UTR_variant
Pp01	950680	A	G	A/A	A/A	A/G	A/G	A/G	A/G	Prupe.1G012500	#N/A	LOW	5_prime_UTR_premature_start_codon_gain_variant
Pp01	950712	C	T	C/T	T/T	T/T	T/T	C/T	T/T	Prupe.1G012500	#N/A	MODIFIER	5_prime_UTR_variant
Pp01	955464	G	A	G/A	G/A	G/A	G/A	A/A	A/A	Prupe.1G012500	#N/A	MODIFIER	3_prime_UTR_variant
Pp01	955464	G	A	G/A	G/A	G/A	G/A	A/A	A/A	Prupe.1G012500	#N/A	MODIFIER	3_prime_UTR_variant
Pp01	960458	G	C	G/C	C/C	G/C	G/C	C/C	G/C	Prupe.1G012600	#N/A	MODERATE	missense_variant
Pp01	960510	C	T	T/T	C/T	C/T	C/T	C/T	T/T	Prupe.1G012600	#N/A	MODERATE	missense_variant
Pp01	960515	G	A	G/G	G/A	G/A	G/A	G/A	G/G	Prupe.1G012600	#N/A	MODERATE	missense_variant
Pp01	960610	A	G	A/G	A/A	A/G	A/G	A/G	A/G	Prupe.1G012600	#N/A	MODERATE	missense_variant
Pp01	960793	C	T	C/T	C/T	C/C	C/C	C/T	C/T	Prupe.1G012600	#N/A	LOW	synonymous_variant
Pp01	960809	G	T	G/G	G/T	G/G	G/G	G/T	G/G	Prupe.1G012600	#N/A	MODERATE	missense_variant
Pp01	961000	T	C	T/T	T/C	T/C	T/C	T/C	T/C	Prupe.1G012600	#N/A	LOW	synonymous_variant
Pp01	961030	T	G	T/G	T/G	T/T	T/G	T/G	T/T	Prupe.1G012600	#N/A	MODERATE	missense_variant
Pp01	964960	T	C	T/C	T/C	T/C	T/C	T/T	T/C	Prupe.1G012700	F-BOX/LEUCINE RICH REPEAT PROTEIN	MODIFIER	5_prime_UTR_variant
Pp01	964990	G	A	G/A	G/A	G/A	G/A	G/G	G/A	Prupe.1G012700	F-BOX/LEUCINE RICH REPEAT PROTEIN	MODIFIER	5_prime_UTR_variant
Pp01	965104	G	A	G/A	G/G	G/A	G/A	G/A	G/G	Prupe.1G012700	F-BOX/LEUCINE RICH REPEAT PROTEIN	LOW	synonymous_variant
Pp01	965104	G	A	G/A	G/G	G/A	G/A	G/A	G/G	Prupe.1G012700	F-BOX/LEUCINE RICH REPEAT PROTEIN	LOW	synonymous_variant
Pp01	965692	G	A	G/A	G/A	G/A	G/A	G/A	G/G	Prupe.1G012700	F-BOX/LEUCINE RICH REPEAT PROTEIN	MODERATE	missense_variant
Pp01	965850	G	A	G/G	G/A	G/A	G/A	G/G	G/G	Prupe.1G012700	F-BOX/LEUCINE RICH REPEAT PROTEIN	MODERATE	missense_variant
Pp01	965928	A	T,C	A/T	A/T	A/T	A/C	A/T	A/T	Prupe.1G012700	F-BOX/LEUCINE RICH REPEAT PROTEIN	MODERATE	missense_variant
Pp01	965934	A	G	A/A	A/G	A/G	A/G	A/A	A/A	Prupe.1G012700	F-BOX/LEUCINE RICH REPEAT PROTEIN	MODERATE	missense_variant
Pp01	965938	T	G	T/G	T/G	T/G	T/G	T/G	T/T	Prupe.1G012700	F-BOX/LEUCINE RICH REPEAT PROTEIN	MODERATE	missense_variant
Pp01	965969	A	T	A/T	A/T	A/T	A/T	A/A	A/T	Prupe.1G012700	F-BOX/LEUCINE RICH REPEAT PROTEIN	MODERATE	missense_variant
Pp01	966013	G	A	G/A	G/A	G/A	G/A	G/G	G/A	Prupe.1G012700	F-BOX/LEUCINE RICH REPEAT PROTEIN	MODERATE	missense_variant
Pp01	966036	G	A	G/A	G/A	G/A	G/A	A/A	G/A	Prupe.1G012700	F-BOX/LEUCINE RICH REPEAT PROTEIN	MODERATE	missense_variant
Pp01	966071	A	G	A/G	A/G	A/A	A/G	A/A	A/G	Prupe.1G012700	F-BOX/LEUCINE RICH REPEAT PROTEIN	MODIFIER	3_prime_UTR_variant
Pp01	966088	A	G	G/G	A/G	A/G	A/G	G/G	A/G	Prupe.1G012700	F-BOX/LEUCINE RICH REPEAT PROTEIN	MODIFIER	3_prime_UTR_variant
Pp01	966180	T	G	T/G	T/G	T/G	T/G	T/G	T/T	Prupe.1G012700	F-BOX/LEUCINE RICH REPEAT PROTEIN	MODIFIER	3_prime_UTR_variant
Pp01	965692	G	A	G/A	G/A	G/A	G/A	G/A	G/G	Prupe.1G012700	F-BOX/LEUCINE RICH REPEAT PROTEIN	MODERATE	missense_variant
Pp01	965850	G	A	G/G	G/A	G/A	G/A	G/G	G/G	Prupe.1G012700	F-BOX/LEUCINE RICH REPEAT PROTEIN	MODERATE	missense_variant
Pp01	965928	A	T,C	A/T	A/T	A/T	A/C	A/T	A/T	Prupe.1G012700	F-BOX/LEUCINE RICH REPEAT PROTEIN	MODERATE	missense_variant
Pp01	965934	A	G	A/A	A/G	A/G	A/G	A/A	A/A	Prupe.1G012700	F-BOX/LEUCINE RICH REPEAT PROTEIN	MODERATE	missense_variant
Pp01	965938	T	G	T/G	T/G	T/G	T/G	T/G	T/T	Prupe.1G012700	F-BOX/LEUCINE RICH REPEAT PROTEIN	MODERATE	missense_variant
Pp01	965969	A	T	A/T	A/T	A/T	A/T	A/A	A/T	Prupe.1G012700	F-BOX/LEUCINE RICH REPEAT PROTEIN	MODERATE	missense_variant
Pp01	966013	G	A	G/A	G/A	G/A	G/A	G/G	G/A	Prupe.1G012700	F-BOX/LEUCINE RICH REPEAT PROTEIN	MODERATE	missense_variant
Pp01	966036	G	A	G/A	G/A	G/A	G/A	A/A	G/A	Prupe.1G012700	F-BOX/LEUCINE RICH REPEAT PROTEIN	MODERATE	missense_variant
Pp01	966071	A	G	A/G	A/G	A/A	A/G	A/A	A/G	Prupe.1G012700	F-BOX/LEUCINE RICH REPEAT PROTEIN	MODIFIER	3_prime_UTR_variant
Pp01	966088	A	G	G/G	A/G	A/G	A/G	G/G	A/G	Prupe.1G012700	F-BOX/LEUCINE RICH REPEAT PROTEIN	MODIFIER	3_prime_UTR_variant
Pp01	966180	T	G	T/G	T/G	T/G	T/G	T/G	T/T	Prupe.1G012700	F-BOX/LEUCINE RICH REPEAT PROTEIN	MODIFIER	3_prime_UTR_variant
Pp01	968829	G	C	G/G	G/C	G/C	G/G	G/C	G/C	Prupe.1G012800	CRAL/TRIO domain	MODIFIER	3_prime_UTR_variant
Pp01	972191	G	A	A/A	A/A	A/A	G/A	A/A	G/A	Prupe.1G012800	CRAL/TRIO domain	MODIFIER	5_prime_UTR_variant
Pp01	1012071	G	T	T/T	T/T	T/T	T/T	G/T	G/T	Prupe.1G013200	0	MODIFIER	3_prime_UTR_variant
Pp01	1012074	C	A	C/C	C/A	C/A	C/A	C/C	C/A	Prupe.1G013200	0	MODIFIER	3_prime_UTR_variant
Pp01	1012071	G	T	T/T	T/T	T/T	T/T	G/T	G/T	Prupe.1G013200	0	MODIFIER	3_prime_UTR_variant
Pp01	1012074	C	A	C/C	C/A	C/A	C/A	C/C	C/A	Prupe.1G013200	0	MODIFIER	3_prime_UTR_variant
Pp01	1036194	C	T	C/T	C/T	C/T	C/C	C/T	C/C	Prupe.1G013800	ribosome	MODIFIER	5_prime_UTR_variant
Pp01	1036195	A	T	A/T	A/A	A/T	A/T	A/A	A/A	Prupe.1G013800	ribosome	LOW	5_prime_UTR_premature_start_codon_gain_variant
Pp01	1036196	T	C	T/C	C/C	T/C	C/C	C/C	C/C	Prupe.1G013800	ribosome	MODIFIER	5_prime_UTR_variant
Pp01	1036528	A	T	A/A	A/T	A/T	A/A	A/T	A/T	Prupe.1G013800	ribosome	MODIFIER	5_prime_UTR_variant
Pp01	1043890	C	T	T/T	C/T	T/T	T/T	C/T	T/T	Prupe.1G014100	U4/U6.U5 snRNP associated protein	MODIFIER	3_prime_UTR_variant
Pp01	1047890	A	G	A/G	G/G	G/G	A/G	G/G	A/G	Prupe.1G014100	U4/U6.U5 snRNP associated protein	MODIFIER	intron_variant
Pp01	1048084	A	G	G/G	G/G	A/G	G/G	G/G	G/G	Prupe.1G014100	U4/U6.U5 snRNP associated protein	MODIFIER	intron_variant
Pp01	1048216	T	C	T/T	T/C	T/T	T/C	T/C	T/T	Prupe.1G014100	U4/U6.U5 snRNP associated protein	MODIFIER	intron_variant
Pp01	1048230	C	T	C/C	C/T	C/C	C/T	C/T	C/T	Prupe.1G014100	U4/U6.U5 snRNP associated protein	MODIFIER	intron_variant
Pp01	1048323	T	C	T/C	T/C	T/T	T/T	T/C	T/C	Prupe.1G014100	U4/U6.U5 snRNP associated protein	MODIFIER	intron_variant
Pp01	1048368	A	T	A/T	A/A	A/T	A/A	A/T	A/T	Prupe.1G014100	U4/U6.U5 snRNP associated protein	MODIFIER	intron_variant
Pp01	1048465	A	G	G/G	G/G	A/G	G/G	A/G	A/G	Prupe.1G014100	U4/U6.U5 snRNP associated protein	MODIFIER	intron_variant
Pp01	1048523	A	G	A/G	A/A	A/G	A/G	A/G	A/G	Prupe.1G014100	U4/U6.U5 snRNP associated protein	MODIFIER	intron_variant
Pp01	1048584	C	T	C/C	C/C	C/T	C/T	C/C	C/C	Prupe.1G014100	U4/U6.U5 snRNP associated protein	MODIFIER	intron_variant
Pp01	1048958	A	G	G/G	G/G	G/G	A/G	G/G	A/G	Prupe.1G014100	U4/U6.U5 snRNP associated protein	MODIFIER	intron_variant
Pp01	1055847	A	T	A/T	A/T	A/T	T/T	A/T	T/T	Prupe.1G014300	protein folding	LOW	5_prime_UTR_premature_start_codon_gain_variant
Pp01	1055847	A	T	A/T	A/T	A/T	T/T	A/T	T/T	Prupe.1G014300	protein folding	LOW	5_prime_UTR_premature_start_codon_gain_variant
Pp01	1065627	T	A	T/T	T/T	T/T	T/T	T/T	T/A	Prupe.1G014500	Beta-glucosidase, lactase phlorizinhydrolase, and related proteins	MODIFIER	3_prime_UTR_variant
Pp01	1065628	C	G	C/C	C/C	C/C	C/C	C/C	C/G	Prupe.1G014500	Beta-glucosidase, lactase phlorizinhydrolase, and related proteins	MODIFIER	3_prime_UTR_variant
Pp01	1065629	A	C	A/A	A/A	A/A	A/A	A/A	A/C	Prupe.1G014500	Beta-glucosidase, lactase phlorizinhydrolase, and related proteins	MODIFIER	3_prime_UTR_variant
Pp01	1065631	A	T	A/A	A/A	A/A	A/A	A/A	A/T	Prupe.1G014500	Beta-glucosidase, lactase phlorizinhydrolase, and related proteins	MODIFIER	3_prime_UTR_variant
Pp01	1065632	A	G	A/A	A/A	A/A	A/A	A/A	A/G	Prupe.1G014500	Beta-glucosidase, lactase phlorizinhydrolase, and related proteins	MODIFIER	3_prime_UTR_variant
Pp01	1065635	C	T	C/C	C/C	C/C	C/C	C/C	C/T	Prupe.1G014500	Beta-glucosidase, lactase phlorizinhydrolase, and related proteins	MODIFIER	3_prime_UTR_variant
Pp01	1065637	A	T	A/A	A/A	A/A	A/A	A/A	A/T	Prupe.1G014500	Beta-glucosidase, lactase phlorizinhydrolase, and related proteins	MODIFIER	3_prime_UTR_variant
Pp01	1068166	A	G	G/G	G/G	A/G	G/G	G/G	A/G	Prupe.1G014500	Beta-glucosidase, lactase phlorizinhydrolase, and related proteins	MODERATE	missense_variant
Pp01	1079163	T	C	T/C	C/C	T/C	T/C	T/C	C/C	Prupe.1G014700	#N/A	MODIFIER	intron_variant
Pp01	1079181	C	A	A/A	A/A	C/A	A/A	C/A	A/A	Prupe.1G014700	#N/A	MODIFIER	intron_variant
Pp01	1086866	T	C	T/C	T/C	T/C	T/T	T/C	T/C	Prupe.1G014900	LACTOYLGLUTATHIONE LYASE (GLYOXALASE I)	MODIFIER	intron_variant
Pp01	1098488	A	T	A/T	A/T	A/T	T/T	T/T	A/T	Prupe.1G015200	SUBFAMILY NOT NAMED	MODIFIER	3_prime_UTR_variant
Pp01	1099228	A	G	A/G	G/G	G/G	G/G	A/G	G/G	Prupe.1G015200	SUBFAMILY NOT NAMED	MODIFIER	3_prime_UTR_variant
Pp01	1099233	A	T	A/T	A/T	A/T	A/T	T/T	T/T	Prupe.1G015200	SUBFAMILY NOT NAMED	MODIFIER	3_prime_UTR_variant
Pp01	1099345	G	A	A/A	A/A	A/A	G/A	A/A	A/A	Prupe.1G015200	SUBFAMILY NOT NAMED	MODIFIER	3_prime_UTR_variant
Pp01	1099352	T	C	C/C	C/C	C/C	T/C	C/C	T/C	Prupe.1G015200	SUBFAMILY NOT NAMED	MODIFIER	3_prime_UTR_variant
Pp01	1099368	T	C	C/C	C/C	C/C	T/C	T/C	T/C	Prupe.1G015200	SUBFAMILY NOT NAMED	MODIFIER	3_prime_UTR_variant
Pp01	1098488	A	T	A/T	A/T	A/T	T/T	T/T	A/T	Prupe.1G015200	SUBFAMILY NOT NAMED	MODIFIER	3_prime_UTR_variant
Pp01	1099228	A	G	A/G	G/G	G/G	G/G	A/G	G/G	Prupe.1G015200	SUBFAMILY NOT NAMED	MODIFIER	3_prime_UTR_variant
Pp01	1099233	A	T	A/T	A/T	A/T	A/T	T/T	T/T	Prupe.1G015200	SUBFAMILY NOT NAMED	MODIFIER	3_prime_UTR_variant
Pp01	1099345	G	A	A/A	A/A	A/A	G/A	A/A	A/A	Prupe.1G015200	SUBFAMILY NOT NAMED	MODIFIER	3_prime_UTR_variant
Pp01	1099352	T	C	C/C	C/C	C/C	T/C	C/C	T/C	Prupe.1G015200	SUBFAMILY NOT NAMED	MODIFIER	3_prime_UTR_variant
Pp01	1099368	T	C	C/C	C/C	C/C	T/C	T/C	T/C	Prupe.1G015200	SUBFAMILY NOT NAMED	MODIFIER	3_prime_UTR_variant
Pp01	1108028	T	G	G/G	G/G	T/G	T/G	T/G	T/G	Prupe.1G015300	#N/A	MODIFIER	3_prime_UTR_variant
Pp01	1108028	T	G	G/G	G/G	T/G	T/G	T/G	T/G	Prupe.1G015300	#N/A	MODIFIER	3_prime_UTR_variant
Pp01	1108028	T	G	G/G	G/G	T/G	T/G	T/G	T/G	Prupe.1G015300	#N/A	MODIFIER	3_prime_UTR_variant
Pp01	1108028	T	G	G/G	G/G	T/G	T/G	T/G	T/G	Prupe.1G015300	#N/A	MODIFIER	3_prime_UTR_variant
Pp01	1110847	A	T	A/T	A/T	A/A	A/A	A/T	A/A	Prupe.1G015400	#N/A	MODIFIER	3_prime_UTR_variant
Pp01	1110852	A	G	A/G	A/A	A/G	A/G	A/A	A/A	Prupe.1G015400	#N/A	MODIFIER	3_prime_UTR_variant
Pp01	1119936	A	T	A/T	T/T	A/T	T/T	A/T	A/T	Prupe.1G015600	Pentatricopeptide repeat domain	MODIFIER	3_prime_UTR_variant
Pp01	1126807	T	C	T/C	T/C	T/C	T/T	T/T	T/C	Prupe.1G015800	Protein of unknown function (DUF1677)	MODIFIER	5_prime_UTR_variant
Pp01	1127183	T	C	C/C	C/C	T/C	C/C	T/C	C/C	Prupe.1G015800	Protein of unknown function (DUF1677)	MODIFIER	5_prime_UTR_variant
Pp01	1143261	C	T	C/T	C/C	C/T	C/T	C/C	C/T	Prupe.1G016000	Protein of unknown function (DUF581)	MODIFIER	5_prime_UTR_variant
Pp01	1143510	A	G	A/G	A/A	A/G	A/G	A/G	A/G	Prupe.1G016000	Protein of unknown function (DUF581)	MODIFIER	5_prime_UTR_variant
Pp01	1143660	G	T	G/T	T/T	T/T	G/T	G/T	G/T	Prupe.1G016000	Protein of unknown function (DUF581)	MODIFIER	5_prime_UTR_variant
Pp01	1143675	C	A	C/A	C/C	C/C	C/A	C/A	C/A	Prupe.1G016000	Protein of unknown function (DUF581)	MODIFIER	5_prime_UTR_variant
Pp01	1143777	G	T	G/T	G/T	G/G	G/T	G/T	G/T	Prupe.1G016000	Protein of unknown function (DUF581)	LOW	5_prime_UTR_premature_start_codon_gain_variant
Pp01	1143870	T	G	G/G	T/G	T/G	T/G	G/G	T/G	Prupe.1G016000	Protein of unknown function (DUF581)	MODIFIER	5_prime_UTR_variant
Pp01	1143261	C	T	C/T	C/C	C/T	C/T	C/C	C/T	Prupe.1G016000	Protein of unknown function (DUF581)	MODIFIER	5_prime_UTR_variant
Pp01	1143510	A	G	A/G	A/A	A/G	A/G	A/G	A/G	Prupe.1G016000	Protein of unknown function (DUF581)	MODIFIER	5_prime_UTR_variant
Pp01	1143660	G	T	G/T	T/T	T/T	G/T	G/T	G/T	Prupe.1G016000	Protein of unknown function (DUF581)	MODIFIER	5_prime_UTR_variant
Pp01	1143675	C	A	C/A	C/C	C/C	C/A	C/A	C/A	Prupe.1G016000	Protein of unknown function (DUF581)	MODIFIER	5_prime_UTR_variant
Pp01	1143777	G	T	G/T	G/T	G/G	G/T	G/T	G/T	Prupe.1G016000	Protein of unknown function (DUF581)	LOW	5_prime_UTR_premature_start_codon_gain_variant
Pp01	1143870	T	G	G/G	T/G	T/G	T/G	G/G	T/G	Prupe.1G016000	Protein of unknown function (DUF581)	MODIFIER	5_prime_UTR_variant
Pp01	1151239	A	G	G/G	A/G	A/G	A/G	A/G	G/G	Prupe.1G016100	#N/A	MODIFIER	3_prime_UTR_variant
Pp01	1151450	A	G	G/G	A/G	G/G	A/G	G/G	A/G	Prupe.1G016100	#N/A	MODIFIER	3_prime_UTR_variant
Pp01	1163444	T	C	T/C	T/C	T/C	C/C	C/C	T/C	Prupe.1G016200	#N/A	MODIFIER	3_prime_UTR_variant
Pp01	1163453	C	T	C/T	C/T	T/T	T/T	T/T	C/T	Prupe.1G016200	#N/A	MODIFIER	3_prime_UTR_variant
Pp01	1163651	C	T	C/T	C/T	T/T	C/T	C/T	T/T	Prupe.1G016200	#N/A	MODIFIER	3_prime_UTR_variant
Pp01	1163662	C	T	C/T	C/T	C/T	C/T	C/T	T/T	Prupe.1G016200	#N/A	MODIFIER	3_prime_UTR_variant
Pp01	1163765	G	T	G/T	G/T	G/T	G/T	G/G	G/T	Prupe.1G016200	#N/A	MODIFIER	3_prime_UTR_variant
Pp01	1163921	G	A	G/A	G/G	G/A	G/A	G/G	G/A	Prupe.1G016200	#N/A	MODIFIER	3_prime_UTR_variant
Pp01	1176286	T	A	A/A	A/A	T/A	T/A	T/A	A/A	Prupe.1G016400	Acetyltransferase (GNAT) domain	LOW	synonymous_variant
Pp01	1178613	T	G,A	G/G	G/A	G/A	G/A	G/A	G/A	Prupe.1G016600	Acetyltransferase (GNAT) domain	MODIFIER	3_prime_UTR_variant
Pp01	1178614	G	C	C/C	C/C	C/C	G/C	C/C	G/C	Prupe.1G016600	Acetyltransferase (GNAT) domain	MODIFIER	3_prime_UTR_variant
Pp01	1178707	A	G	A/G	A/G	A/A	A/G	A/A	A/G	Prupe.1G016600	Acetyltransferase (GNAT) domain	MODIFIER	3_prime_UTR_variant
Pp01	1178712	T	C	T/T	T/T	T/T	T/T	T/T	T/C	Prupe.1G016600	Acetyltransferase (GNAT) domain	MODIFIER	3_prime_UTR_variant
Pp01	1178725	C	T	C/C	C/T	C/T	C/T	C/T	C/T	Prupe.1G016600	Acetyltransferase (GNAT) domain	MODIFIER	3_prime_UTR_variant
Pp01	1178878	A	G	A/A	A/G	A/A	A/G	A/G	A/G	Prupe.1G016600	Acetyltransferase (GNAT) domain	MODIFIER	3_prime_UTR_variant
Pp01	1178899	A	T	A/A	A/A	A/T	A/T	A/A	A/T	Prupe.1G016600	Acetyltransferase (GNAT) domain	MODIFIER	3_prime_UTR_variant
Pp01	1179045	G	A	G/G	G/G	G/A	G/G	G/A	G/A	Prupe.1G016600	Acetyltransferase (GNAT) domain	MODIFIER	3_prime_UTR_variant
Pp01	1188995	C	T	T/T	T/T	C/T	C/T	C/T	C/T	Prupe.1G017000	Probable lipid transfer	MODIFIER	3_prime_UTR_variant
Pp01	1190074	G	C	G/G	G/C	G/C	G/G	G/C	G/C	Prupe.1G017100	Probable lipid transfer	MODERATE	missense_variant
Pp01	1191508	G	C	G/G	G/C	G/C	G/C	G/G	G/G	Prupe.1G017200	Probable lipid transfer	MODIFIER	intron_variant
Pp01	1231348	C	A	C/A	C/A	C/A	A/A	A/A	A/A	Prupe.1G017800	VOLTAGE AND LIGAND GATED POTASSIUM CHANNEL	MODIFIER	3_prime_UTR_variant
Pp01	1231349	T	C	T/C	T/C	T/C	T/C	T/C	T/T	Prupe.1G017800	VOLTAGE AND LIGAND GATED POTASSIUM CHANNEL	MODIFIER	3_prime_UTR_variant
Pp01	1231523	T	A	T/T	T/A	T/T	T/A	T/T	T/A	Prupe.1G017800	VOLTAGE AND LIGAND GATED POTASSIUM CHANNEL	MODIFIER	3_prime_UTR_variant
Pp01	1231550	T	A,G	T/A	T/A	T/A	T/G	T/A	T/G	Prupe.1G017800	VOLTAGE AND LIGAND GATED POTASSIUM CHANNEL	MODIFIER	3_prime_UTR_variant
Pp01	1231552	C	A	C/C	C/A	C/C	C/C	C/A	C/A	Prupe.1G017800	VOLTAGE AND LIGAND GATED POTASSIUM CHANNEL	MODIFIER	3_prime_UTR_variant
Pp01	1231558	T	A	T/A	T/A	T/A	T/A	T/A	T/T	Prupe.1G017800	VOLTAGE AND LIGAND GATED POTASSIUM CHANNEL	MODIFIER	3_prime_UTR_variant
Pp01	1231615	G	A	G/A	G/A	G/A	G/G	G/G	G/A	Prupe.1G017800	VOLTAGE AND LIGAND GATED POTASSIUM CHANNEL	MODIFIER	3_prime_UTR_variant
Pp01	1231708	G	A	G/A	G/A	G/A	G/A	G/G	G/G	Prupe.1G017800	VOLTAGE AND LIGAND GATED POTASSIUM CHANNEL	MODERATE	missense_variant
Pp01	1231710	G	A	G/A	G/A	G/A	A/A	A/A	G/A	Prupe.1G017800	VOLTAGE AND LIGAND GATED POTASSIUM CHANNEL	MODERATE	missense_variant
Pp01	1231727	G	A	G/A	A/A	A/A	A/A	G/A	G/A	Prupe.1G017800	VOLTAGE AND LIGAND GATED POTASSIUM CHANNEL	LOW	synonymous_variant
Pp01	1231743	G	A	G/A	G/G	G/A	G/A	G/A	G/A	Prupe.1G017800	VOLTAGE AND LIGAND GATED POTASSIUM CHANNEL	MODERATE	missense_variant
Pp01	1231762	C	T	C/C	C/C	C/C	C/T	C/T	C/T	Prupe.1G017800	VOLTAGE AND LIGAND GATED POTASSIUM CHANNEL	MODERATE	missense_variant
Pp01	1231348	C	A	C/A	C/A	C/A	A/A	A/A	A/A	Prupe.1G017800	VOLTAGE AND LIGAND GATED POTASSIUM CHANNEL	MODIFIER	3_prime_UTR_variant
Pp01	1231349	T	C	T/C	T/C	T/C	T/C	T/C	T/T	Prupe.1G017800	VOLTAGE AND LIGAND GATED POTASSIUM CHANNEL	MODIFIER	3_prime_UTR_variant
Pp01	1231523	T	A	T/T	T/A	T/T	T/A	T/T	T/A	Prupe.1G017800	VOLTAGE AND LIGAND GATED POTASSIUM CHANNEL	MODIFIER	3_prime_UTR_variant
Pp01	1231550	T	A,G	T/A	T/A	T/A	T/G	T/A	T/G	Prupe.1G017800	VOLTAGE AND LIGAND GATED POTASSIUM CHANNEL	MODIFIER	3_prime_UTR_variant
Pp01	1231552	C	A	C/C	C/A	C/C	C/C	C/A	C/A	Prupe.1G017800	VOLTAGE AND LIGAND GATED POTASSIUM CHANNEL	MODIFIER	3_prime_UTR_variant
Pp01	1231558	T	A	T/A	T/A	T/A	T/A	T/A	T/T	Prupe.1G017800	VOLTAGE AND LIGAND GATED POTASSIUM CHANNEL	MODIFIER	3_prime_UTR_variant
Pp01	1231615	G	A	G/A	G/A	G/A	G/G	G/G	G/A	Prupe.1G017800	VOLTAGE AND LIGAND GATED POTASSIUM CHANNEL	MODIFIER	3_prime_UTR_variant
Pp01	1231708	G	A	G/A	G/A	G/A	G/A	G/G	G/G	Prupe.1G017800	VOLTAGE AND LIGAND GATED POTASSIUM CHANNEL	MODERATE	missense_variant
Pp01	1231710	G	A	G/A	G/A	G/A	A/A	A/A	G/A	Prupe.1G017800	VOLTAGE AND LIGAND GATED POTASSIUM CHANNEL	MODERATE	missense_variant
Pp01	1231727	G	A	G/A	A/A	A/A	A/A	G/A	G/A	Prupe.1G017800	VOLTAGE AND LIGAND GATED POTASSIUM CHANNEL	LOW	synonymous_variant
Pp01	1231743	G	A	G/A	G/G	G/A	G/A	G/A	G/A	Prupe.1G017800	VOLTAGE AND LIGAND GATED POTASSIUM CHANNEL	MODERATE	missense_variant
Pp01	1231762	C	T	C/C	C/C	C/C	C/T	C/T	C/T	Prupe.1G017800	VOLTAGE AND LIGAND GATED POTASSIUM CHANNEL	MODERATE	missense_variant
Pp01	1231767	C	A	C/A	C/A	C/A	C/A	C/C	C/A	Prupe.1G017800	VOLTAGE AND LIGAND GATED POTASSIUM CHANNEL	HIGH	stop_gained
Pp01	1231780	T	C	T/T	T/C	T/T	T/C	T/C	T/C	Prupe.1G017800	VOLTAGE AND LIGAND GATED POTASSIUM CHANNEL	LOW	synonymous_variant
Pp01	1270102	C	A	C/A	C/A	C/A	C/C	C/A	C/A	Prupe.1G018100	Protein of unknown function (DUF581)	MODIFIER	intron_variant
Pp01	1294110	A	T	A/A	A/T	A/A	A/T	A/T	A/T	Prupe.1G018400	PPR repeat	LOW	synonymous_variant
Pp01	1304660	G	A	G/G	G/A	G/A	G/A	G/A	G/A	Prupe.1G018800	PPR repeat	LOW	synonymous_variant
Pp01	1306386	A	C	A/C	A/C	A/C	A/C	A/C	C/C	Prupe.1G018900	HOMOCYSTEINE S-METHYLTRANSFERASE	MODIFIER	3_prime_UTR_variant
Pp01	1306386	A	C	A/C	A/C	A/C	A/C	A/C	C/C	Prupe.1G018900	HOMOCYSTEINE S-METHYLTRANSFERASE	MODIFIER	3_prime_UTR_variant
Pp01	1306386	A	C	A/C	A/C	A/C	A/C	A/C	C/C	Prupe.1G018900	HOMOCYSTEINE S-METHYLTRANSFERASE	MODIFIER	3_prime_UTR_variant
Pp01	1306386	A	C	A/C	A/C	A/C	A/C	A/C	C/C	Prupe.1G018900	HOMOCYSTEINE S-METHYLTRANSFERASE	MODIFIER	3_prime_UTR_variant
Pp01	1306386	A	C	A/C	A/C	A/C	A/C	A/C	C/C	Prupe.1G018900	HOMOCYSTEINE S-METHYLTRANSFERASE	MODIFIER	3_prime_UTR_variant
Pp01	1309287	G	T	G/T	G/T	G/G	G/T	G/T	G/G	Prupe.1G018900	HOMOCYSTEINE S-METHYLTRANSFERASE	MODERATE	missense_variant
Pp01	1309297	G	T	G/T	G/T	T/T	G/T	G/T	T/T	Prupe.1G018900	HOMOCYSTEINE S-METHYLTRANSFERASE	LOW	synonymous_variant
Pp01	1309300	A	G	A/G	A/G	A/A	A/G	A/G	A/A	Prupe.1G018900	HOMOCYSTEINE S-METHYLTRANSFERASE	LOW	synonymous_variant
Pp01	1309310	T	C	T/C	T/C	T/T	T/C	T/C	T/T	Prupe.1G018900	HOMOCYSTEINE S-METHYLTRANSFERASE	MODERATE	missense_variant
Pp01	1309758	T	G,C	G/G	G/C	G/C	G/C	G/C	G/C	Prupe.1G018900	HOMOCYSTEINE S-METHYLTRANSFERASE	LOW	5_prime_UTR_premature_start_codon_gain_variant
Pp01	1310014	G	A	A/A	G/A	G/A	G/A	G/A	G/A	Prupe.1G018900	HOMOCYSTEINE S-METHYLTRANSFERASE	MODIFIER	5_prime_UTR_variant
Pp01	1309287	G	T	G/T	G/T	G/G	G/T	G/T	G/G	Prupe.1G018900	HOMOCYSTEINE S-METHYLTRANSFERASE	MODERATE	missense_variant
Pp01	1309297	G	T	G/T	G/T	T/T	G/T	G/T	T/T	Prupe.1G018900	HOMOCYSTEINE S-METHYLTRANSFERASE	LOW	synonymous_variant
Pp01	1309300	A	G	A/G	A/G	A/A	A/G	A/G	A/A	Prupe.1G018900	HOMOCYSTEINE S-METHYLTRANSFERASE	LOW	synonymous_variant
Pp01	1309310	T	C	T/C	T/C	T/T	T/C	T/C	T/T	Prupe.1G018900	HOMOCYSTEINE S-METHYLTRANSFERASE	MODERATE	missense_variant
Pp01	1309758	T	G,C	G/G	G/C	G/C	G/C	G/C	G/C	Prupe.1G018900	HOMOCYSTEINE S-METHYLTRANSFERASE	LOW	5_prime_UTR_premature_start_codon_gain_variant
Pp01	1310014	G	A	A/A	G/A	G/A	G/A	G/A	G/A	Prupe.1G018900	HOMOCYSTEINE S-METHYLTRANSFERASE	MODIFIER	5_prime_UTR_variant
Pp01	1309287	G	T	G/T	G/T	G/G	G/T	G/T	G/G	Prupe.1G018900	HOMOCYSTEINE S-METHYLTRANSFERASE	MODERATE	missense_variant
Pp01	1309297	G	T	G/T	G/T	T/T	G/T	G/T	T/T	Prupe.1G018900	HOMOCYSTEINE S-METHYLTRANSFERASE	LOW	synonymous_variant
Pp01	1309300	A	G	A/G	A/G	A/A	A/G	A/G	A/A	Prupe.1G018900	HOMOCYSTEINE S-METHYLTRANSFERASE	LOW	synonymous_variant
Pp01	1309310	T	C	T/C	T/C	T/T	T/C	T/C	T/T	Prupe.1G018900	HOMOCYSTEINE S-METHYLTRANSFERASE	MODERATE	missense_variant
Pp01	1309758	T	G,C	G/G	G/C	G/C	G/C	G/C	G/C	Prupe.1G018900	HOMOCYSTEINE S-METHYLTRANSFERASE	LOW	5_prime_UTR_premature_start_codon_gain_variant
Pp01	1310014	G	A	A/A	G/A	G/A	G/A	G/A	G/A	Prupe.1G018900	HOMOCYSTEINE S-METHYLTRANSFERASE	MODIFIER	5_prime_UTR_variant
Pp01	1309287	G	T	G/T	G/T	G/G	G/T	G/T	G/G	Prupe.1G018900	HOMOCYSTEINE S-METHYLTRANSFERASE	MODERATE	missense_variant
Pp01	1309297	G	T	G/T	G/T	T/T	G/T	G/T	T/T	Prupe.1G018900	HOMOCYSTEINE S-METHYLTRANSFERASE	LOW	synonymous_variant
Pp01	1309300	A	G	A/G	A/G	A/A	A/G	A/G	A/A	Prupe.1G018900	HOMOCYSTEINE S-METHYLTRANSFERASE	LOW	synonymous_variant
Pp01	1309310	T	C	T/C	T/C	T/T	T/C	T/C	T/T	Prupe.1G018900	HOMOCYSTEINE S-METHYLTRANSFERASE	MODERATE	missense_variant
Pp01	1309758	T	G,C	G/G	G/C	G/C	G/C	G/C	G/C	Prupe.1G018900	HOMOCYSTEINE S-METHYLTRANSFERASE	LOW	5_prime_UTR_premature_start_codon_gain_variant
Pp01	1310014	G	A	A/A	G/A	G/A	G/A	G/A	G/A	Prupe.1G018900	HOMOCYSTEINE S-METHYLTRANSFERASE	MODIFIER	5_prime_UTR_variant
Pp01	1309287	G	T	G/T	G/T	G/G	G/T	G/T	G/G	Prupe.1G018900	HOMOCYSTEINE S-METHYLTRANSFERASE	MODERATE	missense_variant
Pp01	1309297	G	T	G/T	G/T	T/T	G/T	G/T	T/T	Prupe.1G018900	HOMOCYSTEINE S-METHYLTRANSFERASE	LOW	synonymous_variant
Pp01	1309300	A	G	A/G	A/G	A/A	A/G	A/G	A/A	Prupe.1G018900	HOMOCYSTEINE S-METHYLTRANSFERASE	LOW	synonymous_variant
Pp01	1309310	T	C	T/C	T/C	T/T	T/C	T/C	T/T	Prupe.1G018900	HOMOCYSTEINE S-METHYLTRANSFERASE	MODERATE	missense_variant
Pp01	1309758	T	G,C	G/G	G/C	G/C	G/C	G/C	G/C	Prupe.1G018900	HOMOCYSTEINE S-METHYLTRANSFERASE	LOW	5_prime_UTR_premature_start_codon_gain_variant
Pp01	1310014	G	A	A/A	G/A	G/A	G/A	G/A	G/A	Prupe.1G018900	HOMOCYSTEINE S-METHYLTRANSFERASE	MODIFIER	5_prime_UTR_variant
Pp01	1369277	A	G	A/G	A/A	A/G	A/G	A/A	A/A	Prupe.1G019500	ribosome	MODIFIER	5_prime_UTR_variant
Pp01	1369280	C	A,G	C/G	C/A	C/G	C/A	C/G	C/A	Prupe.1G019500	ribosome	MODIFIER	5_prime_UTR_variant
Pp01	1369281	C	A	C/C	C/A	C/C	C/A	C/C	C/A	Prupe.1G019500	ribosome	LOW	5_prime_UTR_premature_start_codon_gain_variant
Pp01	1369283	A	T	A/T	A/A	A/T	A/T	A/T	A/A	Prupe.1G019500	ribosome	MODIFIER	5_prime_UTR_variant
Pp01	1369285	C	A	C/A	C/C	C/C	C/A	C/A	C/C	Prupe.1G019500	ribosome	MODIFIER	5_prime_UTR_variant
Pp01	1377949	T	C	T/C	T/C	T/C	T/C	T/C	T/T	Prupe.1G019700	#N/A	MODERATE	missense_variant
Pp01	1377949	T	C	T/C	T/C	T/C	T/C	T/C	T/T	Prupe.1G019700	#N/A	MODERATE	missense_variant
Pp01	1377949	T	C	T/C	T/C	T/C	T/C	T/C	T/T	Prupe.1G019700	#N/A	MODERATE	missense_variant
Pp01	1377949	T	C	T/C	T/C	T/C	T/C	T/C	T/T	Prupe.1G019700	#N/A	MODERATE	missense_variant
Pp01	1378887	T	C	T/C	C/C	T/C	C/C	T/C	T/C	Prupe.1G019700	#N/A	MODIFIER	intron_variant
Pp01	1378913	T	C	T/C	T/C	C/C	T/C	C/C	C/C	Prupe.1G019700	#N/A	LOW	splice_region_variant&intron_variant
Pp01	1379943	T	C	T/T	T/C	T/C	T/C	T/C	T/C	Prupe.1G019700	#N/A	MODERATE	missense_variant
Pp01	1380040	G	C	G/C	G/C	G/C	G/C	G/C	G/G	Prupe.1G019700	#N/A	MODERATE	missense_variant
Pp01	1380283	T	C,G	T/C	T/C	T/C	T/C	T/G	T/C	Prupe.1G019700	#N/A	MODIFIER	3_prime_UTR_variant
Pp01	1380315	C	T	C/T	C/T	C/T	C/T	C/C	C/T	Prupe.1G019700	#N/A	MODIFIER	3_prime_UTR_variant
Pp01	1380321	C	T,G	C/T	C/G	C/G	C/T	C/T	C/T	Prupe.1G019700	#N/A	MODIFIER	3_prime_UTR_variant
Pp01	1380329	G	A	G/G	G/A	G/G	G/G	G/A	G/A	Prupe.1G019700	#N/A	MODIFIER	3_prime_UTR_variant
Pp01	1379943	T	C	T/T	T/C	T/C	T/C	T/C	T/C	Prupe.1G019700	#N/A	MODERATE	missense_variant
Pp01	1380040	G	C	G/C	G/C	G/C	G/C	G/C	G/G	Prupe.1G019700	#N/A	MODERATE	missense_variant
Pp01	1380283	T	C,G	T/C	T/C	T/C	T/C	T/G	T/C	Prupe.1G019700	#N/A	MODIFIER	3_prime_UTR_variant
Pp01	1380315	C	T	C/T	C/T	C/T	C/T	C/C	C/T	Prupe.1G019700	#N/A	MODIFIER	3_prime_UTR_variant
Pp01	1380321	C	T,G	C/T	C/G	C/G	C/T	C/T	C/T	Prupe.1G019700	#N/A	MODIFIER	3_prime_UTR_variant
Pp01	1380329	G	A	G/G	G/A	G/G	G/G	G/A	G/A	Prupe.1G019700	#N/A	MODIFIER	3_prime_UTR_variant
Pp01	1379943	T	C	T/T	T/C	T/C	T/C	T/C	T/C	Prupe.1G019700	#N/A	MODERATE	missense_variant
Pp01	1380040	G	C	G/C	G/C	G/C	G/C	G/C	G/G	Prupe.1G019700	#N/A	MODERATE	missense_variant
Pp01	1380283	T	C,G	T/C	T/C	T/C	T/C	T/G	T/C	Prupe.1G019700	#N/A	MODIFIER	3_prime_UTR_variant
Pp01	1380315	C	T	C/T	C/T	C/T	C/T	C/C	C/T	Prupe.1G019700	#N/A	MODIFIER	3_prime_UTR_variant
Pp01	1380321	C	T,G	C/T	C/G	C/G	C/T	C/T	C/T	Prupe.1G019700	#N/A	MODIFIER	3_prime_UTR_variant
Pp01	1380329	G	A	G/G	G/A	G/G	G/G	G/A	G/A	Prupe.1G019700	#N/A	MODIFIER	3_prime_UTR_variant
Pp01	1379943	T	C	T/T	T/C	T/C	T/C	T/C	T/C	Prupe.1G019700	#N/A	MODERATE	missense_variant
Pp01	1380040	G	C	G/C	G/C	G/C	G/C	G/C	G/G	Prupe.1G019700	#N/A	MODERATE	missense_variant
Pp01	1380283	T	C,G	T/C	T/C	T/C	T/C	T/G	T/C	Prupe.1G019700	#N/A	MODIFIER	3_prime_UTR_variant
Pp01	1380315	C	T	C/T	C/T	C/T	C/T	C/C	C/T	Prupe.1G019700	#N/A	MODIFIER	3_prime_UTR_variant
Pp01	1380321	C	T,G	C/T	C/G	C/G	C/T	C/T	C/T	Prupe.1G019700	#N/A	MODIFIER	3_prime_UTR_variant
Pp01	1380329	G	A	G/G	G/A	G/G	G/G	G/A	G/A	Prupe.1G019700	#N/A	MODIFIER	3_prime_UTR_variant
Pp01	1379943	T	C	T/T	T/C	T/C	T/C	T/C	T/C	Prupe.1G019700	#N/A	MODERATE	missense_variant
Pp01	1380040	G	C	G/C	G/C	G/C	G/C	G/C	G/G	Prupe.1G019700	#N/A	MODERATE	missense_variant
Pp01	1380283	T	C,G	T/C	T/C	T/C	T/C	T/G	T/C	Prupe.1G019700	#N/A	MODIFIER	3_prime_UTR_variant
Pp01	1380315	C	T	C/T	C/T	C/T	C/T	C/C	C/T	Prupe.1G019700	#N/A	MODIFIER	3_prime_UTR_variant
Pp01	1380321	C	T,G	C/T	C/G	C/G	C/T	C/T	C/T	Prupe.1G019700	#N/A	MODIFIER	3_prime_UTR_variant
Pp01	1380329	G	A	G/G	G/A	G/G	G/G	G/A	G/A	Prupe.1G019700	#N/A	MODIFIER	3_prime_UTR_variant
Pp01	1386777	G	A	G/A	G/A	G/A	G/G	G/G	G/G	Prupe.1G019800	0	MODIFIER	3_prime_UTR_variant
Pp01	1452979	A	T	A/T	A/A	A/A	A/T	A/T	A/T	Prupe.1G020700	SUBFAMILY NOT NAMED	MODIFIER	5_prime_UTR_variant
Pp01	1453002	A	G	A/G	A/G	A/G	A/G	A/G	A/A	Prupe.1G020700	SUBFAMILY NOT NAMED	LOW	5_prime_UTR_premature_start_codon_gain_variant
Pp01	1453020	T	A	T/A	T/A	T/A	T/T	T/A	T/A	Prupe.1G020700	SUBFAMILY NOT NAMED	MODIFIER	5_prime_UTR_variant
Pp01	1456564	G	A	G/G	G/G	G/A	G/G	G/A	G/G	Prupe.1G020700	SUBFAMILY NOT NAMED	MODIFIER	3_prime_UTR_variant
Pp01	1456565	G	C	G/G	G/G	G/C	G/G	G/C	G/G	Prupe.1G020700	SUBFAMILY NOT NAMED	MODIFIER	3_prime_UTR_variant
Pp01	1456564	G	A	G/G	G/G	G/A	G/G	G/A	G/G	Prupe.1G020700	SUBFAMILY NOT NAMED	MODIFIER	3_prime_UTR_variant
Pp01	1456565	G	C	G/G	G/G	G/C	G/G	G/C	G/G	Prupe.1G020700	SUBFAMILY NOT NAMED	MODIFIER	3_prime_UTR_variant
Pp01	1456564	G	A	G/G	G/G	G/A	G/G	G/A	G/G	Prupe.1G020700	SUBFAMILY NOT NAMED	MODIFIER	3_prime_UTR_variant
Pp01	1456565	G	C	G/G	G/G	G/C	G/G	G/C	G/G	Prupe.1G020700	SUBFAMILY NOT NAMED	MODIFIER	3_prime_UTR_variant
Pp01	1456564	G	A	G/G	G/G	G/A	G/G	G/A	G/G	Prupe.1G020700	SUBFAMILY NOT NAMED	MODIFIER	3_prime_UTR_variant
Pp01	1456565	G	C	G/G	G/G	G/C	G/G	G/C	G/G	Prupe.1G020700	SUBFAMILY NOT NAMED	MODIFIER	3_prime_UTR_variant
Pp01	1460279	G	A	G/A	A/A	G/A	G/A	G/A	G/A	Prupe.1G020800	#N/A	MODIFIER	3_prime_UTR_variant
Pp01	1460784	G	A	A/A	A/A	G/A	A/A	A/A	A/A	Prupe.1G020800	#N/A	MODIFIER	intron_variant
Pp01	1463237	G	A	A/A	A/A	G/A	G/A	G/A	A/A	Prupe.1G020900	Divergent CCT motif	MODIFIER	5_prime_UTR_variant
Pp01	1463278	T	C	T/C	C/C	T/C	T/C	T/C	T/C	Prupe.1G020900	Divergent CCT motif	MODIFIER	5_prime_UTR_variant
Pp01	1463723	T	C	T/C	T/C	C/C	C/C	C/C	C/C	Prupe.1G020900	Divergent CCT motif	MODIFIER	5_prime_UTR_variant
Pp01	1463237	G	A	A/A	A/A	G/A	G/A	G/A	A/A	Prupe.1G020900	Divergent CCT motif	MODIFIER	5_prime_UTR_variant
Pp01	1463278	T	C	T/C	C/C	T/C	T/C	T/C	T/C	Prupe.1G020900	Divergent CCT motif	MODIFIER	5_prime_UTR_variant
Pp01	1463723	T	C	T/C	T/C	C/C	C/C	C/C	C/C	Prupe.1G020900	Divergent CCT motif	MODIFIER	5_prime_UTR_variant
Pp01	1463237	G	A	A/A	A/A	G/A	G/A	G/A	A/A	Prupe.1G020900	Divergent CCT motif	MODIFIER	5_prime_UTR_variant
Pp01	1463278	T	C	T/C	C/C	T/C	T/C	T/C	T/C	Prupe.1G020900	Divergent CCT motif	MODIFIER	5_prime_UTR_variant
Pp01	1463723	T	C	T/C	T/C	C/C	C/C	C/C	C/C	Prupe.1G020900	Divergent CCT motif	MODIFIER	5_prime_UTR_variant
Pp01	1463237	G	A	A/A	A/A	G/A	G/A	G/A	A/A	Prupe.1G020900	Divergent CCT motif	MODIFIER	5_prime_UTR_variant
Pp01	1463278	T	C	T/C	C/C	T/C	T/C	T/C	T/C	Prupe.1G020900	Divergent CCT motif	MODIFIER	5_prime_UTR_variant
Pp01	1463723	T	C	T/C	T/C	C/C	C/C	C/C	C/C	Prupe.1G020900	Divergent CCT motif	MODIFIER	5_prime_UTR_variant
Pp01	1463237	G	A	A/A	A/A	G/A	G/A	G/A	A/A	Prupe.1G020900	Divergent CCT motif	MODIFIER	5_prime_UTR_variant
Pp01	1463278	T	C	T/C	C/C	T/C	T/C	T/C	T/C	Prupe.1G020900	Divergent CCT motif	MODIFIER	5_prime_UTR_variant
Pp01	1463723	T	C	T/C	T/C	C/C	C/C	C/C	C/C	Prupe.1G020900	Divergent CCT motif	MODIFIER	5_prime_UTR_variant
Pp01	1467283	T	A	A/A	A/A	T/A	A/A	T/A	A/A	Prupe.1G020900	Divergent CCT motif	MODIFIER	intron_variant
Pp01	1472393	T	C	T/T	T/T	T/C	T/T	T/T	T/C	Prupe.1G021100	SUBFAMILY NOT NAMED	MODIFIER	5_prime_UTR_variant
Pp01	1472393	T	C	T/T	T/T	T/C	T/T	T/T	T/C	Prupe.1G021100	SUBFAMILY NOT NAMED	MODIFIER	5_prime_UTR_variant
Pp01	1497030	A	T	A/A	A/T	A/T	A/A	A/T	A/T	Prupe.1G021500	Chlorophyll A-B binding protein	LOW	synonymous_variant
Pp01	1497031	G	T	G/G	G/G	G/G	G/G	G/G	G/T	Prupe.1G021500	Chlorophyll A-B binding protein	MODERATE	missense_variant
Pp01	1497780	T	A	T/T	T/A	T/A	T/A	T/A	T/A	Prupe.1G021500	Chlorophyll A-B binding protein	MODERATE	missense_variant
Pp01	1499951	G	T	G/G	G/G	G/T	G/G	G/T	G/T	Prupe.1G021600	Chlorophyll A-B binding protein	MODIFIER	3_prime_UTR_variant
Pp01	1499963	A	G	A/A	A/G	A/G	A/G	A/A	A/A	Prupe.1G021600	Chlorophyll A-B binding protein	MODIFIER	3_prime_UTR_variant
Pp01	1500248	T	G	G/G	T/G	T/G	G/G	G/G	T/G	Prupe.1G021600	Chlorophyll A-B binding protein	MODERATE	missense_variant
Pp01	1502844	T	C	T/C	C/C	T/C	T/C	T/C	T/C	Prupe.1G021700	Chlorophyll A-B binding protein	LOW	synonymous_variant
Pp01	1502928	C	T	T/T	C/T	C/T	C/T	C/T	C/T	Prupe.1G021700	Chlorophyll A-B binding protein	LOW	synonymous_variant
Pp01	1503012	A	G	A/A	A/G	A/G	A/G	A/G	A/G	Prupe.1G021700	Chlorophyll A-B binding protein	LOW	synonymous_variant
Pp01	1519272	T	C	C/C	C/C	T/C	T/C	C/C	T/C	Prupe.1G022200	Voltage-gated shaker-like K+ channel, subunit beta/KCNAB	MODERATE	missense_variant
Pp01	1519274	T	A	A/A	T/A	A/A	A/A	A/A	T/A	Prupe.1G022200	Voltage-gated shaker-like K+ channel, subunit beta/KCNAB	MODERATE	missense_variant
Pp01	1519275	T	A	A/A	T/A	A/A	A/A	T/A	T/A	Prupe.1G022200	Voltage-gated shaker-like K+ channel, subunit beta/KCNAB	MODERATE	missense_variant
Pp01	1519272	T	C	C/C	C/C	T/C	T/C	C/C	T/C	Prupe.1G022200	Voltage-gated shaker-like K+ channel, subunit beta/KCNAB	MODERATE	missense_variant
Pp01	1519274	T	A	A/A	T/A	A/A	A/A	A/A	T/A	Prupe.1G022200	Voltage-gated shaker-like K+ channel, subunit beta/KCNAB	MODERATE	missense_variant
Pp01	1519275	T	A	A/A	T/A	A/A	A/A	T/A	T/A	Prupe.1G022200	Voltage-gated shaker-like K+ channel, subunit beta/KCNAB	MODERATE	missense_variant
Pp01	1538856	G	A	G/A	G/A	G/A	G/A	G/G	G/A	Prupe.1G022500	Meiotic recombination protein Dmc1	LOW	synonymous_variant
Pp01	1538919	G	T	T/T	T/T	G/T	G/T	T/T	G/T	Prupe.1G022500	Meiotic recombination protein Dmc1	LOW	synonymous_variant
Pp01	1538856	G	A	G/A	G/A	G/A	G/A	G/G	G/A	Prupe.1G022500	Meiotic recombination protein Dmc1	LOW	synonymous_variant
Pp01	1538919	G	T	T/T	T/T	G/T	G/T	T/T	G/T	Prupe.1G022500	Meiotic recombination protein Dmc1	LOW	synonymous_variant
Pp01	1539087	T	G	T/G	T/G	T/G	T/G	T/T	T/T	Prupe.1G022500	Meiotic recombination protein Dmc1	MODIFIER	5_prime_UTR_variant
Pp01	1539088	T	A	T/A	T/A	T/A	T/T	T/A	T/T	Prupe.1G022500	Meiotic recombination protein Dmc1	MODIFIER	5_prime_UTR_variant
Pp01	1539087	T	G	T/G	T/G	T/G	T/G	T/T	T/T	Prupe.1G022500	Meiotic recombination protein Dmc1	MODIFIER	5_prime_UTR_variant
Pp01	1539088	T	A	T/A	T/A	T/A	T/T	T/A	T/T	Prupe.1G022500	Meiotic recombination protein Dmc1	MODIFIER	5_prime_UTR_variant
Pp01	1541958	G	A	G/A	A/A	A/A	A/A	G/A	A/A	Prupe.1G022600	ATP binding	LOW	synonymous_variant
Pp01	1541958	G	A	G/A	A/A	A/A	A/A	G/A	A/A	Prupe.1G022600	ATP binding	LOW	synonymous_variant
Pp01	1541958	G	A	G/A	A/A	A/A	A/A	G/A	A/A	Prupe.1G022600	ATP binding	LOW	synonymous_variant
Pp01	1541958	G	A	G/A	A/A	A/A	A/A	G/A	A/A	Prupe.1G022600	ATP binding	LOW	synonymous_variant
Pp01	1544235	T	C	T/C	T/T	T/T	T/C	T/C	T/C	Prupe.1G022600	ATP binding	LOW	synonymous_variant
Pp01	1544244	C	A	C/A	A/A	C/A	C/A	C/A	A/A	Prupe.1G022600	ATP binding	MODERATE	missense_variant
Pp01	1544235	T	C	T/C	T/T	T/T	T/C	T/C	T/C	Prupe.1G022600	ATP binding	LOW	synonymous_variant
Pp01	1544244	C	A	C/A	A/A	C/A	C/A	C/A	A/A	Prupe.1G022600	ATP binding	MODERATE	missense_variant
Pp01	1544235	T	C	T/C	T/T	T/T	T/C	T/C	T/C	Prupe.1G022600	ATP binding	LOW	synonymous_variant
Pp01	1544244	C	A	C/A	A/A	C/A	C/A	C/A	A/A	Prupe.1G022600	ATP binding	MODERATE	missense_variant
Pp01	1544235	T	C	T/C	T/T	T/T	T/C	T/C	T/C	Prupe.1G022600	ATP binding	LOW	synonymous_variant
Pp01	1544244	C	A	C/A	A/A	C/A	C/A	C/A	A/A	Prupe.1G022600	ATP binding	MODERATE	missense_variant
Pp01	1545527	G	T	G/T	G/T	G/T	G/T	G/G	G/T	Prupe.1G022600	ATP binding	MODERATE	missense_variant&splice_region_variant
Pp01	1545527	G	T	G/T	G/T	G/T	G/T	G/G	G/T	Prupe.1G022600	ATP binding	MODERATE	missense_variant&splice_region_variant
Pp01	1545527	G	T	G/T	G/T	G/T	G/T	G/G	G/T	Prupe.1G022600	ATP binding	MODERATE	missense_variant&splice_region_variant
Pp01	1545527	G	T	G/T	G/T	G/T	G/T	G/G	G/T	Prupe.1G022600	ATP binding	MODERATE	missense_variant&splice_region_variant
Pp01	1549944	G	T	T/T	G/T	G/T	G/T	G/T	T/T	Prupe.1G022700	0	MODERATE	missense_variant
Pp01	1551028	G	T	G/T	G/G	G/T	G/T	G/T	G/G	Prupe.1G022700	0	HIGH	stop_gained&splice_region_variant
Pp01	1598472	C	A,G	C/A	C/G	C/A	C/A	C/A	C/A	Prupe.1G023200	Calcium-transporting ATPase.	MODERATE	missense_variant
Pp01	1598676	G	T	G/T	G/T	G/G	G/G	G/G	G/G	Prupe.1G023200	Calcium-transporting ATPase.	MODERATE	missense_variant
Pp01	1598733	T	C	T/C	T/C	T/C	T/T	T/T	T/C	Prupe.1G023200	Calcium-transporting ATPase.	MODERATE	missense_variant
Pp01	1598776	T	A	T/A	T/A	T/T	T/T	T/A	T/A	Prupe.1G023200	Calcium-transporting ATPase.	MODERATE	missense_variant
Pp01	1598843	A	G	A/G	A/G	A/A	A/A	A/G	A/A	Prupe.1G023200	Calcium-transporting ATPase.	MODERATE	missense_variant
Pp01	1598852	G	T	G/T	G/T	G/T	G/G	G/T	G/G	Prupe.1G023200	Calcium-transporting ATPase.	MODERATE	missense_variant
Pp01	1599207	T	G	T/G	G/G	T/G	G/G	G/G	G/G	Prupe.1G023200	Calcium-transporting ATPase.	MODERATE	missense_variant
Pp01	1599264	C	T	T/T	C/T	T/T	C/T	C/T	T/T	Prupe.1G023200	Calcium-transporting ATPase.	MODERATE	missense_variant
Pp01	1599291	T	C	C/C	T/C	C/C	T/C	T/C	C/C	Prupe.1G023200	Calcium-transporting ATPase.	MODERATE	missense_variant
Pp01	1599313	T	G	G/G	T/G	G/G	T/G	T/G	G/G	Prupe.1G023200	Calcium-transporting ATPase.	LOW	synonymous_variant
Pp01	1599331	A	G	G/G	A/G	G/G	A/G	A/G	G/G	Prupe.1G023200	Calcium-transporting ATPase.	LOW	synonymous_variant
Pp01	1599539	C	A	C/C	C/C	C/C	C/A	C/C	C/C	Prupe.1G023200	Calcium-transporting ATPase.	MODERATE	missense_variant
Pp01	1599568	A	G	A/A	A/A	A/A	A/G	A/A	A/A	Prupe.1G023200	Calcium-transporting ATPase.	LOW	synonymous_variant
Pp01	1599728	C	G	C/C	C/G	C/G	C/G	C/C	C/G	Prupe.1G023200	Calcium-transporting ATPase.	MODERATE	missense_variant
Pp01	1599958	A	C,G	C/G	C/G	C/G	C/G	C/G	A/C	Prupe.1G023200	Calcium-transporting ATPase.	LOW	synonymous_variant
Pp01	1600702	A	G	A/G	A/G	G/G	A/G	A/G	G/G	Prupe.1G023200	Calcium-transporting ATPase.	LOW	synonymous_variant
Pp01	1601192	C	A	C/C	C/A	C/A	C/A	C/A	C/A	Prupe.1G023200	Calcium-transporting ATPase.	MODERATE	missense_variant
Pp01	1612098	C	T	C/T	C/C	C/T	C/C	C/T	C/T	Prupe.1G023300	Calcium-transporting ATPase.	MODERATE	missense_variant
Pp01	1612171	G	T	G/T	G/G	G/T	G/T	G/T	G/T	Prupe.1G023300	Calcium-transporting ATPase.	MODERATE	missense_variant
Pp01	1612382	T	C	T/T	T/C	T/C	T/T	T/T	T/T	Prupe.1G023300	Calcium-transporting ATPase.	MODERATE	missense_variant
Pp01	1612493	G	T	G/G	G/T	G/T	G/T	G/T	G/G	Prupe.1G023300	Calcium-transporting ATPase.	HIGH	stop_gained
Pp01	1612531	A	G	A/G	A/G	A/G	A/G	A/G	A/A	Prupe.1G023300	Calcium-transporting ATPase.	LOW	synonymous_variant
Pp01	1612561	G	C	G/C	G/G	G/C	G/G	G/C	G/C	Prupe.1G023300	Calcium-transporting ATPase.	LOW	synonymous_variant
Pp01	1612732	A	G	A/A	A/A	A/G	A/A	A/G	A/G	Prupe.1G023300	Calcium-transporting ATPase.	LOW	synonymous_variant
Pp01	1612762	A	G	A/A	A/A	A/G	A/A	A/G	A/G	Prupe.1G023300	Calcium-transporting ATPase.	LOW	synonymous_variant
Pp01	1612784	A	T	A/A	A/A	A/T	A/T	A/T	A/T	Prupe.1G023300	Calcium-transporting ATPase.	MODERATE	missense_variant
Pp01	1612899	C	G	C/C	C/G	C/G	C/G	C/G	C/G	Prupe.1G023300	Calcium-transporting ATPase.	MODERATE	missense_variant
Pp01	1612900	A	T	A/T	A/A	A/T	A/T	A/T	A/T	Prupe.1G023300	Calcium-transporting ATPase.	LOW	synonymous_variant
Pp01	1613095	T	C	T/C	T/C	T/C	T/C	T/C	T/T	Prupe.1G023300	Calcium-transporting ATPase.	LOW	synonymous_variant
Pp01	1613216	G	A	G/A	G/A	G/A	G/G	G/G	G/A	Prupe.1G023300	Calcium-transporting ATPase.	MODERATE	missense_variant
Pp01	1613236	G	A	G/A	G/A	G/A	G/A	G/A	G/G	Prupe.1G023300	Calcium-transporting ATPase.	LOW	synonymous_variant
Pp01	1613248	C	T	C/C	C/T	C/C	C/T	C/T	C/T	Prupe.1G023300	Calcium-transporting ATPase.	LOW	synonymous_variant
Pp01	1613267	A	G	A/G	A/G	A/G	A/G	A/G	A/A	Prupe.1G023300	Calcium-transporting ATPase.	MODERATE	missense_variant
Pp01	1613312	T	C	T/C	T/C	T/C	T/C	T/T	T/C	Prupe.1G023300	Calcium-transporting ATPase.	MODERATE	missense_variant
Pp01	1613326	C	T	C/T	C/T	C/C	C/T	C/T	C/T	Prupe.1G023300	Calcium-transporting ATPase.	LOW	synonymous_variant
Pp01	1613328	A	G	A/G	A/G	A/G	A/A	A/A	A/G	Prupe.1G023300	Calcium-transporting ATPase.	LOW	synonymous_variant
Pp01	1613338	A	C	A/C	A/C	A/C	A/C	A/C	A/A	Prupe.1G023300	Calcium-transporting ATPase.	MODERATE	missense_variant
Pp01	1613355	C	T	C/T	C/T	C/C	C/T	C/C	C/T	Prupe.1G023300	Calcium-transporting ATPase.	MODERATE	missense_variant
Pp01	1613628	A	G	A/G	A/G	A/A	A/A	A/G	A/G	Prupe.1G023300	Calcium-transporting ATPase.	MODERATE	missense_variant
Pp01	1613634	C	G	C/G	C/G	C/C	C/C	C/G	C/G	Prupe.1G023300	Calcium-transporting ATPase.	MODERATE	missense_variant
Pp01	1613788	G	A	G/G	G/A	G/A	G/A	G/A	G/A	Prupe.1G023300	Calcium-transporting ATPase.	LOW	synonymous_variant
Pp01	1613842	A	C	A/C	A/A	A/C	A/C	A/C	A/C	Prupe.1G023300	Calcium-transporting ATPase.	MODERATE	missense_variant
Pp01	1614048	C	T	C/T	T/T	C/T	C/T	C/T	T/T	Prupe.1G023300	Calcium-transporting ATPase.	MODERATE	missense_variant
Pp01	1614061	C	A	C/A	C/A	C/A	C/A	C/A	C/C	Prupe.1G023300	Calcium-transporting ATPase.	LOW	synonymous_variant
Pp01	1639402	C	T	C/C	C/T	C/T	C/T	C/T	C/C	Prupe.1G023400	Calcium-transporting ATPase.	LOW	synonymous_variant
Pp01	1639447	C	G	C/G	C/G	C/G	C/C	C/G	C/C	Prupe.1G023400	Calcium-transporting ATPase.	LOW	synonymous_variant
Pp01	1639488	G	T	G/T	G/T	G/T	G/T	G/G	G/G	Prupe.1G023400	Calcium-transporting ATPase.	MODERATE	missense_variant
Pp01	1639653	G	A	G/A	G/A	G/A	G/A	G/A	G/G	Prupe.1G023400	Calcium-transporting ATPase.	LOW	synonymous_variant
Pp01	1639924	G	A	G/A	G/G	G/A	G/A	G/A	G/A	Prupe.1G023400	Calcium-transporting ATPase.	LOW	synonymous_variant
Pp01	1640098	C	A	C/C	C/A	C/A	C/C	C/A	C/C	Prupe.1G023400	Calcium-transporting ATPase.	MODERATE	missense_variant
Pp01	1640211	C	T	C/C	C/C	C/C	C/T	C/T	C/T	Prupe.1G023400	Calcium-transporting ATPase.	MODERATE	missense_variant
Pp01	1640421	T	C	T/C	T/C	T/C	T/T	T/C	T/C	Prupe.1G023400	Calcium-transporting ATPase.	MODERATE	missense_variant
Pp01	1640752	T	C	T/C	T/C	T/T	T/T	T/C	T/C	Prupe.1G023400	Calcium-transporting ATPase.	LOW	synonymous_variant
Pp01	1640989	C	G	C/C	C/G	C/G	C/C	C/C	C/C	Prupe.1G023400	Calcium-transporting ATPase.	LOW	synonymous_variant
Pp01	1641085	C	G	C/G	C/G	G/G	G/G	C/G	C/G	Prupe.1G023400	Calcium-transporting ATPase.	MODERATE	missense_variant
Pp01	1641894	G	T	G/G	G/T	G/T	G/G	G/G	G/T	Prupe.1G023400	Calcium-transporting ATPase.	MODERATE	missense_variant
Pp01	1641966	T	G	T/G	T/G	T/G	T/G	T/G	T/T	Prupe.1G023400	Calcium-transporting ATPase.	MODERATE	missense_variant
Pp01	1642091	T	C	T/C	T/C	T/C	T/T	T/C	T/C	Prupe.1G023400	Calcium-transporting ATPase.	MODERATE	missense_variant
Pp01	1642112	G	C	G/C	G/C	G/C	G/C	G/C	C/C	Prupe.1G023400	Calcium-transporting ATPase.	MODERATE	missense_variant
Pp01	1642114	A	G	A/G	A/A	A/G	A/A	A/G	A/A	Prupe.1G023400	Calcium-transporting ATPase.	LOW	synonymous_variant
Pp01	1642121	C	T	C/T	C/C	C/T	C/T	C/T	C/C	Prupe.1G023400	Calcium-transporting ATPase.	MODERATE	missense_variant
Pp01	1642128	G	T	G/T	G/T	G/T	G/G	G/G	G/T	Prupe.1G023400	Calcium-transporting ATPase.	MODERATE	missense_variant
Pp01	1642145	G	C	G/C	C/C	G/C	G/C	G/C	C/C	Prupe.1G023400	Calcium-transporting ATPase.	MODERATE	missense_variant
Pp01	1642170	C	T	C/T	C/T	C/T	C/T	C/T	C/C	Prupe.1G023400	Calcium-transporting ATPase.	MODERATE	missense_variant
Pp01	1642183	C	A	C/A	C/A	C/A	C/A	C/A	A/A	Prupe.1G023400	Calcium-transporting ATPase.	LOW	synonymous_variant
Pp01	1655787	G	T	G/T	G/T	G/T	G/T	G/T	G/G	Prupe.1G023500	#N/A	MODIFIER	5_prime_UTR_variant
Pp01	1660034	C	A	A/A	A/A	A/A	C/A	A/A	A/A	Prupe.1G023600	calcium-binding protein CML	MODIFIER	3_prime_UTR_variant
Pp01	1660036	A	T	A/T	A/T	A/T	A/A	A/A	A/T	Prupe.1G023600	calcium-binding protein CML	MODIFIER	3_prime_UTR_variant
Pp01	1660037	C	A	C/A	C/A	C/A	C/A	C/C	C/A	Prupe.1G023600	calcium-binding protein CML	MODIFIER	3_prime_UTR_variant
Pp01	1660038	T	A	T/A	T/A	T/A	T/A	T/T	T/A	Prupe.1G023600	calcium-binding protein CML	MODIFIER	3_prime_UTR_variant
Pp01	1660293	T	G	T/T	T/G	T/T	T/G	T/G	T/T	Prupe.1G023600	calcium-binding protein CML	MODIFIER	3_prime_UTR_variant
Pp01	1660034	C	A	A/A	A/A	A/A	C/A	A/A	A/A	Prupe.1G023600	calcium-binding protein CML	MODIFIER	3_prime_UTR_variant
Pp01	1660036	A	T	A/T	A/T	A/T	A/A	A/A	A/T	Prupe.1G023600	calcium-binding protein CML	MODIFIER	3_prime_UTR_variant
Pp01	1660037	C	A	C/A	C/A	C/A	C/A	C/C	C/A	Prupe.1G023600	calcium-binding protein CML	MODIFIER	3_prime_UTR_variant
Pp01	1660038	T	A	T/A	T/A	T/A	T/A	T/T	T/A	Prupe.1G023600	calcium-binding protein CML	MODIFIER	3_prime_UTR_variant
Pp01	1660293	T	G	T/T	T/G	T/T	T/G	T/G	T/T	Prupe.1G023600	calcium-binding protein CML	MODIFIER	3_prime_UTR_variant
Pp01	1664487	T	A	T/A	T/T	T/T	T/A	T/A	T/T	Prupe.1G023700	methyltransferase activity	MODERATE	missense_variant
Pp01	1664528	A	G	A/A	A/A	A/G	A/G	A/G	A/G	Prupe.1G023700	methyltransferase activity	MODERATE	missense_variant
Pp01	1664487	T	A	T/A	T/T	T/T	T/A	T/A	T/T	Prupe.1G023700	methyltransferase activity	MODERATE	missense_variant
Pp01	1664528	A	G	A/A	A/A	A/G	A/G	A/G	A/G	Prupe.1G023700	methyltransferase activity	MODERATE	missense_variant
Pp01	1664487	T	A	T/A	T/T	T/T	T/A	T/A	T/T	Prupe.1G023700	methyltransferase activity	MODERATE	missense_variant
Pp01	1664528	A	G	A/A	A/A	A/G	A/G	A/G	A/G	Prupe.1G023700	methyltransferase activity	MODERATE	missense_variant
Pp01	1664487	T	A	T/A	T/T	T/T	T/A	T/A	T/T	Prupe.1G023700	methyltransferase activity	MODERATE	missense_variant
Pp01	1664528	A	G	A/A	A/A	A/G	A/G	A/G	A/G	Prupe.1G023700	methyltransferase activity	MODERATE	missense_variant
Pp01	1693111	C	T	C/T	C/T	T/T	T/T	T/T	T/T	Prupe.1G024300	Anaphase-promoting complex (APC), subunit 11	MODERATE	missense_variant
Pp01	1698653	T	A	T/A	A/A	T/A	T/A	T/A	A/A	Prupe.1G024500	F-box-like	MODERATE	missense_variant
Pp01	1700337	A	G	A/A	A/G	A/G	A/G	A/G	A/G	Prupe.1G024600	protein binding	MODIFIER	5_prime_UTR_variant
Pp01	1700361	T	A	T/T	T/A	T/A	T/A	T/A	T/A	Prupe.1G024600	protein binding	LOW	5_prime_UTR_premature_start_codon_gain_variant
Pp01	1701284	G	C	G/C	G/C	G/C	G/C	G/C	C/C	Prupe.1G024600	protein binding	MODERATE	missense_variant
Pp01	1703111	A	T,G	T/G	A/T	T/G	T/G	A/T	T/G	Prupe.1G024700	Tubby C 2	HIGH	stop_gained
Pp01	1704158	A	C	A/C	A/C	A/C	A/C	A/C	C/C	Prupe.1G024800	protein binding	MODIFIER	5_prime_UTR_variant
Pp01	1704182	A	T	A/T	A/A	A/T	A/T	A/T	A/A	Prupe.1G024800	protein binding	MODIFIER	5_prime_UTR_variant
Pp01	1704195	A	C	C/C	A/C	C/C	A/C	C/C	C/C	Prupe.1G024800	protein binding	MODIFIER	5_prime_UTR_variant
Pp01	1704284	A	G	G/G	G/G	A/G	A/G	G/G	A/G	Prupe.1G024800	protein binding	MODERATE	missense_variant
Pp01	1704824	T	G	T/T	T/G	T/G	T/G	T/G	T/G	Prupe.1G024800	protein binding	MODERATE	missense_variant
Pp01	1717208	A	G	A/A	A/A	A/A	A/A	A/G	A/A	Prupe.1G024900	Protein of unknown function (DUF506)	MODIFIER	5_prime_UTR_variant
Pp01	1717209	G	T	G/G	G/G	G/G	G/G	G/T	G/G	Prupe.1G024900	Protein of unknown function (DUF506)	MODIFIER	5_prime_UTR_variant
Pp01	1735930	A	T	A/T	A/A	A/A	A/A	A/A	A/T	Prupe.1G025100	NAD dependent epimerase/dehydratase family	MODIFIER	3_prime_UTR_variant
Pp01	1736972	T	A	A/A	T/A	T/A	A/A	T/A	T/A	Prupe.1G025100	NAD dependent epimerase/dehydratase family	MODIFIER	3_prime_UTR_variant
Pp01	1737118	A	T	A/T	A/T	A/A	A/A	A/A	A/A	Prupe.1G025100	NAD dependent epimerase/dehydratase family	MODIFIER	intron_variant
Pp01	1735930	A	T	A/T	A/A	A/A	A/A	A/A	A/T	Prupe.1G025100	NAD dependent epimerase/dehydratase family	MODIFIER	3_prime_UTR_variant
Pp01	1736972	T	A	A/A	T/A	T/A	A/A	T/A	T/A	Prupe.1G025100	NAD dependent epimerase/dehydratase family	MODIFIER	3_prime_UTR_variant
Pp01	1737118	A	T	A/T	A/T	A/A	A/A	A/A	A/A	Prupe.1G025100	NAD dependent epimerase/dehydratase family	MODIFIER	intron_variant
Pp01	1737255	G	C	C/C	C/C	C/C	C/C	G/C	C/C	Prupe.1G025100	NAD dependent epimerase/dehydratase family	MODIFIER	intron_variant
Pp01	1737255	G	C	C/C	C/C	C/C	C/C	G/C	C/C	Prupe.1G025100	NAD dependent epimerase/dehydratase family	MODIFIER	intron_variant
Pp01	1745942	G	C,T	C/T	C/T	G/C	C/T	C/T	G/C	Prupe.1G025200	#N/A	MODIFIER	intron_variant
Pp01	1745945	G	A,C	G/A	G/A	G/A	A/C	G/A	G/A	Prupe.1G025200	#N/A	MODIFIER	intron_variant
Pp01	1781439	C	A	C/C	C/A	C/C	C/C	C/C	C/C	Prupe.1G025700	WDSAM1 PROTEIN	LOW	5_prime_UTR_premature_start_codon_gain_variant
Pp01	1781440	A	T	A/A	A/T	A/A	A/A	A/A	A/A	Prupe.1G025700	WDSAM1 PROTEIN	MODIFIER	5_prime_UTR_variant
Pp01	1781444	A	C	C/C	A/C	A/C	A/C	C/C	C/C	Prupe.1G025700	WDSAM1 PROTEIN	MODIFIER	5_prime_UTR_variant
Pp01	1781445	C	A	A/A	C/A	C/A	A/A	A/A	C/A	Prupe.1G025700	WDSAM1 PROTEIN	LOW	5_prime_UTR_premature_start_codon_gain_variant
Pp01	1781447	C	T	C/T	C/T	C/T	T/T	C/T	C/T	Prupe.1G025700	WDSAM1 PROTEIN	LOW	5_prime_UTR_premature_start_codon_gain_variant
Pp01	1781468	T	A	T/A	A/A	A/A	T/A	A/A	A/A	Prupe.1G025700	WDSAM1 PROTEIN	MODIFIER	5_prime_UTR_variant
Pp01	1784411	T	A,C	T/A	T/A	A/C	A/C	T/A	T/A	Prupe.1G025800	Uncharacterized conserved protein (DUF2346)	MODIFIER	3_prime_UTR_variant
Pp01	1784467	A	T	A/A	A/A	A/T	A/T	A/T	A/A	Prupe.1G025800	Uncharacterized conserved protein (DUF2346)	MODIFIER	3_prime_UTR_variant
Pp01	1784481	C	T	C/C	C/C	C/T	C/T	C/T	C/C	Prupe.1G025800	Uncharacterized conserved protein (DUF2346)	MODIFIER	3_prime_UTR_variant
Pp01	1784498	C	G	C/G	C/G	C/G	C/G	C/G	G/G	Prupe.1G025800	Uncharacterized conserved protein (DUF2346)	MODIFIER	3_prime_UTR_variant
Pp01	1784526	G	A	G/G	G/A	G/A	G/A	G/A	G/A	Prupe.1G025800	Uncharacterized conserved protein (DUF2346)	MODIFIER	3_prime_UTR_variant
Pp01	1784544	T	A	T/A	T/A	T/T	T/A	T/A	T/T	Prupe.1G025800	Uncharacterized conserved protein (DUF2346)	MODIFIER	3_prime_UTR_variant
Pp01	1784710	A	G	A/G	A/G	A/G	A/G	A/G	A/A	Prupe.1G025800	Uncharacterized conserved protein (DUF2346)	LOW	splice_region_variant&intron_variant
Pp01	1787698	G	A	G/G	G/G	G/A	G/A	G/A	G/A	Prupe.1G025900	#N/A	MODIFIER	5_prime_UTR_variant
Pp01	1787700	A	T	A/A	A/T	A/A	A/T	A/A	A/T	Prupe.1G025900	#N/A	MODIFIER	5_prime_UTR_variant
Pp01	1787732	T	C	T/T	T/C	T/T	T/C	T/C	T/C	Prupe.1G025900	#N/A	MODIFIER	5_prime_UTR_variant
Pp01	1787759	T	C	T/C	T/C	T/C	T/C	T/C	T/T	Prupe.1G025900	#N/A	MODIFIER	5_prime_UTR_variant
Pp01	1787782	G	A	G/A	G/A	G/A	G/A	G/A	G/G	Prupe.1G025900	#N/A	MODIFIER	intron_variant
Pp01	1787795	G	A	G/A	G/A	G/A	G/A	G/A	G/G	Prupe.1G025900	#N/A	MODIFIER	intron_variant
Pp01	1787833	T	C	T/T	T/T	T/C	T/C	T/C	T/C	Prupe.1G025900	#N/A	MODIFIER	intron_variant
Pp01	1787849	C	G,A	C/G	C/G	G/A	C/A	C/G	C/G	Prupe.1G025900	#N/A	MODIFIER	intron_variant
Pp01	1787851	A	T	A/T	A/A	A/T	A/A	A/T	A/T	Prupe.1G025900	#N/A	MODIFIER	intron_variant
Pp01	1788129	T	C	T/T	T/C	T/C	T/C	T/C	T/C	Prupe.1G025900	#N/A	MODIFIER	3_prime_UTR_variant
Pp01	1788134	G	T	G/T	G/T	G/T	G/G	G/T	G/G	Prupe.1G025900	#N/A	MODIFIER	3_prime_UTR_variant
Pp01	1788156	T	A	T/T	T/A	T/A	T/A	T/A	T/A	Prupe.1G025900	#N/A	MODIFIER	3_prime_UTR_variant
Pp01	1788158	G	T	G/T	G/T	G/T	G/G	G/T	G/T	Prupe.1G025900	#N/A	MODIFIER	3_prime_UTR_variant
Pp01	1788187	G	T	G/T	G/T	G/T	G/G	G/T	G/T	Prupe.1G025900	#N/A	MODIFIER	3_prime_UTR_variant
Pp01	1788257	T	C	C/C	T/C	T/C	T/C	C/C	T/C	Prupe.1G025900	#N/A	MODIFIER	3_prime_UTR_variant
Pp01	1788310	A	C	A/C	C/C	A/C	A/C	A/C	A/C	Prupe.1G025900	#N/A	MODIFIER	3_prime_UTR_variant
Pp01	1803264	T	C	T/C	T/C	T/C	C/C	T/C	C/C	Prupe.1G026000	#N/A	MODIFIER	5_prime_UTR_variant
Pp01	1804162	T	C	T/C	T/C	T/C	C/C	T/C	C/C	Prupe.1G026000	#N/A	MODIFIER	3_prime_UTR_variant
Pp01	1804163	G	A	G/A	G/A	G/G	G/A	G/G	G/A	Prupe.1G026000	#N/A	MODIFIER	3_prime_UTR_variant
Pp01	1808468	G	A	G/A	G/A	G/A	G/A	A/A	G/A	Prupe.1G026100	#N/A	MODIFIER	intron_variant
Pp01	1808617	T	C	T/C	T/C	T/C	C/C	T/C	C/C	Prupe.1G026100	#N/A	MODIFIER	3_prime_UTR_variant
Pp01	1818225	A	T	T/T	T/T	T/T	T/T	T/T	A/T	Prupe.1G026200	#N/A	MODIFIER	intron_variant
Pp01	1818266	G	C	C/C	G/C	G/C	G/C	C/C	G/C	Prupe.1G026200	#N/A	MODIFIER	intron_variant
Pp01	1818318	T	C	T/T	T/C	T/C	T/T	T/T	T/T	Prupe.1G026200	#N/A	MODIFIER	intron_variant
Pp01	1818464	A	C	A/A	A/C	A/A	A/A	A/C	A/C	Prupe.1G026200	#N/A	MODIFIER	3_prime_UTR_variant
Pp01	1818483	C	T	C/C	C/C	C/T	C/T	C/C	C/T	Prupe.1G026200	#N/A	MODIFIER	3_prime_UTR_variant
Pp01	1818543	A	T	A/A	A/T	A/T	A/T	A/T	A/T	Prupe.1G026200	#N/A	MODIFIER	3_prime_UTR_variant
Pp01	1821888	T	G	G/G	T/G	T/G	G/G	T/G	G/G	Prupe.1G026300	#N/A	MODIFIER	5_prime_UTR_variant
Pp01	1848834	T	C	T/C	T/T	T/T	T/C	T/C	T/C	Prupe.1G026600	0	LOW	synonymous_variant
Pp01	1861609	T	G	G/G	T/G	T/G	T/G	T/G	T/G	Prupe.1G026700	Pentatricopeptide repeat domain	MODIFIER	3_prime_UTR_variant
Pp01	1866015	G	A	G/A	G/G	G/G	G/A	G/A	G/A	Prupe.1G026800	acylaminoacyl-peptidase [EC:3.4.19.1]	MODERATE	missense_variant
Pp01	1866021	A	G	A/G	A/A	A/A	A/G	A/G	A/G	Prupe.1G026800	acylaminoacyl-peptidase [EC:3.4.19.1]	MODERATE	missense_variant&splice_region_variant
Pp01	1867687	T	G	T/G	T/G	T/T	T/T	T/G	T/G	Prupe.1G026800	acylaminoacyl-peptidase [EC:3.4.19.1]	LOW	synonymous_variant
Pp01	1871571	A	C	A/C	A/A	A/C	A/C	A/A	A/C	Prupe.1G026800	acylaminoacyl-peptidase [EC:3.4.19.1]	MODERATE	missense_variant
Pp01	1871658	T	C	T/C	T/C	T/T	T/C	T/C	T/C	Prupe.1G026800	acylaminoacyl-peptidase [EC:3.4.19.1]	LOW	synonymous_variant
Pp01	1871667	T	C	T/C	T/C	T/T	T/C	T/C	T/C	Prupe.1G026800	acylaminoacyl-peptidase [EC:3.4.19.1]	LOW	synonymous_variant
Pp01	1871670	C	T	C/T	C/T	T/T	C/T	C/T	C/T	Prupe.1G026800	acylaminoacyl-peptidase [EC:3.4.19.1]	LOW	synonymous_variant
Pp01	1871676	C	T	C/T	C/T	C/C	C/T	C/T	C/T	Prupe.1G026800	acylaminoacyl-peptidase [EC:3.4.19.1]	LOW	synonymous_variant
Pp01	1872038	C	G	C/C	C/G	C/C	C/G	C/G	C/C	Prupe.1G026800	acylaminoacyl-peptidase [EC:3.4.19.1]	LOW	synonymous_variant
Pp01	1872077	A	G	G/G	A/G	G/G	A/G	A/G	G/G	Prupe.1G026800	acylaminoacyl-peptidase [EC:3.4.19.1]	LOW	synonymous_variant
Pp01	1873285	G	T	T/T	G/T	G/T	T/T	G/T	G/T	Prupe.1G026800	acylaminoacyl-peptidase [EC:3.4.19.1]	MODIFIER	5_prime_UTR_variant
Pp01	1873286	C	T	C/C	C/T	C/T	C/C	C/T	C/T	Prupe.1G026800	acylaminoacyl-peptidase [EC:3.4.19.1]	MODIFIER	5_prime_UTR_variant
Pp01	1875249	C	G	G/G	G/G	G/G	G/G	G/G	C/G	Prupe.1G026900	#N/A	MODIFIER	5_prime_UTR_variant
Pp01	1875457	A	G	G/G	A/G	G/G	A/G	A/G	A/G	Prupe.1G026900	#N/A	MODERATE	missense_variant
Pp01	1875527	T	C	C/C	C/C	C/C	T/C	T/C	T/C	Prupe.1G026900	#N/A	LOW	synonymous_variant
Pp01	1880123	A	C	A/C	A/C	A/A	A/A	A/C	A/C	Prupe.1G027000	ATP binding	MODIFIER	5_prime_UTR_variant
Pp01	1880126	T	A	T/A	T/A	T/T	T/A	T/A	T/T	Prupe.1G027000	ATP binding	MODIFIER	5_prime_UTR_variant
Pp01	1880127	A	T	T/T	A/T	A/T	A/T	A/T	A/T	Prupe.1G027000	ATP binding	MODIFIER	5_prime_UTR_variant
Pp01	1880123	A	C	A/C	A/C	A/A	A/A	A/C	A/C	Prupe.1G027000	ATP binding	MODIFIER	5_prime_UTR_variant
Pp01	1880126	T	A	T/A	T/A	T/T	T/A	T/A	T/T	Prupe.1G027000	ATP binding	MODIFIER	5_prime_UTR_variant
Pp01	1880127	A	T	T/T	A/T	A/T	A/T	A/T	A/T	Prupe.1G027000	ATP binding	MODIFIER	5_prime_UTR_variant
Pp01	1880123	A	C	A/C	A/C	A/A	A/A	A/C	A/C	Prupe.1G027000	ATP binding	MODIFIER	5_prime_UTR_variant
Pp01	1880126	T	A	T/A	T/A	T/T	T/A	T/A	T/T	Prupe.1G027000	ATP binding	MODIFIER	5_prime_UTR_variant
Pp01	1880127	A	T	T/T	A/T	A/T	A/T	A/T	A/T	Prupe.1G027000	ATP binding	MODIFIER	5_prime_UTR_variant
Pp01	1884412	G	A	G/A	G/A	G/A	G/G	G/A	G/A	Prupe.1G027000	ATP binding	MODIFIER	3_prime_UTR_variant
Pp01	1884439	A	T	A/T	A/A	A/T	A/T	A/A	A/T	Prupe.1G027000	ATP binding	MODIFIER	3_prime_UTR_variant
Pp01	1884810	C	T	C/T	C/T	C/T	C/T	C/T	T/T	Prupe.1G027000	ATP binding	MODIFIER	3_prime_UTR_variant
Pp01	1884818	G	A	G/A	G/A	A/A	G/A	G/A	A/A	Prupe.1G027000	ATP binding	MODIFIER	3_prime_UTR_variant
Pp01	1884412	G	A	G/A	G/A	G/A	G/G	G/A	G/A	Prupe.1G027000	ATP binding	MODIFIER	3_prime_UTR_variant
Pp01	1884439	A	T	A/T	A/A	A/T	A/T	A/A	A/T	Prupe.1G027000	ATP binding	MODIFIER	3_prime_UTR_variant
Pp01	1884810	C	T	C/T	C/T	C/T	C/T	C/T	T/T	Prupe.1G027000	ATP binding	MODIFIER	3_prime_UTR_variant
Pp01	1884818	G	A	G/A	G/A	A/A	G/A	G/A	A/A	Prupe.1G027000	ATP binding	MODIFIER	3_prime_UTR_variant
Pp01	1919318	C	T	C/T	C/T	C/C	C/T	C/T	C/T	Prupe.1G027500	regulation of transcription, DNA-dependent	MODIFIER	3_prime_UTR_variant
Pp01	1967814	G	T	T/T	T/T	G/T	G/T	G/T	G/T	Prupe.1G028000	Zinc finger, C3HC4 type (RING finger)	MODERATE	missense_variant
Pp01	1967814	G	T	T/T	T/T	G/T	G/T	G/T	G/T	Prupe.1G028000	Zinc finger, C3HC4 type (RING finger)	MODERATE	missense_variant
Pp01	1967814	G	T	T/T	T/T	G/T	G/T	G/T	G/T	Prupe.1G028000	Zinc finger, C3HC4 type (RING finger)	MODERATE	missense_variant
Pp01	1967814	G	T	T/T	T/T	G/T	G/T	G/T	G/T	Prupe.1G028000	Zinc finger, C3HC4 type (RING finger)	MODERATE	missense_variant
Pp01	1971265	G	A	G/G	G/G	G/G	G/A	G/A	G/G	Prupe.1G028100	PRENYLATED RAB ACCEPTOR 1	MODIFIER	intron_variant
Pp01	1971390	T	C	T/C	T/C	T/C	T/T	T/C	T/C	Prupe.1G028100	PRENYLATED RAB ACCEPTOR 1	MODIFIER	intron_variant
Pp01	1971412	C	T	C/T	C/C	C/T	C/C	C/T	C/T	Prupe.1G028100	PRENYLATED RAB ACCEPTOR 1	MODIFIER	intron_variant
Pp01	1987302	T	C	T/C	C/C	C/C	T/C	T/C	C/C	Prupe.1G028400	Sieve element occlusion C-terminus	MODIFIER	3_prime_UTR_variant
Pp01	2022843	G	A	G/G	G/A	G/A	G/A	G/G	G/A	Prupe.1G028700	#N/A	MODIFIER	5_prime_UTR_variant
Pp01	2022865	G	A	G/G	G/G	G/A	G/A	G/G	G/G	Prupe.1G028700	#N/A	MODIFIER	5_prime_UTR_variant
Pp01	2022984	G	A	G/A	A/A	A/A	G/A	A/A	A/A	Prupe.1G028700	#N/A	MODIFIER	5_prime_UTR_variant
Pp01	2022997	T	C	T/C	C/C	C/C	T/C	C/C	C/C	Prupe.1G028700	#N/A	LOW	5_prime_UTR_premature_start_codon_gain_variant
Pp01	2023073	G	A	G/A	G/G	G/A	G/A	G/A	G/A	Prupe.1G028700	#N/A	MODIFIER	intron_variant
Pp01	2086390	C	T	C/C	C/T	C/T	C/C	C/T	C/C	Prupe.1G029300	SUBFAMILY NOT NAMED	LOW	synonymous_variant
Pp01	2126887	A	T	A/T	A/T	A/T	A/T	A/T	A/A	Prupe.1G029600	Sieve element occlusion C-terminus	LOW	synonymous_variant
Pp01	2127937	G	A	A/A	A/A	G/A	G/A	G/A	A/A	Prupe.1G029600	Sieve element occlusion C-terminus	MODERATE	missense_variant
Pp01	2128048	G	C	C/C	G/C	G/C	C/C	G/C	G/C	Prupe.1G029600	Sieve element occlusion C-terminus	MODERATE	missense_variant
Pp01	2151416	G	A	G/A	G/A	G/A	G/G	G/A	G/A	Prupe.1G029900	DNA-directed RNA polymerase subunit E'	MODIFIER	3_prime_UTR_variant
Pp01	2151555	G	A	G/A	G/A	G/A	G/G	G/A	G/G	Prupe.1G029900	DNA-directed RNA polymerase subunit E'	MODIFIER	intron_variant
Pp01	2151558	G	T	G/T	G/T	G/T	T/T	G/T	T/T	Prupe.1G029900	DNA-directed RNA polymerase subunit E'	MODIFIER	intron_variant
Pp01	2151567	A	C,G	C/C	C/C	C/G	C/C	C/G	C/C	Prupe.1G029900	DNA-directed RNA polymerase subunit E'	MODIFIER	intron_variant
Pp01	2152228	C	A	C/A	A/A	A/A	C/A	C/A	C/A	Prupe.1G029900	DNA-directed RNA polymerase subunit E'	MODIFIER	5_prime_UTR_variant
Pp01	2154521	T	A	T/T	T/A	T/A	T/A	T/A	T/A	Prupe.1G030000	DNA-directed RNA polymerase subunit E'	MODIFIER	intron_variant
Pp01	2154530	T	C	T/T	T/C	T/C	T/T	T/C	T/C	Prupe.1G030000	DNA-directed RNA polymerase subunit E'	MODIFIER	intron_variant
Pp01	2171705	T	G	T/G	T/G	T/T	T/T	T/G	T/T	Prupe.1G030500	Helix-loop-helix DNA-binding domain	MODIFIER	3_prime_UTR_variant
Pp01	2171706	G	T	G/T	G/T	G/G	G/G	G/T	G/G	Prupe.1G030500	Helix-loop-helix DNA-binding domain	MODIFIER	3_prime_UTR_variant
Pp01	2171708	T	A	T/T	T/A	T/T	T/T	T/A	T/T	Prupe.1G030500	Helix-loop-helix DNA-binding domain	MODIFIER	3_prime_UTR_variant
Pp01	2172034	C	A	C/A	C/C	C/A	C/A	C/A	C/A	Prupe.1G030500	Helix-loop-helix DNA-binding domain	MODIFIER	3_prime_UTR_variant
Pp01	2172063	C	T	C/T	C/T	C/T	C/T	T/T	C/T	Prupe.1G030500	Helix-loop-helix DNA-binding domain	MODIFIER	3_prime_UTR_variant
Pp01	2172075	C	G	C/C	C/C	C/G	C/G	C/C	C/C	Prupe.1G030500	Helix-loop-helix DNA-binding domain	MODIFIER	3_prime_UTR_variant
Pp01	2172078	T	A	T/T	T/T	T/A	T/A	T/T	T/T	Prupe.1G030500	Helix-loop-helix DNA-binding domain	MODIFIER	3_prime_UTR_variant
Pp01	2172079	T	A	T/T	T/T	T/A	T/T	T/T	T/T	Prupe.1G030500	Helix-loop-helix DNA-binding domain	MODIFIER	3_prime_UTR_variant
Pp01	2190343	A	T	A/T	A/T	A/T	T/T	A/T	T/T	Prupe.1G030800	DNA binding	HIGH	stop_lost
Pp01	2190343	A	T	A/T	A/T	A/T	T/T	A/T	T/T	Prupe.1G030800	DNA binding	HIGH	stop_lost
Pp01	2190343	A	T	A/T	A/T	A/T	T/T	A/T	T/T	Prupe.1G030800	DNA binding	HIGH	stop_lost
Pp01	2190343	A	T	A/T	A/T	A/T	T/T	A/T	T/T	Prupe.1G030800	DNA binding	HIGH	stop_lost
Pp01	2190343	A	T	A/T	A/T	A/T	T/T	A/T	T/T	Prupe.1G030800	DNA binding	HIGH	stop_lost
Pp01	2190343	A	T	A/T	A/T	A/T	T/T	A/T	T/T	Prupe.1G030800	DNA binding	HIGH	stop_lost
Pp01	2190343	A	T	A/T	A/T	A/T	T/T	A/T	T/T	Prupe.1G030800	DNA binding	HIGH	stop_lost
Pp01	2190343	A	T	A/T	A/T	A/T	T/T	A/T	T/T	Prupe.1G030800	DNA binding	HIGH	stop_lost
Pp01	2190343	A	T	A/T	A/T	A/T	T/T	A/T	T/T	Prupe.1G030800	DNA binding	HIGH	stop_lost
Pp01	2190343	A	T	A/T	A/T	A/T	T/T	A/T	T/T	Prupe.1G030800	DNA binding	HIGH	stop_lost
Pp01	2190343	A	T	A/T	A/T	A/T	T/T	A/T	T/T	Prupe.1G030800	DNA binding	HIGH	stop_lost
Pp01	2190343	A	T	A/T	A/T	A/T	T/T	A/T	T/T	Prupe.1G030800	DNA binding	HIGH	stop_lost
Pp01	2190343	A	T	A/T	A/T	A/T	T/T	A/T	T/T	Prupe.1G030800	DNA binding	HIGH	stop_lost
Pp01	2190343	A	T	A/T	A/T	A/T	T/T	A/T	T/T	Prupe.1G030800	DNA binding	HIGH	stop_lost
Pp01	2190343	A	T	A/T	A/T	A/T	T/T	A/T	T/T	Prupe.1G030800	DNA binding	HIGH	stop_lost
Pp01	2190343	A	T	A/T	A/T	A/T	T/T	A/T	T/T	Prupe.1G030800	DNA binding	HIGH	stop_lost
Pp01	2190343	A	T	A/T	A/T	A/T	T/T	A/T	T/T	Prupe.1G030800	DNA binding	HIGH	stop_lost
Pp01	2190343	A	T	A/T	A/T	A/T	T/T	A/T	T/T	Prupe.1G030800	DNA binding	HIGH	stop_lost
Pp01	2190343	A	T	A/T	A/T	A/T	T/T	A/T	T/T	Prupe.1G030800	DNA binding	HIGH	stop_lost
Pp01	2190343	A	T	A/T	A/T	A/T	T/T	A/T	T/T	Prupe.1G030800	DNA binding	HIGH	stop_lost
Pp01	2190343	A	T	A/T	A/T	A/T	T/T	A/T	T/T	Prupe.1G030800	DNA binding	HIGH	stop_lost
Pp01	2190343	A	T	A/T	A/T	A/T	T/T	A/T	T/T	Prupe.1G030800	DNA binding	HIGH	stop_lost
Pp01	2197730	A	T	A/T	A/A	A/T	A/T	A/A	A/T	Prupe.1G030800	DNA binding	MODIFIER	5_prime_UTR_variant
Pp01	2197740	A	T	A/T	A/T	A/T	A/T	A/T	T/T	Prupe.1G030800	DNA binding	MODIFIER	5_prime_UTR_variant
Pp01	2197730	A	T	A/T	A/A	A/T	A/T	A/A	A/T	Prupe.1G030800	DNA binding	MODIFIER	5_prime_UTR_variant
Pp01	2197740	A	T	A/T	A/T	A/T	A/T	A/T	T/T	Prupe.1G030800	DNA binding	MODIFIER	5_prime_UTR_variant
Pp01	2197730	A	T	A/T	A/A	A/T	A/T	A/A	A/T	Prupe.1G030800	DNA binding	MODIFIER	5_prime_UTR_variant
Pp01	2197740	A	T	A/T	A/T	A/T	A/T	A/T	T/T	Prupe.1G030800	DNA binding	MODIFIER	5_prime_UTR_variant
Pp01	2197730	A	T	A/T	A/A	A/T	A/T	A/A	A/T	Prupe.1G030800	DNA binding	MODIFIER	5_prime_UTR_variant
Pp01	2197740	A	T	A/T	A/T	A/T	A/T	A/T	T/T	Prupe.1G030800	DNA binding	MODIFIER	5_prime_UTR_variant
Pp01	2197730	A	T	A/T	A/A	A/T	A/T	A/A	A/T	Prupe.1G030800	DNA binding	MODIFIER	5_prime_UTR_variant
Pp01	2197740	A	T	A/T	A/T	A/T	A/T	A/T	T/T	Prupe.1G030800	DNA binding	MODIFIER	5_prime_UTR_variant
Pp01	2197730	A	T	A/T	A/A	A/T	A/T	A/A	A/T	Prupe.1G030800	DNA binding	MODIFIER	5_prime_UTR_variant
Pp01	2197740	A	T	A/T	A/T	A/T	A/T	A/T	T/T	Prupe.1G030800	DNA binding	MODIFIER	5_prime_UTR_variant
Pp01	2197730	A	T	A/T	A/A	A/T	A/T	A/A	A/T	Prupe.1G030800	DNA binding	MODIFIER	5_prime_UTR_variant
Pp01	2197740	A	T	A/T	A/T	A/T	A/T	A/T	T/T	Prupe.1G030800	DNA binding	MODIFIER	5_prime_UTR_variant
Pp01	2197730	A	T	A/T	A/A	A/T	A/T	A/A	A/T	Prupe.1G030800	DNA binding	MODIFIER	5_prime_UTR_variant
Pp01	2197740	A	T	A/T	A/T	A/T	A/T	A/T	T/T	Prupe.1G030800	DNA binding	MODIFIER	5_prime_UTR_variant
Pp01	2197730	A	T	A/T	A/A	A/T	A/T	A/A	A/T	Prupe.1G030800	DNA binding	MODIFIER	5_prime_UTR_variant
Pp01	2197740	A	T	A/T	A/T	A/T	A/T	A/T	T/T	Prupe.1G030800	DNA binding	MODIFIER	5_prime_UTR_variant
Pp01	2197730	A	T	A/T	A/A	A/T	A/T	A/A	A/T	Prupe.1G030800	DNA binding	MODIFIER	5_prime_UTR_variant
Pp01	2197740	A	T	A/T	A/T	A/T	A/T	A/T	T/T	Prupe.1G030800	DNA binding	MODIFIER	5_prime_UTR_variant
Pp01	2197730	A	T	A/T	A/A	A/T	A/T	A/A	A/T	Prupe.1G030800	DNA binding	MODIFIER	5_prime_UTR_variant
Pp01	2197740	A	T	A/T	A/T	A/T	A/T	A/T	T/T	Prupe.1G030800	DNA binding	MODIFIER	5_prime_UTR_variant
Pp01	2197730	A	T	A/T	A/A	A/T	A/T	A/A	A/T	Prupe.1G030800	DNA binding	MODIFIER	5_prime_UTR_variant
Pp01	2197740	A	T	A/T	A/T	A/T	A/T	A/T	T/T	Prupe.1G030800	DNA binding	MODIFIER	5_prime_UTR_variant
Pp01	2197730	A	T	A/T	A/A	A/T	A/T	A/A	A/T	Prupe.1G030800	DNA binding	MODIFIER	5_prime_UTR_variant
Pp01	2197740	A	T	A/T	A/T	A/T	A/T	A/T	T/T	Prupe.1G030800	DNA binding	MODIFIER	5_prime_UTR_variant
Pp01	2197730	A	T	A/T	A/A	A/T	A/T	A/A	A/T	Prupe.1G030800	DNA binding	MODIFIER	5_prime_UTR_variant
Pp01	2197740	A	T	A/T	A/T	A/T	A/T	A/T	T/T	Prupe.1G030800	DNA binding	MODIFIER	5_prime_UTR_variant
Pp01	2212035	T	C	T/C	T/C	T/C	T/C	C/C	T/C	Prupe.1G031000	#N/A	MODIFIER	3_prime_UTR_variant
Pp01	2220173	G	C	C/C	C/C	C/C	C/C	G/C	G/C	Prupe.1G031100	FAMILY NOT NAMED	MODIFIER	5_prime_UTR_variant
Pp01	2225547	G	C	G/C	G/C	G/C	G/C	G/G	G/G	Prupe.1G031300	Alba	MODIFIER	5_prime_UTR_variant
Pp01	2227040	T	C	C/C	C/C	C/C	T/C	C/C	C/C	Prupe.1G031400	hydrolase activity	MODIFIER	3_prime_UTR_variant
Pp01	2227113	T	C	C/C	C/C	T/C	C/C	C/C	C/C	Prupe.1G031400	hydrolase activity	MODIFIER	3_prime_UTR_variant
Pp01	2227040	T	C	C/C	C/C	C/C	T/C	C/C	C/C	Prupe.1G031400	hydrolase activity	MODIFIER	3_prime_UTR_variant
Pp01	2227113	T	C	C/C	C/C	T/C	C/C	C/C	C/C	Prupe.1G031400	hydrolase activity	MODIFIER	3_prime_UTR_variant
Pp01	2234526	A	C,G	C/G	C/C	C/C	C/C	C/G	C/G	Prupe.1G031500	DNA binding	MODIFIER	3_prime_UTR_variant
Pp01	2234527	A	T	A/T	A/A	A/A	A/A	A/T	A/T	Prupe.1G031500	DNA binding	MODIFIER	3_prime_UTR_variant
Pp01	2234526	A	C,G	C/G	C/C	C/C	C/C	C/G	C/G	Prupe.1G031500	DNA binding	MODIFIER	3_prime_UTR_variant
Pp01	2234527	A	T	A/T	A/A	A/A	A/A	A/T	A/T	Prupe.1G031500	DNA binding	MODIFIER	3_prime_UTR_variant
Pp01	2242115	C	T	C/T	C/T	C/T	C/T	C/T	C/C	Prupe.1G031700	CWF19, CELL CYCLE CONTROL PROTEIN	MODERATE	missense_variant
Pp01	2242115	C	T	C/T	C/T	C/T	C/T	C/T	C/C	Prupe.1G031700	CWF19, CELL CYCLE CONTROL PROTEIN	MODERATE	missense_variant
Pp01	2242115	C	T	C/T	C/T	C/T	C/T	C/T	C/C	Prupe.1G031700	CWF19, CELL CYCLE CONTROL PROTEIN	MODERATE	missense_variant
Pp01	2242115	C	T	C/T	C/T	C/T	C/T	C/T	C/C	Prupe.1G031700	CWF19, CELL CYCLE CONTROL PROTEIN	MODERATE	missense_variant
Pp01	2242115	C	T	C/T	C/T	C/T	C/T	C/T	C/C	Prupe.1G031700	CWF19, CELL CYCLE CONTROL PROTEIN	MODERATE	missense_variant
Pp01	2242115	C	T	C/T	C/T	C/T	C/T	C/T	C/C	Prupe.1G031700	CWF19, CELL CYCLE CONTROL PROTEIN	MODERATE	missense_variant
Pp01	2242115	C	T	C/T	C/T	C/T	C/T	C/T	C/C	Prupe.1G031700	CWF19, CELL CYCLE CONTROL PROTEIN	MODERATE	missense_variant
Pp01	2246063	C	T	C/T	C/C	C/T	C/T	C/T	C/T	Prupe.1G031800	ATP binding	MODERATE	missense_variant
Pp01	2246800	T	C	T/C	T/C	T/C	T/C	T/C	T/T	Prupe.1G031800	ATP binding	LOW	synonymous_variant
Pp01	2246913	G	C	G/C	G/C	G/C	G/C	G/C	C/C	Prupe.1G031800	ATP binding	MODERATE	missense_variant
Pp01	2246922	G	A	G/A	G/A	A/A	G/A	G/A	G/A	Prupe.1G031800	ATP binding	MODERATE	missense_variant
Pp01	2246946	A	T,G	A/T	A/T	T/G	T/G	A/T	A/T	Prupe.1G031800	ATP binding	MODERATE	missense_variant
Pp01	2247017	C	A,G	A/G	A/A	A/G	A/G	A/G	A/A	Prupe.1G031800	ATP binding	MODERATE	missense_variant
Pp01	2248089	A	G	A/G	A/G	A/G	A/A	A/A	A/G	Prupe.1G031900	#N/A	MODIFIER	5_prime_UTR_variant
Pp01	2248223	T	A	A/A	T/A	T/A	T/A	T/A	T/A	Prupe.1G031900	#N/A	MODIFIER	intron_variant
Pp01	2248243	C	A	C/C	C/A	C/A	C/A	C/C	C/A	Prupe.1G031900	#N/A	MODIFIER	intron_variant
Pp01	2248315	A	G	A/G	A/G	A/G	A/A	A/A	A/G	Prupe.1G031900	#N/A	MODIFIER	intron_variant
Pp01	2255758	C	T	C/T	C/C	C/T	C/T	T/T	C/C	Prupe.1G032100	Potato inhibitor I family	MODIFIER	intron_variant
Pp01	2274014	A	T	A/A	A/T	A/A	A/A	A/T	A/T	Prupe.1G032400	Potato inhibitor I family	MODIFIER	3_prime_UTR_variant
Pp01	2274015	T	C	T/C	T/C	T/C	C/C	T/C	T/C	Prupe.1G032400	Potato inhibitor I family	MODIFIER	3_prime_UTR_variant
Pp01	2274048	A	C	A/C	A/C	A/C	C/C	C/C	A/C	Prupe.1G032400	Potato inhibitor I family	MODIFIER	3_prime_UTR_variant
Pp01	2274049	G	A	G/A	G/A	G/A	G/G	G/G	G/A	Prupe.1G032400	Potato inhibitor I family	MODIFIER	3_prime_UTR_variant
Pp01	2276003	T	A	T/A	T/T	T/A	T/A	T/A	T/T	Prupe.1G032500	Potato inhibitor I family	MODIFIER	intron_variant
Pp01	2276022	C	T	C/T	T/T	T/T	C/T	C/T	T/T	Prupe.1G032500	Potato inhibitor I family	MODIFIER	intron_variant
Pp01	2276675	T	A	T/A	T/T	T/A	T/T	T/A	T/A	Prupe.1G032600	nucleic acid binding	MODIFIER	3_prime_UTR_variant
Pp01	2276677	T	C	T/C	T/T	T/C	T/T	T/C	T/C	Prupe.1G032600	nucleic acid binding	MODIFIER	3_prime_UTR_variant
Pp01	2278227	T	C	C/C	C/C	T/C	C/C	C/C	C/C	Prupe.1G032600	nucleic acid binding	LOW	5_prime_UTR_premature_start_codon_gain_variant
Pp01	2278585	A	T	A/T	T/T	T/T	T/T	A/T	A/T	Prupe.1G032600	nucleic acid binding	MODIFIER	5_prime_UTR_variant
Pp01	2283305	G	A	G/A	G/A	G/A	A/A	A/A	G/A	Prupe.1G032800	UDP-N-acetylmuramate dehydrogenase activity	MODERATE	missense_variant
Pp01	2283343	T	C	T/C	T/C	T/C	T/C	C/C	T/C	Prupe.1G032800	UDP-N-acetylmuramate dehydrogenase activity	LOW	synonymous_variant
Pp01	2283541	A	G	G/G	A/G	A/G	G/G	A/G	A/G	Prupe.1G032800	UDP-N-acetylmuramate dehydrogenase activity	LOW	synonymous_variant
Pp01	2283643	C	T	C/T	C/T	C/T	C/T	C/T	C/C	Prupe.1G032800	UDP-N-acetylmuramate dehydrogenase activity	LOW	synonymous_variant
Pp01	2283808	T	C	T/C	T/C	T/C	T/C	T/C	T/T	Prupe.1G032800	UDP-N-acetylmuramate dehydrogenase activity	LOW	synonymous_variant
Pp01	2283810	T	C	T/C	T/C	T/C	T/C	T/C	C/C	Prupe.1G032800	UDP-N-acetylmuramate dehydrogenase activity	MODERATE	missense_variant
Pp01	2284234	C	T	T/T	C/T	T/T	T/T	T/T	C/T	Prupe.1G032800	UDP-N-acetylmuramate dehydrogenase activity	LOW	synonymous_variant
Pp01	2284258	T	C	C/C	T/C	C/C	C/C	C/C	C/C	Prupe.1G032800	UDP-N-acetylmuramate dehydrogenase activity	LOW	synonymous_variant
Pp01	2292614	T	A	T/A	A/A	T/A	T/A	T/A	T/A	Prupe.1G033000	#N/A	MODIFIER	5_prime_UTR_variant
Pp01	2305136	G	A	A/A	G/A	G/A	G/A	G/A	G/A	Prupe.1G033200	0	MODIFIER	intron_variant
Pp01	2311001	G	A	G/A	A/A	G/A	G/A	G/A	A/A	Prupe.1G033200	0	MODIFIER	5_prime_UTR_variant
Pp01	2311150	T	G	T/G	T/T	T/G	T/G	T/G	T/G	Prupe.1G033200	0	MODIFIER	5_prime_UTR_variant
Pp01	2311001	G	A	G/A	A/A	G/A	G/A	G/A	A/A	Prupe.1G033200	0	MODIFIER	5_prime_UTR_variant
Pp01	2311150	T	G	T/G	T/T	T/G	T/G	T/G	T/G	Prupe.1G033200	0	MODIFIER	5_prime_UTR_variant
Pp01	2327849	T	G	G/G	T/G	G/G	G/G	G/G	T/G	Prupe.1G033500	Agenet domain	MODIFIER	5_prime_UTR_variant
Pp01	2328058	G	A	G/G	G/A	G/A	G/A	G/A	G/A	Prupe.1G033500	Agenet domain	LOW	5_prime_UTR_premature_start_codon_gain_variant
Pp01	2328059	T	C	T/T	T/C	T/C	T/C	T/C	T/C	Prupe.1G033500	Agenet domain	MODIFIER	5_prime_UTR_variant
Pp01	2328060	G	C	G/G	G/C	G/C	G/C	G/C	G/C	Prupe.1G033500	Agenet domain	MODIFIER	5_prime_UTR_variant
Pp01	2327849	T	G	G/G	T/G	G/G	G/G	G/G	T/G	Prupe.1G033500	Agenet domain	MODIFIER	5_prime_UTR_variant
Pp01	2328058	G	A	G/G	G/A	G/A	G/A	G/A	G/A	Prupe.1G033500	Agenet domain	LOW	5_prime_UTR_premature_start_codon_gain_variant
Pp01	2328059	T	C	T/T	T/C	T/C	T/C	T/C	T/C	Prupe.1G033500	Agenet domain	MODIFIER	5_prime_UTR_variant
Pp01	2328060	G	C	G/G	G/C	G/C	G/C	G/C	G/C	Prupe.1G033500	Agenet domain	MODIFIER	5_prime_UTR_variant
Pp01	2327849	T	G	G/G	T/G	G/G	G/G	G/G	T/G	Prupe.1G033500	Agenet domain	MODIFIER	5_prime_UTR_variant
Pp01	2328058	G	A	G/G	G/A	G/A	G/A	G/A	G/A	Prupe.1G033500	Agenet domain	LOW	5_prime_UTR_premature_start_codon_gain_variant
Pp01	2328059	T	C	T/T	T/C	T/C	T/C	T/C	T/C	Prupe.1G033500	Agenet domain	MODIFIER	5_prime_UTR_variant
Pp01	2328060	G	C	G/G	G/C	G/C	G/C	G/C	G/C	Prupe.1G033500	Agenet domain	MODIFIER	5_prime_UTR_variant
Pp01	2327849	T	G	G/G	T/G	G/G	G/G	G/G	T/G	Prupe.1G033500	Agenet domain	MODIFIER	5_prime_UTR_variant
Pp01	2328058	G	A	G/G	G/A	G/A	G/A	G/A	G/A	Prupe.1G033500	Agenet domain	LOW	5_prime_UTR_premature_start_codon_gain_variant
Pp01	2328059	T	C	T/T	T/C	T/C	T/C	T/C	T/C	Prupe.1G033500	Agenet domain	MODIFIER	5_prime_UTR_variant
Pp01	2328060	G	C	G/G	G/C	G/C	G/C	G/C	G/C	Prupe.1G033500	Agenet domain	MODIFIER	5_prime_UTR_variant
Pp01	2338613	G	C	G/C	G/G	G/G	G/C	G/C	G/C	Prupe.1G033600	protein binding	MODERATE	missense_variant
Pp01	2340398	T	G	G/G	T/G	G/G	T/G	T/G	T/G	Prupe.1G033600	protein binding	MODIFIER	3_prime_UTR_variant
Pp01	2343292	G	A	G/A	G/A	G/G	G/G	G/G	G/A	Prupe.1G033700	membrane	LOW	synonymous_variant
Pp01	2343307	G	T	G/T	G/T	G/G	G/T	G/G	G/T	Prupe.1G033700	membrane	LOW	synonymous_variant
Pp01	2343347	C	T	C/C	C/T	C/T	C/C	C/T	C/T	Prupe.1G033700	membrane	MODERATE	missense_variant
Pp01	2343420	A	G	A/G	A/G	A/G	A/G	A/G	A/A	Prupe.1G033700	membrane	MODERATE	missense_variant
Pp01	2343532	C	G	C/G	C/C	C/G	C/G	C/C	C/G	Prupe.1G033700	membrane	MODERATE	missense_variant
Pp01	2343541	T	C	T/C	T/T	T/C	T/T	T/T	T/C	Prupe.1G033700	membrane	LOW	synonymous_variant
Pp01	2343292	G	A	G/A	G/A	G/G	G/G	G/G	G/A	Prupe.1G033700	membrane	LOW	synonymous_variant
Pp01	2343307	G	T	G/T	G/T	G/G	G/T	G/G	G/T	Prupe.1G033700	membrane	LOW	synonymous_variant
Pp01	2343347	C	T	C/C	C/T	C/T	C/C	C/T	C/T	Prupe.1G033700	membrane	MODERATE	missense_variant
Pp01	2343420	A	G	A/G	A/G	A/G	A/G	A/G	A/A	Prupe.1G033700	membrane	MODERATE	missense_variant
Pp01	2343532	C	G	C/G	C/C	C/G	C/G	C/C	C/G	Prupe.1G033700	membrane	MODERATE	missense_variant
Pp01	2343541	T	C	T/C	T/T	T/C	T/T	T/T	T/C	Prupe.1G033700	membrane	LOW	synonymous_variant
Pp01	2343682	G	T	G/G	G/T	G/T	G/G	G/T	G/T	Prupe.1G033700	membrane	HIGH	start_lost
Pp01	2343732	A	G	A/A	A/G	A/G	A/A	A/G	A/A	Prupe.1G033700	membrane	MODERATE	missense_variant
Pp01	2343732	A	G	A/A	A/G	A/G	A/A	A/G	A/A	Prupe.1G033700	membrane	MODERATE	missense_variant
Pp01	2344150	G	A	A/A	A/A	G/A	G/A	A/A	G/A	Prupe.1G033700	membrane	LOW	synonymous_variant
Pp01	2344150	G	A	A/A	A/A	G/A	G/A	A/A	G/A	Prupe.1G033700	membrane	LOW	synonymous_variant
Pp01	2345290	T	C	T/C	T/C	T/C	T/C	T/C	C/C	Prupe.1G033700	membrane	LOW	synonymous_variant
Pp01	2345323	C	A	C/A	C/C	C/A	C/A	C/A	C/C	Prupe.1G033700	membrane	LOW	synonymous_variant
Pp01	2345344	C	G	C/C	C/G	C/G	C/G	C/C	C/C	Prupe.1G033700	membrane	MODERATE	missense_variant
Pp01	2345398	T	C	T/T	T/C	T/T	T/C	T/C	T/C	Prupe.1G033700	membrane	LOW	synonymous_variant
Pp01	2345429	G	A	G/G	G/A	G/G	G/A	G/A	G/G	Prupe.1G033700	membrane	MODERATE	missense_variant
Pp01	2345290	T	C	T/C	T/C	T/C	T/C	T/C	C/C	Prupe.1G033700	membrane	LOW	synonymous_variant
Pp01	2345323	C	A	C/A	C/C	C/A	C/A	C/A	C/C	Prupe.1G033700	membrane	LOW	synonymous_variant
Pp01	2345344	C	G	C/C	C/G	C/G	C/G	C/C	C/C	Prupe.1G033700	membrane	MODERATE	missense_variant
Pp01	2345398	T	C	T/T	T/C	T/T	T/C	T/C	T/C	Prupe.1G033700	membrane	LOW	synonymous_variant
Pp01	2345429	G	A	G/G	G/A	G/G	G/A	G/A	G/G	Prupe.1G033700	membrane	MODERATE	missense_variant
Pp01	2346209	A	G	A/G	A/G	A/G	A/G	A/A	A/A	Prupe.1G033700	membrane	LOW	synonymous_variant
Pp01	2346236	C	T	C/T	T/T	C/T	C/T	C/T	T/T	Prupe.1G033700	membrane	LOW	synonymous_variant
Pp01	2346245	G	A	A/A	A/A	G/A	A/A	G/A	A/A	Prupe.1G033700	membrane	LOW	synonymous_variant
Pp01	2346499	C	T	C/T	C/T	C/T	C/T	C/T	C/C	Prupe.1G033700	membrane	MODERATE	missense_variant
Pp01	2346522	G	T	G/T	G/T	G/T	G/T	G/G	G/T	Prupe.1G033700	membrane	MODERATE	missense_variant
Pp01	2346534	G	A	G/A	G/A	G/A	G/A	G/G	G/A	Prupe.1G033700	membrane	MODERATE	missense_variant
Pp01	2346614	G	A	G/A	G/A	G/A	G/A	G/G	G/A	Prupe.1G033700	membrane	LOW	synonymous_variant
Pp01	2346654	G	A	G/A	G/A	G/A	G/A	G/A	G/G	Prupe.1G033700	membrane	MODERATE	missense_variant
Pp01	2346657	G	A	G/G	G/A	G/A	G/A	G/A	G/A	Prupe.1G033700	membrane	MODERATE	missense_variant
Pp01	2346660	G	T	G/T	G/T	G/T	G/T	G/T	G/G	Prupe.1G033700	membrane	MODERATE	missense_variant
Pp01	2346676	C	T	C/C	C/C	C/T	C/T	C/T	C/T	Prupe.1G033700	membrane	MODERATE	missense_variant
Pp01	2346692	T	A	T/T	T/T	T/A	T/A	T/A	T/A	Prupe.1G033700	membrane	LOW	synonymous_variant
Pp01	2346747	G	A	G/G	G/G	G/A	G/A	G/G	G/A	Prupe.1G033700	membrane	MODIFIER	3_prime_UTR_variant
Pp01	2346808	T	A	T/A	T/A	T/A	T/A	T/T	T/T	Prupe.1G033700	membrane	MODIFIER	3_prime_UTR_variant
Pp01	2346209	A	G	A/G	A/G	A/G	A/G	A/A	A/A	Prupe.1G033700	membrane	LOW	synonymous_variant
Pp01	2346236	C	T	C/T	T/T	C/T	C/T	C/T	T/T	Prupe.1G033700	membrane	LOW	synonymous_variant
Pp01	2346245	G	A	A/A	A/A	G/A	A/A	G/A	A/A	Prupe.1G033700	membrane	LOW	synonymous_variant
Pp01	2346499	C	T	C/T	C/T	C/T	C/T	C/T	C/C	Prupe.1G033700	membrane	MODERATE	missense_variant
Pp01	2346522	G	T	G/T	G/T	G/T	G/T	G/G	G/T	Prupe.1G033700	membrane	MODERATE	missense_variant
Pp01	2346534	G	A	G/A	G/A	G/A	G/A	G/G	G/A	Prupe.1G033700	membrane	MODERATE	missense_variant
Pp01	2346614	G	A	G/A	G/A	G/A	G/A	G/G	G/A	Prupe.1G033700	membrane	LOW	synonymous_variant
Pp01	2346654	G	A	G/A	G/A	G/A	G/A	G/A	G/G	Prupe.1G033700	membrane	MODERATE	missense_variant
Pp01	2346657	G	A	G/G	G/A	G/A	G/A	G/A	G/A	Prupe.1G033700	membrane	MODERATE	missense_variant
Pp01	2346660	G	T	G/T	G/T	G/T	G/T	G/T	G/G	Prupe.1G033700	membrane	MODERATE	missense_variant
Pp01	2346676	C	T	C/C	C/C	C/T	C/T	C/T	C/T	Prupe.1G033700	membrane	MODERATE	missense_variant
Pp01	2346692	T	A	T/T	T/T	T/A	T/A	T/A	T/A	Prupe.1G033700	membrane	LOW	synonymous_variant
Pp01	2346747	G	A	G/G	G/G	G/A	G/A	G/G	G/A	Prupe.1G033700	membrane	MODIFIER	3_prime_UTR_variant
Pp01	2346808	T	A	T/A	T/A	T/A	T/A	T/T	T/T	Prupe.1G033700	membrane	MODIFIER	3_prime_UTR_variant
Pp01	2348855	T	A	T/T	T/A	T/T	T/A	T/T	T/A	Prupe.1G033800	ATP binding	MODIFIER	5_prime_UTR_variant
Pp01	2348985	C	T	C/T	C/C	C/T	C/T	C/T	C/T	Prupe.1G033800	ATP binding	MODERATE	missense_variant
Pp01	2349330	C	G	C/G	C/C	C/G	C/G	C/G	C/G	Prupe.1G033800	ATP binding	MODERATE	missense_variant
Pp01	2349424	G	C	G/C	G/G	G/G	G/C	G/G	G/C	Prupe.1G033800	ATP binding	MODERATE	missense_variant
Pp01	2350024	C	T	C/T	C/T	C/T	C/C	C/C	C/T	Prupe.1G033800	ATP binding	MODERATE	missense_variant
Pp01	2350045	G	A	G/A	G/G	G/A	G/A	G/A	G/A	Prupe.1G033800	ATP binding	MODERATE	missense_variant
Pp01	2350349	C	A	C/C	C/A	C/C	C/A	C/C	C/C	Prupe.1G033800	ATP binding	LOW	synonymous_variant
Pp01	2350452	A	G,C	A/G	G/C	G/C	A/C	G/C	A/G	Prupe.1G033800	ATP binding	MODERATE	missense_variant
Pp01	2350560	G	A	G/A	G/G	G/A	G/A	G/A	G/A	Prupe.1G033800	ATP binding	MODERATE	missense_variant
Pp01	2350613	G	C	G/G	G/G	G/G	G/G	G/C	G/C	Prupe.1G033800	ATP binding	MODERATE	missense_variant
Pp01	2350614	G	A	A/A	G/A	A/A	A/A	G/A	G/A	Prupe.1G033800	ATP binding	MODERATE	missense_variant
Pp01	2350635	A	G	G/G	G/G	G/G	G/G	A/G	A/G	Prupe.1G033800	ATP binding	MODERATE	missense_variant
Pp01	2350649	T	C	T/T	T/T	T/T	T/T	T/C	T/C	Prupe.1G033800	ATP binding	LOW	synonymous_variant
Pp01	2350663	T	G	G/G	T/G	T/G	T/G	T/G	T/G	Prupe.1G033800	ATP binding	MODIFIER	3_prime_UTR_variant
Pp01	2350683	A	G	A/A	A/A	A/A	A/A	A/G	A/G	Prupe.1G033800	ATP binding	MODIFIER	3_prime_UTR_variant
Pp01	2356879	C	T	C/T	C/T	C/T	C/T	C/C	C/T	Prupe.1G033900	membrane	LOW	synonymous_variant
Pp01	2357014	T	G	T/G	T/G	T/T	T/G	T/T	T/G	Prupe.1G033900	membrane	MODERATE	missense_variant
Pp01	2356879	C	T	C/T	C/T	C/T	C/T	C/C	C/T	Prupe.1G033900	membrane	LOW	synonymous_variant
Pp01	2357014	T	G	T/G	T/G	T/T	T/G	T/T	T/G	Prupe.1G033900	membrane	MODERATE	missense_variant
Pp01	2357593	G	A	G/A	G/A	G/A	G/A	G/G	G/A	Prupe.1G033900	membrane	MODERATE	missense_variant
Pp01	2357593	G	A	G/A	G/A	G/A	G/A	G/G	G/A	Prupe.1G033900	membrane	MODERATE	missense_variant
Pp01	2358123	T	C	T/C	T/C	T/C	T/T	T/C	T/C	Prupe.1G033900	membrane	LOW	synonymous_variant
Pp01	2359247	C	G	C/G	C/G	C/C	C/G	C/G	C/G	Prupe.1G033900	membrane	MODERATE	missense_variant
Pp01	2359247	C	G	C/G	C/G	C/C	C/G	C/G	C/G	Prupe.1G033900	membrane	MODERATE	missense_variant
Pp01	2359720	A	G,C	A/G	A/G	A/G	A/C	A/C	A/G	Prupe.1G033900	membrane	LOW	synonymous_variant
Pp01	2359720	A	G,C	A/G	A/G	A/G	A/C	A/C	A/G	Prupe.1G033900	membrane	LOW	synonymous_variant
Pp01	2360554	A	G	G/G	A/G	G/G	G/G	A/G	G/G	Prupe.1G033900	membrane	LOW	synonymous_variant
Pp01	2360852	A	G	A/G	A/G	A/G	A/G	G/G	A/G	Prupe.1G033900	membrane	MODIFIER	3_prime_UTR_variant
Pp01	2360854	A	C	A/C	A/C	A/C	A/C	A/A	A/C	Prupe.1G033900	membrane	MODIFIER	3_prime_UTR_variant
Pp01	2360554	A	G	G/G	A/G	G/G	G/G	A/G	G/G	Prupe.1G033900	membrane	LOW	synonymous_variant
Pp01	2360852	A	G	A/G	A/G	A/G	A/G	G/G	A/G	Prupe.1G033900	membrane	MODIFIER	3_prime_UTR_variant
Pp01	2360854	A	C	A/C	A/C	A/C	A/C	A/A	A/C	Prupe.1G033900	membrane	MODIFIER	3_prime_UTR_variant
Pp01	2364043	A	G	G/G	A/G	G/G	G/G	G/G	G/G	Prupe.1G034000	ATP binding	MODIFIER	5_prime_UTR_variant
Pp01	2364121	A	G	A/A	A/G	A/G	A/A	A/G	A/G	Prupe.1G034000	ATP binding	MODERATE	missense_variant
Pp01	2364190	G	T	G/T	G/T	G/T	T/T	G/T	G/T	Prupe.1G034000	ATP binding	MODERATE	missense_variant
Pp01	2364900	G	C	G/G	G/G	G/C	G/G	G/C	G/G	Prupe.1G034000	ATP binding	MODERATE	missense_variant
Pp01	2364912	T	C	T/C	C/C	T/C	T/C	T/C	T/C	Prupe.1G034000	ATP binding	LOW	synonymous_variant
Pp01	2364959	G	A	G/G	G/G	G/A	G/G	G/A	G/G	Prupe.1G034000	ATP binding	MODERATE	missense_variant
Pp01	2364982	C	A	A/A	A/A	C/A	A/A	C/A	A/A	Prupe.1G034000	ATP binding	LOW	synonymous_variant
Pp01	2365006	A	C	A/A	A/A	A/A	A/A	A/C	A/A	Prupe.1G034000	ATP binding	MODERATE	missense_variant
Pp01	2365058	C	G	C/G	C/G	C/G	C/C	C/C	C/C	Prupe.1G034000	ATP binding	MODERATE	missense_variant
Pp01	2365065	A	T	A/T	A/T	A/T	A/A	A/A	A/A	Prupe.1G034000	ATP binding	LOW	synonymous_variant
Pp01	2365095	T	A	T/A	T/T	T/A	T/T	T/A	T/A	Prupe.1G034000	ATP binding	LOW	synonymous_variant
Pp01	2365110	T	C	T/C	T/T	T/C	T/C	T/C	T/C	Prupe.1G034000	ATP binding	LOW	synonymous_variant
Pp01	2365401	G	T	G/T	G/T	T/T	T/T	T/T	T/T	Prupe.1G034000	ATP binding	MODERATE	missense_variant
Pp01	2365424	T	C	T/C	T/C	T/T	T/C	T/C	T/T	Prupe.1G034000	ATP binding	MODERATE	missense_variant
Pp01	2365499	G	A	G/A	G/A	G/A	G/A	G/G	G/G	Prupe.1G034000	ATP binding	MODERATE	missense_variant
Pp01	2365606	G	T	G/T	G/G	G/G	G/T	G/T	G/G	Prupe.1G034000	ATP binding	MODERATE	missense_variant
Pp01	2365627	G	C	G/C	G/C	G/G	G/C	G/C	G/G	Prupe.1G034000	ATP binding	MODERATE	missense_variant
Pp01	2365675	G	A	G/A	G/G	G/G	G/A	G/A	G/G	Prupe.1G034000	ATP binding	MODERATE	missense_variant
Pp01	2365689	T	A	T/T	T/A	T/T	T/A	T/T	T/T	Prupe.1G034000	ATP binding	MODERATE	missense_variant
Pp01	2365728	G	C	G/C	G/C	G/C	G/C	G/C	C/C	Prupe.1G034000	ATP binding	MODERATE	missense_variant
Pp01	2365729	G	A	G/A	G/A	G/A	G/A	G/A	G/G	Prupe.1G034000	ATP binding	MODERATE	missense_variant
Pp01	2365741	C	T	C/T	C/T	C/T	C/T	C/T	C/C	Prupe.1G034000	ATP binding	MODERATE	missense_variant
Pp01	2365764	T	C	C/C	T/C	C/C	T/C	T/C	C/C	Prupe.1G034000	ATP binding	LOW	synonymous_variant
Pp01	2384846	A	G	G/G	A/G	A/G	G/G	G/G	G/G	Prupe.1G034300	membrane	MODIFIER	5_prime_UTR_variant
Pp01	2385672	A	T	A/T	A/A	A/T	A/T	A/T	A/A	Prupe.1G034300	membrane	MODIFIER	5_prime_UTR_variant
Pp01	2389090	A	C	C/C	C/C	C/C	A/C	C/C	C/C	Prupe.1G034300	membrane	MODIFIER	3_prime_UTR_variant
Pp01	2434320	T	A	T/A	T/T	T/T	T/T	T/A	T/A	Prupe.1G034700	#N/A	MODIFIER	3_prime_UTR_variant
Pp01	2434339	A	C	A/A	A/A	A/A	A/C	A/A	A/A	Prupe.1G034700	#N/A	MODIFIER	3_prime_UTR_variant
Pp01	2434340	A	C	A/A	A/A	A/A	A/C	A/A	A/A	Prupe.1G034700	#N/A	MODIFIER	3_prime_UTR_variant
Pp01	2434496	A	T	A/A	A/T	A/A	A/T	A/A	A/A	Prupe.1G034700	#N/A	MODIFIER	3_prime_UTR_variant
Pp01	2434497	A	T	A/A	A/T	A/A	A/T	A/A	A/A	Prupe.1G034700	#N/A	MODIFIER	3_prime_UTR_variant
Pp01	2434503	A	C	C/C	C/C	C/C	A/C	A/C	C/C	Prupe.1G034700	#N/A	MODIFIER	3_prime_UTR_variant
Pp01	2474116	C	A	C/A	C/A	C/A	C/A	C/A	A/A	Prupe.1G035400	ubiquitin protein ligase binding	MODIFIER	5_prime_UTR_variant
Pp01	2474116	C	A	C/A	C/A	C/A	C/A	C/A	A/A	Prupe.1G035400	ubiquitin protein ligase binding	MODIFIER	5_prime_UTR_variant
Pp01	2477085	G	T	G/T	G/T	G/T	G/G	G/T	G/T	Prupe.1G035400	ubiquitin protein ligase binding	LOW	synonymous_variant
Pp01	2477132	A	G	G/G	A/G	A/G	G/G	A/G	G/G	Prupe.1G035400	ubiquitin protein ligase binding	MODERATE	missense_variant
Pp01	2477085	G	T	G/T	G/T	G/T	G/G	G/T	G/T	Prupe.1G035400	ubiquitin protein ligase binding	LOW	synonymous_variant
Pp01	2477132	A	G	G/G	A/G	A/G	G/G	A/G	G/G	Prupe.1G035400	ubiquitin protein ligase binding	MODERATE	missense_variant
Pp01	2477278	A	C	A/C	A/C	A/C	A/C	A/C	A/A	Prupe.1G035400	ubiquitin protein ligase binding	LOW	synonymous_variant
Pp01	2477284	C	T	C/T	C/T	C/T	C/T	C/T	T/T	Prupe.1G035400	ubiquitin protein ligase binding	LOW	synonymous_variant
Pp01	2477278	A	C	A/C	A/C	A/C	A/C	A/C	A/A	Prupe.1G035400	ubiquitin protein ligase binding	LOW	synonymous_variant
Pp01	2477284	C	T	C/T	C/T	C/T	C/T	C/T	T/T	Prupe.1G035400	ubiquitin protein ligase binding	LOW	synonymous_variant
Pp01	2478002	T	C	T/C	T/C	T/C	T/C	T/C	T/T	Prupe.1G035400	ubiquitin protein ligase binding	LOW	synonymous_variant
Pp01	2478367	G	A	G/A	G/A	G/G	G/G	G/A	G/G	Prupe.1G035400	ubiquitin protein ligase binding	MODERATE	missense_variant
Pp01	2478374	T	A	T/A	T/A	T/T	T/T	T/A	T/T	Prupe.1G035400	ubiquitin protein ligase binding	MODERATE	missense_variant
Pp01	2478921	G	A	G/A	G/A	G/A	G/G	G/A	G/A	Prupe.1G035400	ubiquitin protein ligase binding	MODERATE	missense_variant
Pp01	2478939	G	C	G/G	G/C	G/C	G/C	G/C	G/C	Prupe.1G035400	ubiquitin protein ligase binding	MODERATE	missense_variant
Pp01	2479503	A	T	A/T	A/T	A/T	T/T	A/T	T/T	Prupe.1G035400	ubiquitin protein ligase binding	LOW	synonymous_variant
Pp01	2479910	C	A	C/C	C/A	C/A	C/A	C/A	C/A	Prupe.1G035400	ubiquitin protein ligase binding	MODIFIER	3_prime_UTR_variant
Pp01	2479949	A	T	A/A	A/T	A/T	A/T	A/T	A/T	Prupe.1G035400	ubiquitin protein ligase binding	MODIFIER	3_prime_UTR_variant
Pp01	2480018	G	C	G/G	G/C	G/C	G/C	G/G	G/C	Prupe.1G035400	ubiquitin protein ligase binding	MODIFIER	3_prime_UTR_variant
Pp01	2480123	A	G	A/G	A/G	A/G	A/A	A/G	A/A	Prupe.1G035400	ubiquitin protein ligase binding	MODIFIER	3_prime_UTR_variant
Pp01	2480300	T	G	T/G	T/G	T/T	T/T	T/T	T/G	Prupe.1G035500	Iron/ascorbate family oxidoreductases	MODIFIER	5_prime_UTR_variant
Pp01	2480317	C	T	C/C	C/T	C/T	C/T	C/T	C/T	Prupe.1G035500	Iron/ascorbate family oxidoreductases	MODIFIER	5_prime_UTR_variant
Pp01	2480668	C	A	C/C	C/A	C/A	C/A	C/A	C/C	Prupe.1G035500	Iron/ascorbate family oxidoreductases	MODERATE	missense_variant
Pp01	2480885	T	C	T/C	T/C	T/C	T/C	T/C	C/C	Prupe.1G035500	Iron/ascorbate family oxidoreductases	MODERATE	missense_variant
Pp01	2480922	G	T	G/T	G/T	G/T	G/T	G/G	G/T	Prupe.1G035500	Iron/ascorbate family oxidoreductases	LOW	synonymous_variant
Pp01	2480952	A	G	A/G	A/G	A/G	A/G	A/A	A/G	Prupe.1G035500	Iron/ascorbate family oxidoreductases	LOW	synonymous_variant
Pp01	2480975	T	C	T/C	T/C	T/C	T/C	T/T	T/C	Prupe.1G035500	Iron/ascorbate family oxidoreductases	MODERATE	missense_variant
Pp01	2480986	A	T	A/T	A/T	A/T	A/T	A/A	A/T	Prupe.1G035500	Iron/ascorbate family oxidoreductases	MODERATE	missense_variant
Pp01	2481075	G	T	G/T	G/T	G/T	G/T	G/T	G/G	Prupe.1G035500	Iron/ascorbate family oxidoreductases	MODERATE	missense_variant
Pp01	2481689	T	C	T/C	T/C	T/C	T/T	T/C	T/T	Prupe.1G035500	Iron/ascorbate family oxidoreductases	LOW	synonymous_variant
Pp01	2481719	G	C	G/C	G/C	G/C	G/C	G/C	G/G	Prupe.1G035500	Iron/ascorbate family oxidoreductases	MODERATE	missense_variant
Pp01	2482159	A	G	A/A	A/G	A/G	A/G	A/G	A/G	Prupe.1G035500	Iron/ascorbate family oxidoreductases	LOW	synonymous_variant
Pp01	2482611	A	G	G/G	G/G	G/G	A/G	A/G	G/G	Prupe.1G035500	Iron/ascorbate family oxidoreductases	MODIFIER	3_prime_UTR_variant
Pp01	2491823	C	T	C/C	C/C	C/C	C/T	C/C	C/T	Prupe.1G035700	Iron/ascorbate family oxidoreductases	LOW	synonymous_variant
Pp01	2491828	C	T	C/C	C/C	C/T	C/T	C/C	C/T	Prupe.1G035700	Iron/ascorbate family oxidoreductases	MODERATE	missense_variant
Pp01	2492075	A	T	A/A	A/A	A/A	A/A	A/T	A/A	Prupe.1G035700	Iron/ascorbate family oxidoreductases	LOW	synonymous_variant
Pp01	2492080	A	G	G/G	G/G	G/G	G/G	A/G	G/G	Prupe.1G035700	Iron/ascorbate family oxidoreductases	MODERATE	missense_variant
Pp01	2492087	A	G	G/G	G/G	G/G	A/G	A/G	G/G	Prupe.1G035700	Iron/ascorbate family oxidoreductases	LOW	synonymous_variant
Pp01	2492133	A	T	A/T	A/T	A/T	A/T	A/T	A/A	Prupe.1G035700	Iron/ascorbate family oxidoreductases	MODERATE	missense_variant
Pp01	2492148	T	A	T/A	T/A	T/A	T/A	T/A	T/T	Prupe.1G035700	Iron/ascorbate family oxidoreductases	MODERATE	missense_variant
Pp01	2492861	A	G	A/A	A/A	A/A	A/G	A/G	A/A	Prupe.1G035700	Iron/ascorbate family oxidoreductases	MODERATE	missense_variant
Pp01	2492919	G	A	G/A	A/A	G/A	G/A	G/A	G/A	Prupe.1G035700	Iron/ascorbate family oxidoreductases	LOW	synonymous_variant
Pp01	2493427	A	G,T	G/G	G/T	G/T	G/T	G/T	G/T	Prupe.1G035700	Iron/ascorbate family oxidoreductases	LOW	synonymous_variant
Pp01	2509800	T	C	T/C	C/C	T/C	C/C	T/C	C/C	Prupe.1G035800	Iron/ascorbate family oxidoreductases	MODIFIER	5_prime_UTR_variant
Pp01	2509815	G	A	G/A	G/G	G/A	G/A	G/A	G/G	Prupe.1G035800	Iron/ascorbate family oxidoreductases	MODIFIER	5_prime_UTR_variant
Pp01	2509826	C	G	C/G	G/G	C/G	G/G	C/G	C/G	Prupe.1G035800	Iron/ascorbate family oxidoreductases	LOW	5_prime_UTR_premature_start_codon_gain_variant
Pp01	2509891	T	C	T/C	C/C	T/C	T/C	T/C	T/C	Prupe.1G035800	Iron/ascorbate family oxidoreductases	MODERATE	missense_variant
Pp01	2509897	C	T	C/T	C/C	C/T	C/T	C/T	C/T	Prupe.1G035800	Iron/ascorbate family oxidoreductases	MODERATE	missense_variant
Pp01	2510010	C	G	G/G	G/G	G/G	C/G	G/G	C/G	Prupe.1G035800	Iron/ascorbate family oxidoreductases	MODERATE	missense_variant
Pp01	2511084	T	G	T/G	T/G	T/G	T/T	T/G	T/G	Prupe.1G035800	Iron/ascorbate family oxidoreductases	LOW	synonymous_variant
Pp01	2511201	T	C	T/C	T/C	T/C	T/C	C/C	C/C	Prupe.1G035800	Iron/ascorbate family oxidoreductases	LOW	synonymous_variant
Pp01	2513059	T	G	T/G	T/G	T/G	T/G	T/G	T/T	Prupe.1G035900	Iron/ascorbate family oxidoreductases	LOW	synonymous_variant
Pp01	2513725	C	T	C/C	C/T	C/T	C/C	C/T	C/T	Prupe.1G035900	Iron/ascorbate family oxidoreductases	MODERATE	missense_variant
Pp01	2514387	A	T	A/T	A/T	A/T	A/T	A/T	T/T	Prupe.1G035900	Iron/ascorbate family oxidoreductases	MODIFIER	3_prime_UTR_variant
Pp01	2517688	A	G	A/G	A/G	A/G	A/G	A/G	A/A	Prupe.1G036000	Iron/ascorbate family oxidoreductases	MODERATE	missense_variant
Pp01	2517963	G	A	A/A	G/A	A/A	G/A	G/A	G/A	Prupe.1G036000	Iron/ascorbate family oxidoreductases	MODERATE	missense_variant
Pp01	2518800	C	T	C/C	C/T	C/T	C/T	C/T	C/T	Prupe.1G036000	Iron/ascorbate family oxidoreductases	MODERATE	missense_variant
Pp01	2518868	T	C	T/C	T/C	T/C	C/C	T/C	T/C	Prupe.1G036000	Iron/ascorbate family oxidoreductases	LOW	synonymous_variant
Pp01	2519342	C	T	T/T	C/T	T/T	C/T	T/T	T/T	Prupe.1G036000	Iron/ascorbate family oxidoreductases	LOW	synonymous_variant
Pp01	2519347	A	T	T/T	A/T	A/T	A/T	T/T	T/T	Prupe.1G036000	Iron/ascorbate family oxidoreductases	MODERATE	missense_variant
Pp01	2519404	G	A	A/A	G/A	G/A	G/A	A/A	G/A	Prupe.1G036000	Iron/ascorbate family oxidoreductases	MODIFIER	3_prime_UTR_variant
Pp01	2519527	A	C	A/C	C/C	A/C	C/C	A/C	A/C	Prupe.1G036000	Iron/ascorbate family oxidoreductases	MODIFIER	3_prime_UTR_variant
Pp01	2519545	G	A	G/A	G/G	G/A	G/G	G/A	G/A	Prupe.1G036000	Iron/ascorbate family oxidoreductases	MODIFIER	3_prime_UTR_variant
Pp01	2519590	G	A	G/A	G/G	G/A	G/A	G/A	G/A	Prupe.1G036000	Iron/ascorbate family oxidoreductases	MODIFIER	3_prime_UTR_variant
Pp01	2519600	T	C	T/T	T/T	T/C	T/C	T/C	T/C	Prupe.1G036000	Iron/ascorbate family oxidoreductases	MODIFIER	3_prime_UTR_variant
Pp01	2520610	C	A	C/A	C/C	C/A	C/A	C/A	C/A	Prupe.1G036100	Iron/ascorbate family oxidoreductases	MODERATE	missense_variant
Pp01	2520898	T	G	T/T	T/T	T/G	T/G	T/G	T/G	Prupe.1G036100	Iron/ascorbate family oxidoreductases	MODERATE	missense_variant
Pp01	2521643	A	T	T/T	T/T	A/T	A/T	T/T	T/T	Prupe.1G036100	Iron/ascorbate family oxidoreductases	MODIFIER	3_prime_UTR_variant
Pp01	2521824	C	T	C/T	C/C	C/C	C/T	C/T	C/T	Prupe.1G036100	Iron/ascorbate family oxidoreductases	MODIFIER	3_prime_UTR_variant
Pp01	2541628	G	A	A/A	G/A	G/A	A/A	A/A	A/A	Prupe.1G036400	Iron/ascorbate family oxidoreductases	MODERATE	missense_variant
Pp01	2542550	G	A	G/G	G/A	G/G	G/A	G/A	G/A	Prupe.1G036400	Iron/ascorbate family oxidoreductases	MODERATE	missense_variant
Pp01	2542579	G	A	G/A	G/G	G/G	G/A	G/A	G/A	Prupe.1G036400	Iron/ascorbate family oxidoreductases	LOW	synonymous_variant
Pp01	2542666	A	T	A/A	A/A	A/T	A/T	A/T	A/T	Prupe.1G036400	Iron/ascorbate family oxidoreductases	MODERATE	missense_variant
Pp01	2542675	G	C	G/G	G/C	G/C	G/C	G/C	G/C	Prupe.1G036400	Iron/ascorbate family oxidoreductases	MODERATE	missense_variant
Pp01	2542690	C	T	T/T	T/T	C/T	C/T	T/T	C/T	Prupe.1G036400	Iron/ascorbate family oxidoreductases	LOW	synonymous_variant
Pp01	2542708	C	T	C/C	C/C	C/T	C/T	C/T	C/C	Prupe.1G036400	Iron/ascorbate family oxidoreductases	LOW	synonymous_variant
Pp01	2542730	G	T	G/G	G/T	G/T	G/T	G/T	G/T	Prupe.1G036400	Iron/ascorbate family oxidoreductases	MODERATE	missense_variant
Pp01	2543109	C	G	C/C	C/C	C/G	C/G	C/G	C/G	Prupe.1G036400	Iron/ascorbate family oxidoreductases	MODERATE	missense_variant
Pp01	2543210	G	A	A/A	A/A	G/A	G/A	G/A	A/A	Prupe.1G036400	Iron/ascorbate family oxidoreductases	MODIFIER	3_prime_UTR_variant
Pp01	2543296	A	G	A/G	A/A	A/G	A/A	A/A	A/G	Prupe.1G036400	Iron/ascorbate family oxidoreductases	MODIFIER	3_prime_UTR_variant
Pp01	2543319	A	G	A/G	A/G	A/G	A/G	A/A	A/G	Prupe.1G036400	Iron/ascorbate family oxidoreductases	MODIFIER	3_prime_UTR_variant
Pp01	2548026	A	G	A/A	A/G	A/G	A/A	A/G	A/G	Prupe.1G036500	Iron/ascorbate family oxidoreductases	LOW	synonymous_variant
Pp01	2548272	T	G	T/G	T/T	T/G	T/G	T/G	T/G	Prupe.1G036500	Iron/ascorbate family oxidoreductases	MODIFIER	3_prime_UTR_variant
Pp01	2548419	A	T	A/T	A/T	A/T	A/T	A/T	A/A	Prupe.1G036500	Iron/ascorbate family oxidoreductases	MODIFIER	3_prime_UTR_variant
Pp01	2553803	T	C	C/C	T/C	T/C	T/C	T/C	T/C	Prupe.1G036600	Iron/ascorbate family oxidoreductases	LOW	synonymous_variant
Pp01	2554492	T	G	T/G	T/G	T/G	G/G	G/G	G/G	Prupe.1G036600	Iron/ascorbate family oxidoreductases	MODERATE	missense_variant
Pp01	2554604	G	C	G/G	G/C	G/C	G/C	G/C	G/G	Prupe.1G036600	Iron/ascorbate family oxidoreductases	MODERATE	missense_variant
Pp01	2559804	A	G	A/G	A/G	A/G	G/G	A/G	G/G	Prupe.1G036700	Iron/ascorbate family oxidoreductases	MODIFIER	5_prime_UTR_variant
Pp01	2559858	A	G	G/G	A/G	G/G	G/G	G/G	G/G	Prupe.1G036700	Iron/ascorbate family oxidoreductases	MODIFIER	5_prime_UTR_variant
Pp01	2577160	A	T	A/T	A/T	A/T	A/A	A/T	A/A	Prupe.1G037000	Iron/ascorbate family oxidoreductases	LOW	5_prime_UTR_premature_start_codon_gain_variant
Pp01	2577937	C	G,A	C/G	C/G	G/A	C/G	C/G	C/G	Prupe.1G037000	Iron/ascorbate family oxidoreductases	MODERATE	missense_variant
Pp01	2577937	C	G,A	C/G	C/G	G/A	C/G	C/G	C/G	Prupe.1G037000	Iron/ascorbate family oxidoreductases	MODERATE	missense_variant
Pp01	2577937	C	G,A	C/G	C/G	G/A	C/G	C/G	C/G	Prupe.1G037000	Iron/ascorbate family oxidoreductases	MODERATE	missense_variant
Pp01	2579178	T	C	T/C	T/T	T/C	T/T	T/C	T/C	Prupe.1G037000	Iron/ascorbate family oxidoreductases	MODIFIER	3_prime_UTR_variant
Pp01	2579178	T	C	T/C	T/T	T/C	T/T	T/C	T/C	Prupe.1G037000	Iron/ascorbate family oxidoreductases	MODIFIER	3_prime_UTR_variant
Pp01	2579178	T	C	T/C	T/T	T/C	T/T	T/C	T/C	Prupe.1G037000	Iron/ascorbate family oxidoreductases	MODIFIER	3_prime_UTR_variant
Pp01	2581081	G	A	G/G	G/A	G/G	G/G	G/A	G/A	Prupe.1G037100	Domain of unknown function (DUF588)	MODIFIER	5_prime_UTR_variant
Pp01	2581081	G	A	G/G	G/A	G/G	G/G	G/A	G/A	Prupe.1G037100	Domain of unknown function (DUF588)	MODIFIER	5_prime_UTR_variant
Pp01	2581959	G	T	G/T	G/G	G/T	G/T	G/T	G/T	Prupe.1G037100	Domain of unknown function (DUF588)	MODIFIER	intron_variant
Pp01	2581990	C	T	C/T	C/C	C/T	C/T	C/T	C/T	Prupe.1G037100	Domain of unknown function (DUF588)	MODIFIER	intron_variant
Pp01	2581959	G	T	G/T	G/G	G/T	G/T	G/T	G/T	Prupe.1G037100	Domain of unknown function (DUF588)	MODIFIER	intron_variant
Pp01	2581990	C	T	C/T	C/C	C/T	C/T	C/T	C/T	Prupe.1G037100	Domain of unknown function (DUF588)	MODIFIER	intron_variant
Pp01	2582369	G	A	G/A	G/G	G/A	G/A	G/A	G/A	Prupe.1G037100	Domain of unknown function (DUF588)	MODIFIER	3_prime_UTR_variant
Pp01	2582384	C	T	C/T	C/C	C/T	C/T	C/T	C/T	Prupe.1G037100	Domain of unknown function (DUF588)	MODIFIER	3_prime_UTR_variant
Pp01	2582427	C	A	C/A	C/A	C/A	C/A	C/C	C/C	Prupe.1G037100	Domain of unknown function (DUF588)	MODIFIER	3_prime_UTR_variant
Pp01	2582627	G	A	G/A	G/G	G/A	G/A	G/A	G/A	Prupe.1G037100	Domain of unknown function (DUF588)	MODIFIER	3_prime_UTR_variant
Pp01	2582704	A	T	A/T	A/T	A/T	A/A	A/T	A/T	Prupe.1G037100	Domain of unknown function (DUF588)	MODIFIER	3_prime_UTR_variant
Pp01	2582713	C	T	C/T	C/C	C/T	C/C	C/T	C/C	Prupe.1G037100	Domain of unknown function (DUF588)	MODIFIER	3_prime_UTR_variant
Pp01	2582771	C	T	C/T	C/C	C/T	C/T	C/T	C/T	Prupe.1G037100	Domain of unknown function (DUF588)	MODIFIER	3_prime_UTR_variant
Pp01	2590585	G	A	A/A	G/A	G/A	G/A	G/A	G/A	Prupe.1G037200	membrane	MODERATE	missense_variant
Pp01	2592069	T	C	T/T	T/C	T/T	T/C	T/C	T/C	Prupe.1G037200	membrane	MODIFIER	3_prime_UTR_variant
Pp01	2592084	T	G	G/G	T/G	T/G	T/G	T/G	T/G	Prupe.1G037200	membrane	MODIFIER	3_prime_UTR_variant
Pp01	2657904	T	C	T/C	T/C	C/C	C/C	T/C	T/C	Prupe.1G038000	#N/A	LOW	synonymous_variant
Pp01	2658024	T	G	G/G	G/G	T/G	G/G	G/G	G/G	Prupe.1G038000	#N/A	LOW	synonymous_variant
Pp01	2675088	C	A	C/C	C/A	C/A	C/A	C/A	C/C	Prupe.1G038100	#N/A	MODIFIER	3_prime_UTR_variant
Pp01	2675376	C	T	C/C	C/T	C/T	C/T	C/T	C/C	Prupe.1G038100	#N/A	LOW	synonymous_variant
Pp01	2676123	C	T	C/T	C/C	C/T	C/C	C/C	C/T	Prupe.1G038100	#N/A	LOW	synonymous_variant
Pp01	2676124	T	C	T/C	T/T	T/C	T/T	T/T	T/C	Prupe.1G038100	#N/A	MODERATE	missense_variant
Pp01	2676258	A	T	A/T	A/T	A/T	A/A	A/T	A/A	Prupe.1G038100	#N/A	LOW	synonymous_variant
Pp01	2676273	T	A	T/A	T/A	T/A	T/A	T/A	T/T	Prupe.1G038100	#N/A	LOW	synonymous_variant
Pp01	2676366	G	A	G/A	G/A	G/A	G/G	G/A	G/G	Prupe.1G038100	#N/A	LOW	synonymous_variant
Pp01	2686423	A	G	A/G	A/G	A/G	A/A	A/G	A/G	Prupe.1G038200	#N/A	MODIFIER	3_prime_UTR_variant
Pp01	2686437	T	A	T/A	T/A	T/A	T/A	T/T	T/A	Prupe.1G038200	#N/A	MODIFIER	3_prime_UTR_variant
Pp01	2689555	C	T	C/C	C/T	C/T	C/T	C/C	C/T	Prupe.1G038300	#N/A	LOW	synonymous_variant
Pp01	2692256	G	C	C/C	G/C	G/C	G/C	G/C	G/C	Prupe.1G038400	#N/A	MODIFIER	intron_variant
Pp01	2716411	A	C	A/C	A/C	A/C	C/C	C/C	C/C	Prupe.1G038500	SERINE/THREONINE PROTEIN PHOSPHATASE	MODIFIER	intron_variant
Pp01	2716534	C	T	C/T	T/T	C/T	T/T	C/T	T/T	Prupe.1G038500	SERINE/THREONINE PROTEIN PHOSPHATASE	MODIFIER	intron_variant
Pp01	2716570	G	A	G/A	G/G	G/A	G/A	G/A	G/G	Prupe.1G038500	SERINE/THREONINE PROTEIN PHOSPHATASE	MODIFIER	intron_variant
Pp01	2716734	G	C	G/C	G/C	G/C	G/G	G/C	G/C	Prupe.1G038500	SERINE/THREONINE PROTEIN PHOSPHATASE	MODIFIER	intron_variant
Pp01	2758480	T	A	T/A	T/A	T/A	T/T	T/T	T/T	Prupe.1G039100	ribosome	MODIFIER	3_prime_UTR_variant
Pp01	2758481	G	A	G/A	G/A	G/A	G/G	G/G	G/G	Prupe.1G039100	ribosome	MODIFIER	3_prime_UTR_variant
Pp01	2758484	T	A	T/A	T/A	T/A	T/T	T/T	T/T	Prupe.1G039100	ribosome	MODIFIER	3_prime_UTR_variant
Pp01	2758485	T	C,A	C/A	C/A	C/A	C/C	C/C	C/C	Prupe.1G039100	ribosome	MODIFIER	3_prime_UTR_variant
Pp01	2758486	T	C	T/C	T/C	T/C	T/T	T/T	T/T	Prupe.1G039100	ribosome	MODIFIER	3_prime_UTR_variant
Pp01	2758487	T	A	T/T	T/A	T/A	T/T	T/T	T/T	Prupe.1G039100	ribosome	MODIFIER	3_prime_UTR_variant
Pp01	2758513	T	A	T/T	T/A	T/A	T/T	T/A	T/T	Prupe.1G039100	ribosome	MODIFIER	3_prime_UTR_variant
Pp01	2787561	C	A	C/A	C/A	C/C	C/C	C/A	C/A	Prupe.1G039200	myb proto-oncogene protein, plant	MODIFIER	3_prime_UTR_variant
Pp01	2829203	G	T	G/T	G/G	G/T	G/T	G/G	G/T	Prupe.1G039700	Voltage-gated shaker-like K+ channel, subunit beta/KCNAB	MODIFIER	5_prime_UTR_variant
Pp01	2829222	A	G	A/G	A/G	A/G	A/G	A/G	A/A	Prupe.1G039700	Voltage-gated shaker-like K+ channel, subunit beta/KCNAB	MODIFIER	5_prime_UTR_variant
Pp01	2829229	A	C	A/C	A/C	A/C	A/C	A/C	C/C	Prupe.1G039700	Voltage-gated shaker-like K+ channel, subunit beta/KCNAB	MODIFIER	5_prime_UTR_variant
Pp01	2829420	G	A,C	A/C	G/A	G/A	G/A	G/C	G/C	Prupe.1G039700	Voltage-gated shaker-like K+ channel, subunit beta/KCNAB	MODERATE	missense_variant
Pp01	2829203	G	T	G/T	G/G	G/T	G/T	G/G	G/T	Prupe.1G039700	Voltage-gated shaker-like K+ channel, subunit beta/KCNAB	MODIFIER	5_prime_UTR_variant
Pp01	2829222	A	G	A/G	A/G	A/G	A/G	A/G	A/A	Prupe.1G039700	Voltage-gated shaker-like K+ channel, subunit beta/KCNAB	MODIFIER	5_prime_UTR_variant
Pp01	2829229	A	C	A/C	A/C	A/C	A/C	A/C	C/C	Prupe.1G039700	Voltage-gated shaker-like K+ channel, subunit beta/KCNAB	MODIFIER	5_prime_UTR_variant
Pp01	2829420	G	A,C	A/C	G/A	G/A	G/A	G/C	G/C	Prupe.1G039700	Voltage-gated shaker-like K+ channel, subunit beta/KCNAB	MODERATE	missense_variant
Pp01	2829668	T	G,A	G/A	G/A	G/A	G/A	G/A	G/G	Prupe.1G039700	Voltage-gated shaker-like K+ channel, subunit beta/KCNAB	MODERATE	missense_variant
Pp01	2829668	T	G,A	G/A	G/A	G/A	G/A	G/A	G/G	Prupe.1G039700	Voltage-gated shaker-like K+ channel, subunit beta/KCNAB	MODERATE	missense_variant
Pp01	2829935	T	C	T/C	T/T	T/T	T/C	T/C	T/C	Prupe.1G039700	Voltage-gated shaker-like K+ channel, subunit beta/KCNAB	LOW	synonymous_variant
Pp01	2829935	T	C	T/C	T/T	T/T	T/C	T/C	T/C	Prupe.1G039700	Voltage-gated shaker-like K+ channel, subunit beta/KCNAB	LOW	synonymous_variant
Pp01	2831377	T	A	T/A	T/A	T/A	T/T	T/A	T/A	Prupe.1G039700	Voltage-gated shaker-like K+ channel, subunit beta/KCNAB	MODERATE	missense_variant
Pp01	2831377	T	A	T/A	T/A	T/A	T/T	T/A	T/A	Prupe.1G039700	Voltage-gated shaker-like K+ channel, subunit beta/KCNAB	MODERATE	missense_variant
Pp01	2833349	C	A	A/A	C/A	A/A	C/A	C/A	C/A	Prupe.1G039700	Voltage-gated shaker-like K+ channel, subunit beta/KCNAB	MODIFIER	3_prime_UTR_variant
Pp01	2833368	A	T	A/A	A/T	A/T	A/T	A/T	A/T	Prupe.1G039700	Voltage-gated shaker-like K+ channel, subunit beta/KCNAB	MODIFIER	3_prime_UTR_variant
Pp01	2833397	T	C	T/T	T/C	T/C	T/C	T/C	T/C	Prupe.1G039700	Voltage-gated shaker-like K+ channel, subunit beta/KCNAB	MODIFIER	3_prime_UTR_variant
Pp01	2833474	G	T	G/G	G/T	G/T	G/T	G/T	G/T	Prupe.1G039700	Voltage-gated shaker-like K+ channel, subunit beta/KCNAB	MODIFIER	3_prime_UTR_variant
Pp01	2833644	A	G	A/G	G/G	G/G	G/G	A/G	G/G	Prupe.1G039700	Voltage-gated shaker-like K+ channel, subunit beta/KCNAB	MODIFIER	3_prime_UTR_variant
Pp01	2833349	C	A	A/A	C/A	A/A	C/A	C/A	C/A	Prupe.1G039700	Voltage-gated shaker-like K+ channel, subunit beta/KCNAB	MODIFIER	3_prime_UTR_variant
Pp01	2833368	A	T	A/A	A/T	A/T	A/T	A/T	A/T	Prupe.1G039700	Voltage-gated shaker-like K+ channel, subunit beta/KCNAB	MODIFIER	3_prime_UTR_variant
Pp01	2833397	T	C	T/T	T/C	T/C	T/C	T/C	T/C	Prupe.1G039700	Voltage-gated shaker-like K+ channel, subunit beta/KCNAB	MODIFIER	3_prime_UTR_variant
Pp01	2833474	G	T	G/G	G/T	G/T	G/T	G/T	G/T	Prupe.1G039700	Voltage-gated shaker-like K+ channel, subunit beta/KCNAB	MODIFIER	3_prime_UTR_variant
Pp01	2833644	A	G	A/G	G/G	G/G	G/G	A/G	G/G	Prupe.1G039700	Voltage-gated shaker-like K+ channel, subunit beta/KCNAB	MODIFIER	3_prime_UTR_variant
Pp01	2843892	G	C	G/G	G/C	G/C	G/G	G/G	G/C	Prupe.1G040000	Voltage-gated shaker-like K+ channel, subunit beta/KCNAB	MODIFIER	5_prime_UTR_variant
Pp01	2843908	G	C	G/G	G/C	G/C	G/C	G/G	G/C	Prupe.1G040000	Voltage-gated shaker-like K+ channel, subunit beta/KCNAB	MODIFIER	5_prime_UTR_variant
Pp01	2844035	C	T	C/T	C/T	C/C	C/C	C/C	C/T	Prupe.1G040000	Voltage-gated shaker-like K+ channel, subunit beta/KCNAB	LOW	synonymous_variant
Pp01	2844116	G	C	G/C	G/C	G/C	G/G	G/G	G/C	Prupe.1G040000	Voltage-gated shaker-like K+ channel, subunit beta/KCNAB	MODERATE	missense_variant
Pp01	2844179	G	A	G/A	G/A	G/A	G/A	A/A	G/A	Prupe.1G040000	Voltage-gated shaker-like K+ channel, subunit beta/KCNAB	LOW	synonymous_variant
Pp01	2844641	A	C	A/C	A/C	A/C	A/A	A/C	A/C	Prupe.1G040000	Voltage-gated shaker-like K+ channel, subunit beta/KCNAB	MODERATE	missense_variant
Pp01	2846981	C	T	C/T	C/C	C/T	C/T	C/T	C/T	Prupe.1G040000	Voltage-gated shaker-like K+ channel, subunit beta/KCNAB	LOW	synonymous_variant
Pp01	2847798	C	A,T	A/T	A/T	A/T	A/T	C/A	C/A	Prupe.1G040000	Voltage-gated shaker-like K+ channel, subunit beta/KCNAB	MODIFIER	3_prime_UTR_variant
Pp01	2848047	G	A	G/G	G/A	G/A	G/A	G/A	G/A	Prupe.1G040000	Voltage-gated shaker-like K+ channel, subunit beta/KCNAB	MODIFIER	3_prime_UTR_variant
Pp01	2848157	A	T	A/A	A/T	A/A	A/T	A/T	A/T	Prupe.1G040000	Voltage-gated shaker-like K+ channel, subunit beta/KCNAB	MODIFIER	3_prime_UTR_variant
Pp01	2856551	G	A	A/A	G/A	A/A	G/A	A/A	A/A	Prupe.1G040200	Predicted E3 ubiquitin ligase	MODIFIER	5_prime_UTR_variant
Pp01	2856551	G	A	A/A	G/A	A/A	G/A	A/A	A/A	Prupe.1G040200	Predicted E3 ubiquitin ligase	MODIFIER	5_prime_UTR_variant
Pp01	2872173	A	C	A/A	A/C	A/C	A/C	A/A	A/C	Prupe.1G040300	Protein of unknown function (DUF640)	MODIFIER	5_prime_UTR_variant
Pp01	2872176	A	T	A/A	A/A	A/T	A/T	A/A	A/T	Prupe.1G040300	Protein of unknown function (DUF640)	MODIFIER	5_prime_UTR_variant
Pp01	2872179	G	C	G/G	G/G	G/C	G/C	G/G	G/G	Prupe.1G040300	Protein of unknown function (DUF640)	MODIFIER	5_prime_UTR_variant
Pp01	2874971	C	G	G/G	C/G	G/G	C/G	C/G	C/G	Prupe.1G040300	Protein of unknown function (DUF640)	MODIFIER	3_prime_UTR_variant
Pp01	2910318	A	T	A/T	A/A	A/A	A/A	A/A	A/A	Prupe.1G040600	Pentatricopeptide repeat domain	MODIFIER	3_prime_UTR_variant
Pp01	2946101	G	A	G/G	G/A	G/G	G/A	G/G	G/A	Prupe.1G041100	COP1-INTERACTING PROTEIN-RELATED	LOW	synonymous_variant
Pp01	2946171	C	T	C/T	C/T	C/C	C/T	C/C	C/T	Prupe.1G041100	COP1-INTERACTING PROTEIN-RELATED	HIGH	stop_gained
Pp01	2946505	A	T	A/T	T/T	A/T	A/T	A/T	A/T	Prupe.1G041100	COP1-INTERACTING PROTEIN-RELATED	MODERATE	missense_variant
Pp01	2946101	G	A	G/G	G/A	G/G	G/A	G/G	G/A	Prupe.1G041100	COP1-INTERACTING PROTEIN-RELATED	LOW	synonymous_variant
Pp01	2946171	C	T	C/T	C/T	C/C	C/T	C/C	C/T	Prupe.1G041100	COP1-INTERACTING PROTEIN-RELATED	HIGH	stop_gained
Pp01	2946505	A	T	A/T	T/T	A/T	A/T	A/T	A/T	Prupe.1G041100	COP1-INTERACTING PROTEIN-RELATED	MODERATE	missense_variant
Pp01	2946101	G	A	G/G	G/A	G/G	G/A	G/G	G/A	Prupe.1G041100	COP1-INTERACTING PROTEIN-RELATED	LOW	synonymous_variant
Pp01	2946171	C	T	C/T	C/T	C/C	C/T	C/C	C/T	Prupe.1G041100	COP1-INTERACTING PROTEIN-RELATED	HIGH	stop_gained
Pp01	2946505	A	T	A/T	T/T	A/T	A/T	A/T	A/T	Prupe.1G041100	COP1-INTERACTING PROTEIN-RELATED	MODERATE	missense_variant
Pp01	2960164	A	G	A/G	G/G	A/G	A/G	A/G	A/G	Prupe.1G041300	Apoptotic ATPase	MODIFIER	3_prime_UTR_variant
Pp01	2960164	A	G	A/G	G/G	A/G	A/G	A/G	A/G	Prupe.1G041300	Apoptotic ATPase	MODIFIER	3_prime_UTR_variant
Pp01	2970146	G	T	G/T	G/G	G/T	G/G	G/T	G/G	Prupe.1G041500	ribosome	MODIFIER	5_prime_UTR_variant
Pp01	2984924	A	C	A/A	A/C	A/A	A/A	A/A	A/C	Prupe.1G041700	Glycolipid transfer protein	MODIFIER	3_prime_UTR_variant
Pp01	2990445	A	G	G/G	A/G	G/G	G/G	A/G	G/G	Prupe.1G041900	protein binding	LOW	splice_region_variant
Pp01	2992843	A	G	G/G	G/G	A/G	G/G	G/G	G/G	Prupe.1G042000	protein binding	LOW	synonymous_variant
Pp01	3004685	A	G	A/G	A/A	A/G	A/G	A/G	A/A	Prupe.1G042100	Kinesin motor domain	LOW	synonymous_variant
Pp01	3004977	A	C	A/C	A/C	A/C	A/C	A/A	A/C	Prupe.1G042100	Kinesin motor domain	MODERATE	missense_variant
Pp01	3004998	A	G	A/G	A/A	A/A	A/G	A/G	A/G	Prupe.1G042100	Kinesin motor domain	MODERATE	missense_variant
Pp01	3005098	G	T	G/G	G/T	G/T	G/T	G/T	G/G	Prupe.1G042100	Kinesin motor domain	MODERATE	missense_variant
Pp01	3005142	T	G	T/T	T/G	T/G	T/G	T/G	T/T	Prupe.1G042100	Kinesin motor domain	MODERATE	missense_variant
Pp01	3005380	C	A	C/A	C/C	C/A	C/A	C/A	C/C	Prupe.1G042100	Kinesin motor domain	HIGH	stop_gained
Pp01	3005583	A	G	A/G	A/A	A/G	A/G	A/G	A/G	Prupe.1G042100	Kinesin motor domain	MODERATE	missense_variant
Pp01	3006087	G	T	G/T	G/T	G/T	G/T	G/G	G/G	Prupe.1G042100	Kinesin motor domain	MODERATE	missense_variant
Pp01	3006220	C	A	C/A	C/A	C/C	C/A	C/A	C/A	Prupe.1G042100	Kinesin motor domain	MODERATE	missense_variant
Pp01	3006228	C	T	C/T	C/T	C/C	C/T	C/T	C/T	Prupe.1G042100	Kinesin motor domain	LOW	synonymous_variant
Pp01	3006297	T	C	T/C	T/T	T/C	T/C	T/C	T/C	Prupe.1G042100	Kinesin motor domain	LOW	synonymous_variant
Pp01	3007466	C	G	C/G	C/G	G/G	C/G	G/G	C/G	Prupe.1G042100	Kinesin motor domain	MODERATE	missense_variant
Pp01	3066084	C	A	C/A	A/A	A/A	C/A	C/A	A/A	Prupe.1G042700	SET DOMAIN PROTEINS	MODIFIER	3_prime_UTR_variant
Pp01	3067299	T	C	T/C	T/C	C/C	T/C	T/C	C/C	Prupe.1G042800	FAMILY NOT NAMED	MODIFIER	intron_variant
Pp01	3067937	C	G	C/G	C/G	C/G	G/G	C/G	G/G	Prupe.1G042800	FAMILY NOT NAMED	MODIFIER	intron_variant
Pp01	3068027	A	T	A/T	T/T	A/T	T/T	T/T	T/T	Prupe.1G042800	FAMILY NOT NAMED	MODIFIER	3_prime_UTR_variant
Pp01	3068095	G	C	G/C	G/G	G/G	G/G	G/C	G/G	Prupe.1G042800	FAMILY NOT NAMED	MODIFIER	3_prime_UTR_variant
Pp01	3068108	C	G	C/G	C/G	C/C	C/C	C/C	C/C	Prupe.1G042800	FAMILY NOT NAMED	MODIFIER	3_prime_UTR_variant
Pp01	3068115	G	A	G/A	G/A	G/G	G/G	G/G	G/G	Prupe.1G042800	FAMILY NOT NAMED	MODIFIER	3_prime_UTR_variant
Pp01	3068128	C	T	C/T	C/C	C/T	C/T	C/C	C/C	Prupe.1G042800	FAMILY NOT NAMED	MODIFIER	3_prime_UTR_variant
Pp01	3068146	G	C,T	C/C	C/C	C/T	C/T	C/T	C/C	Prupe.1G042800	FAMILY NOT NAMED	MODIFIER	3_prime_UTR_variant
Pp01	3076009	A	T	A/T	A/T	A/T	A/T	A/A	A/T	Prupe.1G043100	Apoptotic ATPase	MODIFIER	3_prime_UTR_variant
Pp01	3076043	G	T	G/T	G/T	G/T	G/T	G/G	G/T	Prupe.1G043100	Apoptotic ATPase	MODIFIER	3_prime_UTR_variant
Pp01	3076009	A	T	A/T	A/T	A/T	A/T	A/A	A/T	Prupe.1G043100	Apoptotic ATPase	MODIFIER	3_prime_UTR_variant
Pp01	3076043	G	T	G/T	G/T	G/T	G/T	G/G	G/T	Prupe.1G043100	Apoptotic ATPase	MODIFIER	3_prime_UTR_variant
Pp01	3077177	T	C	C/C	T/C	C/C	C/C	C/C	T/C	Prupe.1G043100	Apoptotic ATPase	LOW	synonymous_variant
Pp01	3077177	T	C	C/C	T/C	C/C	C/C	C/C	T/C	Prupe.1G043100	Apoptotic ATPase	LOW	synonymous_variant
Pp01	3077177	T	C	C/C	T/C	C/C	C/C	C/C	T/C	Prupe.1G043100	Apoptotic ATPase	LOW	synonymous_variant
Pp01	3077177	T	C	C/C	T/C	C/C	C/C	C/C	T/C	Prupe.1G043100	Apoptotic ATPase	LOW	synonymous_variant
Pp01	3098805	T	C	T/C	T/T	T/C	T/C	T/C	T/T	Prupe.1G043300	FAMILY NOT NAMED	MODIFIER	intron_variant
Pp01	3098821	G	A	G/A	G/G	G/A	G/A	G/A	G/G	Prupe.1G043300	FAMILY NOT NAMED	MODIFIER	intron_variant
Pp01	3098805	T	C	T/C	T/T	T/C	T/C	T/C	T/T	Prupe.1G043300	FAMILY NOT NAMED	MODIFIER	intron_variant
Pp01	3098821	G	A	G/A	G/G	G/A	G/A	G/A	G/G	Prupe.1G043300	FAMILY NOT NAMED	MODIFIER	intron_variant
Pp01	3098993	C	T	C/C	C/T	C/T	C/T	C/T	C/T	Prupe.1G043300	FAMILY NOT NAMED	MODIFIER	intron_variant
Pp01	3099007	A	G	A/A	A/G	A/G	A/G	A/G	A/G	Prupe.1G043300	FAMILY NOT NAMED	MODIFIER	intron_variant
Pp01	3098993	C	T	C/C	C/T	C/T	C/T	C/T	C/T	Prupe.1G043300	FAMILY NOT NAMED	MODIFIER	intron_variant
Pp01	3099007	A	G	A/A	A/G	A/G	A/G	A/G	A/G	Prupe.1G043300	FAMILY NOT NAMED	MODIFIER	intron_variant
Pp01	3099338	A	G	A/G	A/G	A/G	A/A	A/G	A/A	Prupe.1G043300	FAMILY NOT NAMED	MODIFIER	intron_variant
Pp01	3099479	A	G	A/A	A/A	A/G	A/G	A/G	A/G	Prupe.1G043300	FAMILY NOT NAMED	MODIFIER	intron_variant
Pp01	3099338	A	G	A/G	A/G	A/G	A/A	A/G	A/A	Prupe.1G043300	FAMILY NOT NAMED	MODIFIER	intron_variant
Pp01	3099479	A	G	A/A	A/A	A/G	A/G	A/G	A/G	Prupe.1G043300	FAMILY NOT NAMED	MODIFIER	intron_variant
Pp01	3099500	C	T	T/T	T/T	C/T	T/T	T/T	C/T	Prupe.1G043300	FAMILY NOT NAMED	MODIFIER	intron_variant
Pp01	3099778	A	T	A/T	T/T	T/T	A/T	A/T	A/T	Prupe.1G043300	FAMILY NOT NAMED	MODIFIER	3_prime_UTR_variant
Pp01	3099779	T	A	T/A	A/A	A/A	A/A	T/A	A/A	Prupe.1G043300	FAMILY NOT NAMED	MODIFIER	3_prime_UTR_variant
Pp01	3099976	G	T	G/G	G/T	G/G	G/T	G/T	G/T	Prupe.1G043300	FAMILY NOT NAMED	MODIFIER	3_prime_UTR_variant
Pp01	3099986	A	T	A/T	T/T	T/T	A/T	A/T	A/T	Prupe.1G043300	FAMILY NOT NAMED	MODIFIER	3_prime_UTR_variant
Pp01	3100046	C	T	T/T	T/T	C/T	C/T	T/T	T/T	Prupe.1G043300	FAMILY NOT NAMED	MODIFIER	3_prime_UTR_variant
Pp01	3100157	C	A	A/A	C/A	C/A	C/A	A/A	C/A	Prupe.1G043300	FAMILY NOT NAMED	MODIFIER	3_prime_UTR_variant
Pp01	3099778	A	T	A/T	T/T	T/T	A/T	A/T	A/T	Prupe.1G043300	FAMILY NOT NAMED	MODIFIER	3_prime_UTR_variant
Pp01	3099779	T	A	T/A	A/A	A/A	A/A	T/A	A/A	Prupe.1G043300	FAMILY NOT NAMED	MODIFIER	3_prime_UTR_variant
Pp01	3099976	G	T	G/G	G/T	G/G	G/T	G/T	G/T	Prupe.1G043300	FAMILY NOT NAMED	MODIFIER	3_prime_UTR_variant
Pp01	3099986	A	T	A/T	T/T	T/T	A/T	A/T	A/T	Prupe.1G043300	FAMILY NOT NAMED	MODIFIER	3_prime_UTR_variant
Pp01	3100046	C	T	T/T	T/T	C/T	C/T	T/T	T/T	Prupe.1G043300	FAMILY NOT NAMED	MODIFIER	3_prime_UTR_variant
Pp01	3100157	C	A	A/A	C/A	C/A	C/A	A/A	C/A	Prupe.1G043300	FAMILY NOT NAMED	MODIFIER	3_prime_UTR_variant
Pp01	3109395	A	G	A/A	A/G	A/G	A/A	A/G	A/A	Prupe.1G043400	FAMILY NOT NAMED	MODIFIER	5_prime_UTR_variant
Pp01	3109418	G	A	G/G	G/A	G/A	G/A	G/A	G/A	Prupe.1G043400	FAMILY NOT NAMED	MODIFIER	5_prime_UTR_variant
Pp01	3109856	T	G	T/G	T/T	T/G	T/G	T/G	T/G	Prupe.1G043400	FAMILY NOT NAMED	MODIFIER	intron_variant
Pp01	3109895	C	T	T/T	T/T	C/T	T/T	T/T	T/T	Prupe.1G043400	FAMILY NOT NAMED	MODIFIER	intron_variant
Pp01	3109856	T	G	T/G	T/T	T/G	T/G	T/G	T/G	Prupe.1G043400	FAMILY NOT NAMED	MODIFIER	intron_variant
Pp01	3109895	C	T	T/T	T/T	C/T	T/T	T/T	T/T	Prupe.1G043400	FAMILY NOT NAMED	MODIFIER	intron_variant
Pp01	3110183	A	C	A/A	A/C	A/C	A/C	A/C	A/C	Prupe.1G043400	FAMILY NOT NAMED	MODIFIER	intron_variant
Pp01	3110205	G	A	G/G	G/A	G/G	G/A	G/A	G/A	Prupe.1G043400	FAMILY NOT NAMED	MODIFIER	intron_variant
Pp01	3110336	G	C	G/C	G/C	G/C	G/C	G/G	G/G	Prupe.1G043400	FAMILY NOT NAMED	MODIFIER	intron_variant
Pp01	3110183	A	C	A/A	A/C	A/C	A/C	A/C	A/C	Prupe.1G043400	FAMILY NOT NAMED	MODIFIER	intron_variant
Pp01	3110205	G	A	G/G	G/A	G/G	G/A	G/A	G/A	Prupe.1G043400	FAMILY NOT NAMED	MODIFIER	intron_variant
Pp01	3110336	G	C	G/C	G/C	G/C	G/C	G/G	G/G	Prupe.1G043400	FAMILY NOT NAMED	MODIFIER	intron_variant
Pp01	3110678	T	C	C/C	T/C	T/C	C/C	T/C	T/C	Prupe.1G043400	FAMILY NOT NAMED	MODIFIER	3_prime_UTR_variant
Pp01	3110696	C	T	C/C	C/T	C/T	C/T	C/T	C/T	Prupe.1G043400	FAMILY NOT NAMED	MODIFIER	3_prime_UTR_variant
Pp01	3110856	T	C	C/C	C/C	T/C	T/C	C/C	T/C	Prupe.1G043400	FAMILY NOT NAMED	MODIFIER	3_prime_UTR_variant
Pp01	3110871	T	C	T/C	T/C	T/C	C/C	C/C	C/C	Prupe.1G043400	FAMILY NOT NAMED	MODIFIER	3_prime_UTR_variant
Pp01	3110919	C	T	C/C	C/T	C/C	C/C	C/T	C/C	Prupe.1G043400	FAMILY NOT NAMED	MODIFIER	3_prime_UTR_variant
Pp01	3110925	A	G	A/G	A/A	A/G	A/G	A/G	A/G	Prupe.1G043400	FAMILY NOT NAMED	MODIFIER	3_prime_UTR_variant
Pp01	3110935	C	T	C/T	C/C	C/T	C/T	C/T	C/T	Prupe.1G043400	FAMILY NOT NAMED	MODIFIER	3_prime_UTR_variant
Pp01	3110939	G	A	G/G	G/G	G/G	G/G	G/A	G/G	Prupe.1G043400	FAMILY NOT NAMED	MODIFIER	3_prime_UTR_variant
Pp01	3110945	A	G	A/G	A/G	A/G	A/A	A/G	A/G	Prupe.1G043400	FAMILY NOT NAMED	MODIFIER	3_prime_UTR_variant
Pp01	3110974	G	A	G/G	G/G	G/G	G/A	G/G	G/A	Prupe.1G043400	FAMILY NOT NAMED	MODIFIER	3_prime_UTR_variant
Pp01	3110981	A	G	A/G	A/A	A/G	A/G	A/G	A/G	Prupe.1G043400	FAMILY NOT NAMED	MODIFIER	3_prime_UTR_variant
Pp01	3111003	G	T	G/G	G/T	G/T	G/T	G/G	G/T	Prupe.1G043400	FAMILY NOT NAMED	MODIFIER	3_prime_UTR_variant
Pp01	3111011	G	A	G/G	G/G	G/G	G/A	G/A	G/A	Prupe.1G043400	FAMILY NOT NAMED	MODIFIER	3_prime_UTR_variant
Pp01	3111094	A	G	G/G	G/G	G/G	A/G	A/G	A/G	Prupe.1G043400	FAMILY NOT NAMED	MODIFIER	3_prime_UTR_variant
Pp01	3112076	A	C	A/A	A/C	A/C	A/C	A/C	A/C	Prupe.1G043400	FAMILY NOT NAMED	MODIFIER	3_prime_UTR_variant
Pp01	3112149	A	T	A/A	A/A	A/T	A/A	A/A	A/T	Prupe.1G043400	FAMILY NOT NAMED	MODIFIER	3_prime_UTR_variant
Pp01	3112153	C	A	C/C	C/C	C/A	C/C	C/A	C/A	Prupe.1G043400	FAMILY NOT NAMED	MODIFIER	3_prime_UTR_variant
Pp01	3110678	T	C	C/C	T/C	T/C	C/C	T/C	T/C	Prupe.1G043400	FAMILY NOT NAMED	MODIFIER	3_prime_UTR_variant
Pp01	3110696	C	T	C/C	C/T	C/T	C/T	C/T	C/T	Prupe.1G043400	FAMILY NOT NAMED	MODIFIER	3_prime_UTR_variant
Pp01	3110856	T	C	C/C	C/C	T/C	T/C	C/C	T/C	Prupe.1G043400	FAMILY NOT NAMED	MODIFIER	3_prime_UTR_variant
Pp01	3110871	T	C	T/C	T/C	T/C	C/C	C/C	C/C	Prupe.1G043400	FAMILY NOT NAMED	MODIFIER	3_prime_UTR_variant
Pp01	3110919	C	T	C/C	C/T	C/C	C/C	C/T	C/C	Prupe.1G043400	FAMILY NOT NAMED	MODIFIER	3_prime_UTR_variant
Pp01	3110925	A	G	A/G	A/A	A/G	A/G	A/G	A/G	Prupe.1G043400	FAMILY NOT NAMED	MODIFIER	3_prime_UTR_variant
Pp01	3110935	C	T	C/T	C/C	C/T	C/T	C/T	C/T	Prupe.1G043400	FAMILY NOT NAMED	MODIFIER	3_prime_UTR_variant
Pp01	3110939	G	A	G/G	G/G	G/G	G/G	G/A	G/G	Prupe.1G043400	FAMILY NOT NAMED	MODIFIER	3_prime_UTR_variant
Pp01	3110945	A	G	A/G	A/G	A/G	A/A	A/G	A/G	Prupe.1G043400	FAMILY NOT NAMED	MODIFIER	3_prime_UTR_variant
Pp01	3110974	G	A	G/G	G/G	G/G	G/A	G/G	G/A	Prupe.1G043400	FAMILY NOT NAMED	MODIFIER	3_prime_UTR_variant
Pp01	3110981	A	G	A/G	A/A	A/G	A/G	A/G	A/G	Prupe.1G043400	FAMILY NOT NAMED	MODIFIER	3_prime_UTR_variant
Pp01	3111003	G	T	G/G	G/T	G/T	G/T	G/G	G/T	Prupe.1G043400	FAMILY NOT NAMED	MODIFIER	3_prime_UTR_variant
Pp01	3111011	G	A	G/G	G/G	G/G	G/A	G/A	G/A	Prupe.1G043400	FAMILY NOT NAMED	MODIFIER	3_prime_UTR_variant
Pp01	3111094	A	G	G/G	G/G	G/G	A/G	A/G	A/G	Prupe.1G043400	FAMILY NOT NAMED	MODIFIER	3_prime_UTR_variant
Pp01	3112076	A	C	A/A	A/C	A/C	A/C	A/C	A/C	Prupe.1G043400	FAMILY NOT NAMED	MODIFIER	3_prime_UTR_variant
Pp01	3112149	A	T	A/A	A/A	A/T	A/A	A/A	A/T	Prupe.1G043400	FAMILY NOT NAMED	MODIFIER	3_prime_UTR_variant
Pp01	3112153	C	A	C/C	C/C	C/A	C/C	C/A	C/A	Prupe.1G043400	FAMILY NOT NAMED	MODIFIER	3_prime_UTR_variant
Pp01	3130242	C	T	T/T	C/T	T/T	T/T	T/T	T/T	Prupe.1G043600	LEUCINE-RICH REPEAT-CONTAINING PROTEIN	LOW	synonymous_variant
Pp01	3131599	C	C	C/C	C/A	C/A	C/A	C/A	C/A	Prupe.8G033800	PRE-MRNA SPLICING FACTOR	MODIFIER	3_prime_UTR_variant
Pp01	3131601	C	A	C/C	C/C	C/A	C/A	C/A	C/A	Prupe.1G043700	Apoptotic ATPase	MODIFIER	3_prime_UTR_variant
Pp01	3131599	C	C	C/C	C/A	C/A	C/A	C/A	C/A	Prupe.8G033800	PRE-MRNA SPLICING FACTOR	MODIFIER	3_prime_UTR_variant
Pp01	3131601	C	A	C/C	C/C	C/A	C/A	C/A	C/A	Prupe.1G043700	Apoptotic ATPase	MODIFIER	3_prime_UTR_variant
Pp01	3131599	C	C	C/C	C/A	C/A	C/A	C/A	C/A	Prupe.8G033800	PRE-MRNA SPLICING FACTOR	MODIFIER	3_prime_UTR_variant
Pp01	3131601	C	A	C/C	C/C	C/A	C/A	C/A	C/A	Prupe.1G043700	Apoptotic ATPase	MODIFIER	3_prime_UTR_variant
Pp01	3131599	C	C	C/C	C/A	C/A	C/A	C/A	C/A	Prupe.8G033800	PRE-MRNA SPLICING FACTOR	MODIFIER	3_prime_UTR_variant
Pp01	3131601	C	A	C/C	C/C	C/A	C/A	C/A	C/A	Prupe.1G043700	Apoptotic ATPase	MODIFIER	3_prime_UTR_variant
Pp01	3131599	C	C	C/C	C/A	C/A	C/A	C/A	C/A	Prupe.8G033800	PRE-MRNA SPLICING FACTOR	MODIFIER	3_prime_UTR_variant
Pp01	3131601	C	A	C/C	C/C	C/A	C/A	C/A	C/A	Prupe.1G043700	Apoptotic ATPase	MODIFIER	3_prime_UTR_variant
Pp01	3131599	C	C	C/C	C/A	C/A	C/A	C/A	C/A	Prupe.8G033800	PRE-MRNA SPLICING FACTOR	MODIFIER	3_prime_UTR_variant
Pp01	3131601	C	A	C/C	C/C	C/A	C/A	C/A	C/A	Prupe.1G043700	Apoptotic ATPase	MODIFIER	3_prime_UTR_variant
Pp01	3178711	G	T	G/T	G/G	G/T	G/G	G/T	G/T	Prupe.1G044500	#N/A	MODERATE	missense_variant
Pp01	3194701	G	A	A/A	A/A	G/A	A/A	A/A	G/A	Prupe.1G044600	0	MODIFIER	3_prime_UTR_variant
Pp01	3194701	G	A	A/A	A/A	G/A	A/A	A/A	G/A	Prupe.1G044600	0	MODIFIER	3_prime_UTR_variant
Pp01	3213435	A	T	T/T	T/T	T/T	A/T	T/T	A/T	Prupe.1G044900	Glycosyl hydrolases family 28	LOW	synonymous_variant
Pp01	3219929	C	T	T/T	C/T	T/T	T/T	T/T	T/T	Prupe.1G045000	Glycosyl hydrolases family 28	MODERATE	missense_variant
Pp01	3220008	C	T	T/T	C/T	C/T	C/T	T/T	C/T	Prupe.1G045000	Glycosyl hydrolases family 28	LOW	synonymous_variant
Pp01	3220296	G	A	G/A	G/G	G/G	G/A	G/A	G/G	Prupe.1G045000	Glycosyl hydrolases family 28	LOW	synonymous_variant
Pp01	3220311	T	G	T/T	T/G	T/G	T/G	T/G	T/G	Prupe.1G045000	Glycosyl hydrolases family 28	MODERATE	missense_variant
Pp01	3220321	C	T	C/C	C/T	C/T	C/T	C/T	C/T	Prupe.1G045000	Glycosyl hydrolases family 28	MODERATE	missense_variant
Pp01	3220350	G	C	G/G	G/G	G/C	G/C	G/C	G/C	Prupe.1G045000	Glycosyl hydrolases family 28	LOW	synonymous_variant
Pp01	3220385	G	C	G/G	G/C	G/C	G/C	G/C	G/C	Prupe.1G045000	Glycosyl hydrolases family 28	MODERATE	missense_variant
Pp01	3220497	A	G	G/G	G/G	G/G	A/G	A/G	G/G	Prupe.1G045000	Glycosyl hydrolases family 28	LOW	synonymous_variant
Pp01	3220539	G	A	A/A	G/A	G/A	A/A	G/A	A/A	Prupe.1G045000	Glycosyl hydrolases family 28	LOW	synonymous_variant
Pp01	3220592	G	T	G/G	G/G	G/G	G/T	G/T	G/T	Prupe.1G045000	Glycosyl hydrolases family 28	MODERATE	missense_variant
Pp01	3220917	C	T	T/T	C/T	C/T	C/T	C/T	T/T	Prupe.1G045000	Glycosyl hydrolases family 28	MODERATE	missense_variant
Pp01	3221024	C	T	T/T	T/T	C/T	T/T	T/T	C/T	Prupe.1G045000	Glycosyl hydrolases family 28	LOW	synonymous_variant
Pp01	3225216	A	T	A/T	T/T	A/T	A/T	T/T	A/T	Prupe.1G045200	Splicing factor U2AF, large subunit (RRM superfamily)	MODIFIER	3_prime_UTR_variant
Pp01	3225306	G	A	G/A	G/A	G/A	G/A	G/G	G/G	Prupe.1G045200	Splicing factor U2AF, large subunit (RRM superfamily)	MODIFIER	3_prime_UTR_variant
Pp01	3225216	A	T	A/T	T/T	A/T	A/T	T/T	A/T	Prupe.1G045200	Splicing factor U2AF, large subunit (RRM superfamily)	MODIFIER	3_prime_UTR_variant
Pp01	3225306	G	A	G/A	G/A	G/A	G/A	G/G	G/G	Prupe.1G045200	Splicing factor U2AF, large subunit (RRM superfamily)	MODIFIER	3_prime_UTR_variant
Pp01	3242285	A	G	A/G	G/G	A/G	G/G	A/G	G/G	Prupe.1G045400	0	MODIFIER	5_prime_UTR_variant
Pp01	3243151	A	T	A/T	T/T	A/T	A/T	A/T	T/T	Prupe.1G045500	Helix-turn-helix	MODIFIER	3_prime_UTR_variant
Pp01	3243152	T	A	T/A	T/A	T/A	T/A	T/A	T/T	Prupe.1G045500	Helix-turn-helix	MODIFIER	3_prime_UTR_variant
Pp01	3243154	A	T	A/T	A/T	A/T	A/T	A/T	T/T	Prupe.1G045500	Helix-turn-helix	MODIFIER	3_prime_UTR_variant
Pp01	3243156	A	G	A/G	G/G	A/G	A/G	A/G	G/G	Prupe.1G045500	Helix-turn-helix	MODIFIER	3_prime_UTR_variant
Pp01	3243157	T	A	T/A	A/A	T/A	T/A	T/A	A/A	Prupe.1G045500	Helix-turn-helix	MODIFIER	3_prime_UTR_variant
Pp01	3261075	A	T	A/A	A/T	A/A	A/A	A/T	A/A	Prupe.1G045800	METHYLTRANSFERASE	LOW	5_prime_UTR_premature_start_codon_gain_variant
Pp01	3261084	T	C	C/C	T/C	T/C	T/C	T/C	T/C	Prupe.1G045800	METHYLTRANSFERASE	LOW	5_prime_UTR_premature_start_codon_gain_variant
Pp01	3261153	G	A	G/A	A/A	G/A	G/A	G/A	A/A	Prupe.1G045800	METHYLTRANSFERASE	MODIFIER	5_prime_UTR_variant
Pp01	3297773	C	A	C/C	C/C	C/A	C/A	C/A	C/A	Prupe.1G046500	#N/A	MODIFIER	3_prime_UTR_variant
Pp01	3309032	T	C	T/C	T/C	T/C	T/T	T/C	T/T	Prupe.1G046700	LEUCINE-RICH REPEAT-CONTAINING PROTEIN	LOW	synonymous_variant
Pp01	3309391	C	T	C/C	C/T	C/T	C/T	C/T	C/T	Prupe.1G046700	LEUCINE-RICH REPEAT-CONTAINING PROTEIN	MODERATE	missense_variant
Pp01	3309627	A	G	A/G	A/A	A/G	A/G	A/G	A/G	Prupe.1G046700	LEUCINE-RICH REPEAT-CONTAINING PROTEIN	MODERATE	missense_variant
Pp01	3309659	G	A	G/G	G/A	G/A	G/A	G/A	G/G	Prupe.1G046700	LEUCINE-RICH REPEAT-CONTAINING PROTEIN	LOW	synonymous_variant
Pp01	3309685	G	C	G/G	G/C	G/C	G/G	G/G	G/C	Prupe.1G046700	LEUCINE-RICH REPEAT-CONTAINING PROTEIN	MODERATE	missense_variant
Pp01	3309832	G	A	G/G	G/A	G/G	G/A	G/A	G/A	Prupe.1G046700	LEUCINE-RICH REPEAT-CONTAINING PROTEIN	MODERATE	missense_variant
Pp01	3309845	A	T,C	A/T	A/T	A/T	A/C	A/C	A/T	Prupe.1G046700	LEUCINE-RICH REPEAT-CONTAINING PROTEIN	LOW	synonymous_variant
Pp01	3310043	T	C	T/C	T/C	T/C	T/T	T/C	T/C	Prupe.1G046700	LEUCINE-RICH REPEAT-CONTAINING PROTEIN	LOW	synonymous_variant
Pp01	3311060	A	G	G/G	A/G	A/G	G/G	A/G	A/G	Prupe.1G046700	LEUCINE-RICH REPEAT-CONTAINING PROTEIN	MODERATE	missense_variant
Pp01	3311066	G	A	G/A	G/A	G/G	G/G	G/A	G/A	Prupe.1G046700	LEUCINE-RICH REPEAT-CONTAINING PROTEIN	MODERATE	missense_variant
Pp01	3311076	T	C	T/T	T/T	T/T	T/T	T/C	T/C	Prupe.1G046700	LEUCINE-RICH REPEAT-CONTAINING PROTEIN	LOW	synonymous_variant
Pp01	3311077	C	A	C/A	C/A	C/C	C/A	C/A	C/A	Prupe.1G046700	LEUCINE-RICH REPEAT-CONTAINING PROTEIN	MODERATE	missense_variant
Pp01	3311110	G	C	G/C	G/C	G/G	G/C	G/C	G/C	Prupe.1G046700	LEUCINE-RICH REPEAT-CONTAINING PROTEIN	MODERATE	missense_variant
Pp01	3311112	G	T	G/G	G/T	G/T	G/T	G/T	G/T	Prupe.1G046700	LEUCINE-RICH REPEAT-CONTAINING PROTEIN	MODERATE	missense_variant
Pp01	3311127	T	G	T/G	T/T	T/G	T/G	T/G	T/G	Prupe.1G046700	LEUCINE-RICH REPEAT-CONTAINING PROTEIN	MODERATE	missense_variant
Pp01	3311173	G	A	G/A	G/A	G/G	G/A	G/A	G/A	Prupe.1G046700	LEUCINE-RICH REPEAT-CONTAINING PROTEIN	MODERATE	missense_variant
Pp01	3311179	C	A	C/A	C/A	C/C	C/A	C/A	C/A	Prupe.1G046700	LEUCINE-RICH REPEAT-CONTAINING PROTEIN	MODERATE	missense_variant
Pp01	3311196	A	T	A/T	A/T	A/A	A/T	A/T	A/T	Prupe.1G046700	LEUCINE-RICH REPEAT-CONTAINING PROTEIN	LOW	synonymous_variant
Pp01	3311223	C	T	C/C	C/T	C/C	C/T	C/T	C/C	Prupe.1G046700	LEUCINE-RICH REPEAT-CONTAINING PROTEIN	LOW	synonymous_variant
Pp01	3311286	T	C	T/C	T/C	T/C	T/C	T/T	T/C	Prupe.1G046700	LEUCINE-RICH REPEAT-CONTAINING PROTEIN	LOW	synonymous_variant
Pp01	3311427	A	T	A/A	A/T	A/T	A/A	A/T	A/T	Prupe.1G046700	LEUCINE-RICH REPEAT-CONTAINING PROTEIN	LOW	synonymous_variant
Pp01	3311437	T	C	T/T	T/C	T/C	T/C	T/C	T/C	Prupe.1G046700	LEUCINE-RICH REPEAT-CONTAINING PROTEIN	MODERATE	missense_variant
Pp01	3311474	C	T	C/C	C/T	C/T	C/C	C/T	C/T	Prupe.1G046700	LEUCINE-RICH REPEAT-CONTAINING PROTEIN	MODERATE	missense_variant
Pp01	3311529	T	G	T/T	T/T	T/G	T/G	T/G	T/G	Prupe.1G046700	LEUCINE-RICH REPEAT-CONTAINING PROTEIN	MODERATE	missense_variant
Pp01	3311531	A	T	A/A	A/A	A/T	A/T	A/T	A/T	Prupe.1G046700	LEUCINE-RICH REPEAT-CONTAINING PROTEIN	MODERATE	missense_variant
Pp01	3311533	A	G	A/G	A/A	A/A	A/G	A/G	A/A	Prupe.1G046700	LEUCINE-RICH REPEAT-CONTAINING PROTEIN	MODERATE	missense_variant
Pp01	3311581	C	T	C/C	C/T	C/C	C/C	C/T	C/T	Prupe.1G046700	LEUCINE-RICH REPEAT-CONTAINING PROTEIN	MODERATE	missense_variant
Pp01	3311752	C	T	C/T	C/C	C/T	C/T	C/T	C/T	Prupe.1G046700	LEUCINE-RICH REPEAT-CONTAINING PROTEIN	LOW	synonymous_variant
Pp01	3311783	C	T	C/C	C/T	C/C	C/C	C/T	C/T	Prupe.1G046700	LEUCINE-RICH REPEAT-CONTAINING PROTEIN	MODERATE	missense_variant
Pp01	3311790	C	T	C/T	C/T	C/C	C/C	C/T	C/T	Prupe.1G046700	LEUCINE-RICH REPEAT-CONTAINING PROTEIN	LOW	synonymous_variant
Pp01	3311796	C	T	C/C	C/T	C/C	C/C	C/T	C/T	Prupe.1G046700	LEUCINE-RICH REPEAT-CONTAINING PROTEIN	LOW	synonymous_variant
Pp01	3311809	G	A	G/A	G/A	G/A	G/A	G/G	G/A	Prupe.1G046700	LEUCINE-RICH REPEAT-CONTAINING PROTEIN	MODERATE	missense_variant
Pp01	3311869	G	A	G/G	G/A	G/G	G/G	G/A	G/A	Prupe.1G046700	LEUCINE-RICH REPEAT-CONTAINING PROTEIN	MODERATE	missense_variant
Pp01	3311885	C	G	C/G	C/C	C/C	C/G	C/C	C/C	Prupe.1G046700	LEUCINE-RICH REPEAT-CONTAINING PROTEIN	MODERATE	missense_variant
Pp01	3311902	G	A	G/G	G/A	G/A	G/A	G/A	G/G	Prupe.1G046700	LEUCINE-RICH REPEAT-CONTAINING PROTEIN	MODERATE	missense_variant
Pp01	3311903	C	T	C/C	C/T	C/T	C/C	C/T	C/T	Prupe.1G046700	LEUCINE-RICH REPEAT-CONTAINING PROTEIN	MODERATE	missense_variant
Pp01	3311937	C	G	C/C	C/G	C/G	C/C	C/G	C/C	Prupe.1G046700	LEUCINE-RICH REPEAT-CONTAINING PROTEIN	MODERATE	missense_variant
Pp01	3311961	T	A,G	T/A	T/A	T/A	T/G	T/T	T/A	Prupe.1G046700	LEUCINE-RICH REPEAT-CONTAINING PROTEIN	MODERATE	missense_variant
Pp01	3312038	C	T	C/C	C/T	C/C	C/C	C/T	C/C	Prupe.1G046700	LEUCINE-RICH REPEAT-CONTAINING PROTEIN	MODERATE	missense_variant
Pp01	3312061	C	T	C/T	C/T	C/T	C/T	C/C	C/C	Prupe.1G046700	LEUCINE-RICH REPEAT-CONTAINING PROTEIN	LOW	synonymous_variant
Pp01	3312078	A	G	A/A	A/G	A/A	A/A	A/A	A/A	Prupe.1G046700	LEUCINE-RICH REPEAT-CONTAINING PROTEIN	LOW	synonymous_variant
Pp01	3312128	C	T	C/T	C/T	T/T	C/T	C/T	T/T	Prupe.1G046700	LEUCINE-RICH REPEAT-CONTAINING PROTEIN	MODERATE	missense_variant
Pp01	3312138	A	G	A/G	G/G	A/G	A/G	G/G	A/G	Prupe.1G046700	LEUCINE-RICH REPEAT-CONTAINING PROTEIN	LOW	synonymous_variant
Pp01	3312217	T	C	C/C	C/C	C/C	T/C	T/C	C/C	Prupe.1G046700	LEUCINE-RICH REPEAT-CONTAINING PROTEIN	LOW	synonymous_variant
Pp01	3312238	A	T	A/T	A/T	A/A	A/A	A/A	A/A	Prupe.1G046700	LEUCINE-RICH REPEAT-CONTAINING PROTEIN	MODERATE	missense_variant
Pp01	3312372	C	T	C/T	C/C	C/C	C/T	C/C	C/C	Prupe.1G046700	LEUCINE-RICH REPEAT-CONTAINING PROTEIN	LOW	synonymous_variant
Pp01	3312383	T	C	T/T	T/T	T/C	T/T	T/T	T/T	Prupe.1G046700	LEUCINE-RICH REPEAT-CONTAINING PROTEIN	MODERATE	missense_variant
Pp01	3313392	G	T	G/T	G/T	G/T	G/G	G/T	G/T	Prupe.1G046700	LEUCINE-RICH REPEAT-CONTAINING PROTEIN	MODIFIER	3_prime_UTR_variant
Pp01	3316274	T	C	T/C	T/C	T/C	T/C	T/C	C/C	Prupe.1G046800	SUBFAMILY NOT NAMED	MODIFIER	5_prime_UTR_variant
Pp01	3317204	G	A	G/A	G/A	G/A	G/A	G/A	G/G	Prupe.1G046800	SUBFAMILY NOT NAMED	MODERATE	missense_variant
Pp01	3317252	C	T	T/T	C/T	T/T	T/T	T/T	T/T	Prupe.1G046800	SUBFAMILY NOT NAMED	MODERATE	missense_variant
Pp01	3318406	G	T,A	T/A	G/T	T/A	T/A	T/A	T/A	Prupe.1G046800	SUBFAMILY NOT NAMED	MODIFIER	3_prime_UTR_variant
Pp01	3318579	T	C	T/C	T/T	T/C	T/C	T/T	T/T	Prupe.1G046800	SUBFAMILY NOT NAMED	MODIFIER	3_prime_UTR_variant
Pp01	3318593	C	T	C/T	C/C	C/C	C/T	C/C	C/C	Prupe.1G046800	SUBFAMILY NOT NAMED	MODIFIER	3_prime_UTR_variant
Pp01	3318595	T	G	T/G	T/T	T/T	T/G	T/T	T/T	Prupe.1G046800	SUBFAMILY NOT NAMED	MODIFIER	3_prime_UTR_variant
Pp01	3319050	A	G	A/G	A/G	A/A	A/G	A/G	A/G	Prupe.1G046900	acid phosphatase activity	LOW	synonymous_variant
Pp01	3319682	G	A	G/G	G/G	G/A	G/A	G/A	G/A	Prupe.1G046900	acid phosphatase activity	MODERATE	missense_variant
Pp01	3319963	G	A	G/A	G/A	G/G	G/A	G/A	G/G	Prupe.1G046900	acid phosphatase activity	MODIFIER	5_prime_UTR_variant
Pp01	3320176	G	T	G/G	G/T	G/T	G/T	G/G	G/T	Prupe.1G047000	ribosome	MODIFIER	3_prime_UTR_variant
Pp01	3320177	G	A	G/G	G/G	G/A	G/A	G/G	G/A	Prupe.1G047000	ribosome	MODIFIER	3_prime_UTR_variant
Pp01	3323164	A	T	T/T	T/T	A/T	T/T	T/T	A/T	Prupe.1G047000	ribosome	MODIFIER	5_prime_UTR_variant
Pp01	3329687	A	G	A/G	A/G	A/A	A/G	A/G	A/A	Prupe.1G047100	Ubiquitin-binding WIYLD domain	LOW	synonymous_variant
Pp01	3329687	A	G	A/G	A/G	A/A	A/G	A/G	A/A	Prupe.1G047100	Ubiquitin-binding WIYLD domain	LOW	synonymous_variant
Pp01	3329687	A	G	A/G	A/G	A/A	A/G	A/G	A/A	Prupe.1G047100	Ubiquitin-binding WIYLD domain	LOW	synonymous_variant
Pp01	3329687	A	G	A/G	A/G	A/A	A/G	A/G	A/A	Prupe.1G047100	Ubiquitin-binding WIYLD domain	LOW	synonymous_variant
Pp01	3329687	A	G	A/G	A/G	A/A	A/G	A/G	A/A	Prupe.1G047100	Ubiquitin-binding WIYLD domain	LOW	synonymous_variant
Pp01	3337985	T	A	T/T	T/T	T/T	T/T	T/A	T/A	Prupe.1G047200	#N/A	MODIFIER	3_prime_UTR_variant
Pp01	3351689	A	G	A/G	G/G	G/G	G/G	G/G	G/G	Prupe.1G047400	FAMILY NOT NAMED	MODIFIER	5_prime_UTR_variant
Pp01	3367523	G	A	G/A	G/G	G/A	G/A	G/A	G/A	Prupe.1G047600	NUCLEOLAR PROTEIN 7/ESTROGEN RECEPTOR COACTIVATOR-RELATED	MODERATE	missense_variant
Pp01	3367523	G	A	G/A	G/G	G/A	G/A	G/A	G/A	Prupe.1G047600	NUCLEOLAR PROTEIN 7/ESTROGEN RECEPTOR COACTIVATOR-RELATED	MODERATE	missense_variant
Pp01	3367652	G	A	G/A	G/G	G/A	G/A	G/A	G/A	Prupe.1G047600	NUCLEOLAR PROTEIN 7/ESTROGEN RECEPTOR COACTIVATOR-RELATED	MODIFIER	5_prime_UTR_variant
Pp01	3367654	T	C	T/C	T/C	T/C	T/T	T/T	T/C	Prupe.1G047600	NUCLEOLAR PROTEIN 7/ESTROGEN RECEPTOR COACTIVATOR-RELATED	MODIFIER	5_prime_UTR_variant
Pp01	3367655	T	A	T/A	T/T	T/A	T/T	T/T	T/T	Prupe.1G047600	NUCLEOLAR PROTEIN 7/ESTROGEN RECEPTOR COACTIVATOR-RELATED	MODIFIER	5_prime_UTR_variant
Pp01	3367523	G	A	G/A	G/G	G/A	G/A	G/A	G/A	Prupe.1G047600	NUCLEOLAR PROTEIN 7/ESTROGEN RECEPTOR COACTIVATOR-RELATED	MODERATE	missense_variant
Pp01	3367652	G	A	G/A	G/G	G/A	G/A	G/A	G/A	Prupe.1G047600	NUCLEOLAR PROTEIN 7/ESTROGEN RECEPTOR COACTIVATOR-RELATED	MODIFIER	5_prime_UTR_variant
Pp01	3367654	T	C	T/C	T/C	T/C	T/T	T/T	T/C	Prupe.1G047600	NUCLEOLAR PROTEIN 7/ESTROGEN RECEPTOR COACTIVATOR-RELATED	MODIFIER	5_prime_UTR_variant
Pp01	3367655	T	A	T/A	T/T	T/A	T/T	T/T	T/T	Prupe.1G047600	NUCLEOLAR PROTEIN 7/ESTROGEN RECEPTOR COACTIVATOR-RELATED	MODIFIER	5_prime_UTR_variant
Pp01	3367523	G	A	G/A	G/G	G/A	G/A	G/A	G/A	Prupe.1G047600	NUCLEOLAR PROTEIN 7/ESTROGEN RECEPTOR COACTIVATOR-RELATED	MODERATE	missense_variant
Pp01	3367652	G	A	G/A	G/G	G/A	G/A	G/A	G/A	Prupe.1G047600	NUCLEOLAR PROTEIN 7/ESTROGEN RECEPTOR COACTIVATOR-RELATED	MODIFIER	5_prime_UTR_variant
Pp01	3367654	T	C	T/C	T/C	T/C	T/T	T/T	T/C	Prupe.1G047600	NUCLEOLAR PROTEIN 7/ESTROGEN RECEPTOR COACTIVATOR-RELATED	MODIFIER	5_prime_UTR_variant
Pp01	3367655	T	A	T/A	T/T	T/A	T/T	T/T	T/T	Prupe.1G047600	NUCLEOLAR PROTEIN 7/ESTROGEN RECEPTOR COACTIVATOR-RELATED	MODIFIER	5_prime_UTR_variant
Pp01	3370053	G	C	G/G	G/C	G/C	G/C	G/C	G/C	Prupe.1G047700	Apoptotic ATPase	MODIFIER	5_prime_UTR_variant
Pp01	3370067	C	T	C/C	C/T	C/T	C/T	C/T	C/T	Prupe.1G047700	Apoptotic ATPase	MODIFIER	5_prime_UTR_variant
Pp01	3370192	G	C	G/G	G/C	G/G	G/C	G/C	G/C	Prupe.1G047700	Apoptotic ATPase	MODERATE	missense_variant
Pp01	3370829	C	A	A/A	C/A	C/A	A/A	C/A	C/A	Prupe.1G047700	Apoptotic ATPase	MODERATE	missense_variant
Pp01	3371746	T	A	T/A	T/A	T/A	T/A	T/T	T/T	Prupe.1G047700	Apoptotic ATPase	LOW	synonymous_variant
Pp01	3371920	T	C	T/C	T/C	T/T	T/C	T/T	T/T	Prupe.1G047700	Apoptotic ATPase	LOW	synonymous_variant
Pp01	3372179	G	C	G/C	G/C	G/C	G/C	G/G	G/C	Prupe.1G047700	Apoptotic ATPase	MODERATE	missense_variant
Pp01	3372187	T	C	T/C	T/C	T/C	T/C	T/C	T/T	Prupe.1G047700	Apoptotic ATPase	LOW	synonymous_variant
Pp01	3372196	G	T	G/T	G/T	G/T	G/T	G/G	G/T	Prupe.1G047700	Apoptotic ATPase	MODERATE	missense_variant
Pp01	3372199	T	G	T/G	T/T	T/T	T/T	T/T	T/G	Prupe.1G047700	Apoptotic ATPase	MODERATE	missense_variant
Pp01	3372242	G	A	G/A	G/A	G/A	G/A	G/G	G/A	Prupe.1G047700	Apoptotic ATPase	MODERATE	missense_variant
Pp01	3372248	C	A	C/A	C/A	C/A	C/A	C/C	C/A	Prupe.1G047700	Apoptotic ATPase	MODERATE	missense_variant
Pp01	3372265	A	T	A/T	A/T	A/T	A/T	A/A	A/T	Prupe.1G047700	Apoptotic ATPase	LOW	synonymous_variant
Pp01	3372392	T	C	T/C	T/C	T/C	T/C	T/C	T/T	Prupe.1G047700	Apoptotic ATPase	LOW	synonymous_variant
Pp01	3372452	G	T	G/T	G/T	G/T	G/T	G/G	G/T	Prupe.1G047700	Apoptotic ATPase	MODERATE	missense_variant
Pp01	3372457	A	T	A/T	A/T	A/T	A/T	A/A	A/T	Prupe.1G047700	Apoptotic ATPase	MODERATE	missense_variant
Pp01	3372548	C	G	C/G	C/C	C/C	C/G	C/C	C/G	Prupe.1G047700	Apoptotic ATPase	MODERATE	missense_variant
Pp01	3372667	T	G	T/G	T/T	T/G	T/G	T/G	T/G	Prupe.1G047700	Apoptotic ATPase	MODERATE	missense_variant
Pp01	3372781	A	G	A/A	A/G	A/A	A/G	A/G	A/G	Prupe.1G047700	Apoptotic ATPase	LOW	synonymous_variant
Pp01	3372799	G	A	G/A	G/A	G/G	G/G	G/A	G/A	Prupe.1G047700	Apoptotic ATPase	LOW	synonymous_variant
Pp01	3372856	C	T	C/T	C/T	C/T	C/C	C/C	C/C	Prupe.1G047700	Apoptotic ATPase	LOW	synonymous_variant
Pp01	3372863	C	T	C/T	C/T	C/T	C/C	C/T	C/T	Prupe.1G047700	Apoptotic ATPase	MODERATE	missense_variant
Pp01	3372889	A	G	A/G	A/G	A/G	A/A	A/G	A/G	Prupe.1G047700	Apoptotic ATPase	LOW	synonymous_variant
Pp01	3372903	A	G	A/G	A/G	A/G	A/A	A/A	A/G	Prupe.1G047700	Apoptotic ATPase	MODERATE	missense_variant
Pp01	3373036	C	G	C/G	C/G	C/C	C/G	C/G	C/G	Prupe.1G047700	Apoptotic ATPase	LOW	synonymous_variant
Pp01	3373112	G	A	G/A	G/A	G/G	G/G	G/A	G/A	Prupe.1G047700	Apoptotic ATPase	MODERATE	missense_variant
Pp01	3373236	A	G	A/A	A/G	A/A	A/G	A/G	A/G	Prupe.1G047700	Apoptotic ATPase	MODERATE	missense_variant
Pp01	3373303	C	T	C/C	C/T	C/T	C/T	C/C	C/T	Prupe.1G047700	Apoptotic ATPase	LOW	synonymous_variant
Pp01	3374327	C	T	C/T	C/T	C/T	C/C	C/T	C/T	Prupe.1G047700	Apoptotic ATPase	MODIFIER	3_prime_UTR_variant
Pp01	3374381	T	A	T/A	T/A	T/A	A/A	T/A	T/A	Prupe.1G047700	Apoptotic ATPase	MODIFIER	3_prime_UTR_variant
Pp01	3375685	T	A	T/A	T/A	T/A	T/A	T/A	A/A	Prupe.1G047800	mitochondrial outer membrane	MODIFIER	3_prime_UTR_variant
Pp01	3390600	A	C	C/C	A/C	A/C	A/C	A/C	A/C	Prupe.1G047900	Apoptotic ATPase	MODERATE	missense_variant
Pp01	3391033	G	T	T/T	G/T	T/T	T/T	T/T	G/T	Prupe.1G047900	Apoptotic ATPase	LOW	synonymous_variant
Pp01	3391342	T	C	T/C	T/C	T/C	T/C	T/C	T/T	Prupe.1G047900	Apoptotic ATPase	LOW	synonymous_variant
Pp01	3391376	T	C	T/T	T/C	T/C	T/C	T/C	T/T	Prupe.1G047900	Apoptotic ATPase	MODERATE	missense_variant
Pp01	3391900	G	T	G/T	G/T	T/T	T/T	T/T	T/T	Prupe.1G047900	Apoptotic ATPase	MODERATE	missense_variant
Pp01	3391908	A	G	A/G	A/G	A/G	G/G	G/G	A/G	Prupe.1G047900	Apoptotic ATPase	MODERATE	missense_variant
Pp01	3391918	A	C	A/C	A/A	A/A	A/C	A/A	A/A	Prupe.1G047900	Apoptotic ATPase	MODERATE	missense_variant
Pp01	3391926	T	G	T/T	T/T	T/G	T/G	T/T	T/T	Prupe.1G047900	Apoptotic ATPase	MODERATE	missense_variant
Pp01	3391978	C	T	C/T	C/T	C/T	C/T	T/T	C/T	Prupe.1G047900	Apoptotic ATPase	LOW	synonymous_variant
Pp01	3392050	T	C	T/C	T/C	T/C	T/T	T/C	T/C	Prupe.1G047900	Apoptotic ATPase	LOW	synonymous_variant
Pp01	3392069	G	C,A	C/A	C/A	G/C	G/C	G/C	C/A	Prupe.1G047900	Apoptotic ATPase	MODERATE	missense_variant
Pp01	3392128	C	T	C/T	C/T	C/T	C/T	C/T	C/C	Prupe.1G047900	Apoptotic ATPase	LOW	synonymous_variant
Pp01	3392218	T	A	T/A	T/A	T/A	T/A	T/T	T/A	Prupe.1G047900	Apoptotic ATPase	LOW	synonymous_variant
Pp01	3392261	A	G	A/G	A/G	A/G	A/G	A/A	A/G	Prupe.1G047900	Apoptotic ATPase	MODERATE	missense_variant
Pp01	3392284	T	C	C/C	T/C	T/C	C/C	T/C	T/C	Prupe.1G047900	Apoptotic ATPase	LOW	synonymous_variant
Pp01	3392289	G	A	G/A	G/A	G/A	G/A	G/A	G/G	Prupe.1G047900	Apoptotic ATPase	MODERATE	missense_variant
Pp01	3392290	T	C	T/T	T/C	T/C	T/C	T/T	T/C	Prupe.1G047900	Apoptotic ATPase	LOW	synonymous_variant
Pp01	3392380	T	C	C/C	T/C	C/C	T/C	T/C	T/C	Prupe.1G047900	Apoptotic ATPase	LOW	synonymous_variant
Pp01	3392592	G	T	G/T	G/G	G/T	G/G	G/T	G/G	Prupe.1G047900	Apoptotic ATPase	MODERATE	missense_variant
Pp01	3392668	T	G,A	T/G	T/G	T/G	T/G	T/A	T/G	Prupe.1G047900	Apoptotic ATPase	MODERATE	missense_variant
Pp01	3392710	G	C	G/C	G/C	G/C	G/G	G/C	G/C	Prupe.1G047900	Apoptotic ATPase	MODERATE	missense_variant
Pp01	3392745	A	T	A/T	A/T	A/T	A/T	A/T	A/A	Prupe.1G047900	Apoptotic ATPase	MODERATE	missense_variant
Pp01	3392760	A	G	A/G	A/A	A/G	A/G	A/A	A/G	Prupe.1G047900	Apoptotic ATPase	LOW	synonymous_variant
Pp01	3392958	T	C	T/T	T/C	T/C	T/T	T/T	T/C	Prupe.1G047900	Apoptotic ATPase	LOW	synonymous_variant
Pp01	3393062	C	T	C/T	T/T	C/T	C/T	C/T	C/T	Prupe.1G047900	Apoptotic ATPase	MODERATE	missense_variant
Pp01	3393241	G	C	G/C	C/C	G/C	C/C	G/C	C/C	Prupe.1G047900	Apoptotic ATPase	MODERATE	missense_variant
Pp01	3393456	C	T	C/T	C/C	C/C	C/C	C/T	C/T	Prupe.1G047900	Apoptotic ATPase	LOW	synonymous_variant
Pp01	3393547	G	T	G/T	G/T	G/T	G/T	G/T	G/G	Prupe.1G047900	Apoptotic ATPase	MODERATE	missense_variant
Pp01	3393568	C	A,G	C/G	C/A	C/A	C/C	C/C	C/G	Prupe.1G047900	Apoptotic ATPase	MODERATE	missense_variant
Pp01	3393577	G	C	G/G	G/C	G/C	G/G	G/C	G/C	Prupe.1G047900	Apoptotic ATPase	MODERATE	missense_variant
Pp01	3394454	G	A	G/A	G/A	G/A	G/A	G/A	G/G	Prupe.1G048000	Apoptotic ATPase	MODIFIER	5_prime_UTR_variant
Pp01	3394845	C	G	C/G	C/G	C/G	C/G	C/C	C/G	Prupe.1G048000	Apoptotic ATPase	MODERATE	missense_variant
Pp01	3394870	C	T	C/T	C/C	C/T	C/T	C/C	C/T	Prupe.1G048000	Apoptotic ATPase	LOW	synonymous_variant
Pp01	3394996	T	C	T/C	T/T	T/T	T/C	T/T	T/T	Prupe.1G048000	Apoptotic ATPase	LOW	synonymous_variant
Pp01	3395030	G	A	G/A	G/G	G/G	G/A	G/G	G/G	Prupe.1G048000	Apoptotic ATPase	MODERATE	missense_variant
Pp01	3396212	T	C	T/C	T/C	C/C	T/C	T/C	T/C	Prupe.1G048000	Apoptotic ATPase	LOW	synonymous_variant
Pp01	3396737	G	C,T	G/T	G/T	G/T	G/C	G/C	G/C	Prupe.1G048000	Apoptotic ATPase	MODERATE	missense_variant
Pp01	3396834	G	A	G/G	G/A	G/G	G/A	G/A	G/A	Prupe.1G048000	Apoptotic ATPase	MODERATE	missense_variant
Pp01	3396909	G	A	G/A	G/G	G/A	G/A	G/A	G/A	Prupe.1G048000	Apoptotic ATPase	MODERATE	missense_variant
Pp01	3396915	C	T	C/T	C/C	C/T	C/T	C/C	C/C	Prupe.1G048000	Apoptotic ATPase	MODERATE	missense_variant
Pp01	3396938	A	T	A/A	A/A	A/T	A/T	A/T	A/T	Prupe.1G048000	Apoptotic ATPase	LOW	synonymous_variant
Pp01	3396963	A	G	A/G	A/G	A/A	A/G	A/G	A/A	Prupe.1G048000	Apoptotic ATPase	MODERATE	missense_variant
Pp01	3396987	T	C	T/C	T/C	C/C	T/C	T/C	T/C	Prupe.1G048000	Apoptotic ATPase	MODERATE	missense_variant
Pp01	3396993	C	G	C/G	C/C	C/G	C/C	C/G	C/G	Prupe.1G048000	Apoptotic ATPase	MODERATE	missense_variant
Pp01	3397072	A	T	A/T	A/T	A/T	A/T	A/A	A/T	Prupe.1G048000	Apoptotic ATPase	MODERATE	missense_variant
Pp01	3397112	T	G	T/G	T/G	T/G	T/G	T/T	T/G	Prupe.1G048000	Apoptotic ATPase	MODERATE	missense_variant
Pp01	3397167	C	T	C/T	C/C	C/T	C/T	C/C	C/C	Prupe.1G048000	Apoptotic ATPase	MODERATE	missense_variant
Pp01	3397236	A	T	A/T	A/T	A/T	A/T	A/A	A/A	Prupe.1G048000	Apoptotic ATPase	MODERATE	missense_variant
Pp01	3397244	G	A	G/A	G/G	G/A	G/A	G/A	G/G	Prupe.1G048000	Apoptotic ATPase	LOW	synonymous_variant
Pp01	3397246	T	C	T/C	T/C	T/T	T/T	T/C	T/C	Prupe.1G048000	Apoptotic ATPase	MODERATE	missense_variant
Pp01	3397301	C	T	C/T	C/T	C/C	C/T	C/C	C/T	Prupe.1G048000	Apoptotic ATPase	LOW	synonymous_variant
Pp01	3397308	C	T	C/T	C/C	C/T	C/T	C/T	C/T	Prupe.1G048000	Apoptotic ATPase	MODERATE	missense_variant
Pp01	3397448	C	G	C/G	C/G	C/C	C/G	C/G	C/C	Prupe.1G048000	Apoptotic ATPase	MODERATE	missense_variant
Pp01	3397557	G	A	G/A	G/A	G/G	G/A	G/G	G/A	Prupe.1G048000	Apoptotic ATPase	MODERATE	missense_variant
Pp01	3397585	G	A	G/A	G/A	G/G	G/A	G/A	G/A	Prupe.1G048000	Apoptotic ATPase	MODERATE	missense_variant
Pp01	3397592	A	C	A/C	A/C	A/A	A/C	A/C	A/C	Prupe.1G048000	Apoptotic ATPase	LOW	synonymous_variant
Pp01	3397639	C	T	C/C	C/T	C/T	C/T	C/T	C/T	Prupe.1G048000	Apoptotic ATPase	MODERATE	missense_variant
Pp01	3397791	C	T	C/T	C/T	C/T	C/C	C/T	C/T	Prupe.1G048000	Apoptotic ATPase	MODERATE	missense_variant
Pp01	3398577	A	G	A/G	A/G	A/G	A/G	A/A	A/G	Prupe.1G048000	Apoptotic ATPase	MODIFIER	3_prime_UTR_variant
Pp01	3398583	G	T	G/T	G/T	G/T	G/G	G/G	G/T	Prupe.1G048000	Apoptotic ATPase	MODIFIER	3_prime_UTR_variant
Pp01	3398596	T	A	T/A	T/A	T/A	T/T	T/T	T/T	Prupe.1G048000	Apoptotic ATPase	MODIFIER	3_prime_UTR_variant
Pp01	3398614	C	G	C/G	C/G	C/G	C/C	C/G	C/C	Prupe.1G048000	Apoptotic ATPase	MODIFIER	3_prime_UTR_variant
Pp01	3399557	G	A	G/G	G/A	G/A	G/A	G/A	G/A	Prupe.1G048100	UNCHARACTERIZED	MODERATE	missense_variant
Pp01	3399582	C	G,T	C/G	C/G	C/G	C/G	C/G	C/T	Prupe.1G048100	UNCHARACTERIZED	LOW	synonymous_variant
Pp01	3399676	C	T	C/T	C/T	C/C	C/C	C/T	C/C	Prupe.1G048100	UNCHARACTERIZED	MODERATE	missense_variant
Pp01	3400745	G	A	G/G	G/A	G/G	G/A	G/A	G/A	Prupe.1G048100	UNCHARACTERIZED	MODERATE	missense_variant
Pp01	3400954	G	A	G/G	G/A	G/A	G/A	G/A	G/A	Prupe.1G048100	UNCHARACTERIZED	MODERATE	missense_variant
Pp01	3401201	A	T	A/T	A/T	A/T	A/T	A/T	T/T	Prupe.1G048100	UNCHARACTERIZED	MODIFIER	3_prime_UTR_variant
Pp01	3401202	G	T	G/T	G/G	G/T	G/T	G/T	G/G	Prupe.1G048100	UNCHARACTERIZED	MODIFIER	3_prime_UTR_variant
Pp01	3401217	G	T	G/T	G/T	G/T	G/T	G/T	G/G	Prupe.1G048100	UNCHARACTERIZED	MODIFIER	3_prime_UTR_variant
Pp01	3401225	C	T	C/T	C/T	C/T	C/T	C/T	C/C	Prupe.1G048100	UNCHARACTERIZED	MODIFIER	3_prime_UTR_variant
Pp01	3402174	A	T	T/T	A/T	A/T	T/T	T/T	T/T	Prupe.1G048200	PPR repeat	MODIFIER	3_prime_UTR_variant
Pp01	3402267	C	T	C/T	C/C	C/T	C/T	C/C	C/T	Prupe.1G048200	PPR repeat	MODIFIER	3_prime_UTR_variant
Pp01	3402283	T	C	T/C	T/T	T/C	T/C	T/C	T/C	Prupe.1G048200	PPR repeat	MODIFIER	3_prime_UTR_variant
Pp01	3402319	C	T	C/T	C/T	C/T	C/C	C/C	C/T	Prupe.1G048200	PPR repeat	MODIFIER	3_prime_UTR_variant
Pp01	3402442	G	A	A/A	G/A	G/A	G/A	G/A	G/A	Prupe.1G048200	PPR repeat	MODIFIER	3_prime_UTR_variant
Pp01	3402620	C	T	C/T	C/T	C/T	C/T	T/T	T/T	Prupe.1G048200	PPR repeat	MODIFIER	3_prime_UTR_variant
Pp01	3403562	G	C	C/C	G/C	C/C	C/C	C/C	C/C	Prupe.1G048200	PPR repeat	MODIFIER	3_prime_UTR_variant
Pp01	3410267	T	C	T/T	T/T	T/C	T/C	T/C	T/C	Prupe.1G048300	FAMILY NOT NAMED	MODIFIER	5_prime_UTR_variant
Pp01	3415460	A	T,G	T/G	T/G	T/T	T/G	T/G	T/G	Prupe.1G048400	#N/A	LOW	synonymous_variant
Pp01	3415460	A	T,G	T/G	T/G	T/T	T/G	T/G	T/G	Prupe.1G048400	#N/A	LOW	synonymous_variant
Pp01	3415460	A	T,G	T/G	T/G	T/T	T/G	T/G	T/G	Prupe.1G048400	#N/A	LOW	synonymous_variant
Pp01	3416786	T	A	T/A	T/A	T/T	T/A	T/T	A/A	Prupe.1G048400	#N/A	LOW	splice_region_variant
Pp01	3416786	T	A	T/A	T/A	T/T	T/A	T/T	A/A	Prupe.1G048400	#N/A	LOW	splice_region_variant
Pp01	3418886	A	G	G/G	G/G	G/G	G/G	A/G	G/G	Prupe.1G048500	Apoptotic ATPase	MODIFIER	3_prime_UTR_variant
Pp01	3418939	C	T	T/T	T/T	C/T	C/T	C/T	C/T	Prupe.1G048500	Apoptotic ATPase	MODIFIER	3_prime_UTR_variant
Pp01	3419071	G	C	G/C	G/C	G/C	G/C	G/C	G/G	Prupe.1G048500	Apoptotic ATPase	MODIFIER	3_prime_UTR_variant
Pp01	3419134	C	A	C/A	C/A	C/C	C/A	C/A	C/A	Prupe.1G048500	Apoptotic ATPase	MODIFIER	3_prime_UTR_variant
Pp01	3418886	A	G	G/G	G/G	G/G	G/G	A/G	G/G	Prupe.1G048500	Apoptotic ATPase	MODIFIER	3_prime_UTR_variant
Pp01	3418939	C	T	T/T	T/T	C/T	C/T	C/T	C/T	Prupe.1G048500	Apoptotic ATPase	MODIFIER	3_prime_UTR_variant
Pp01	3419071	G	C	G/C	G/C	G/C	G/C	G/C	G/G	Prupe.1G048500	Apoptotic ATPase	MODIFIER	3_prime_UTR_variant
Pp01	3419134	C	A	C/A	C/A	C/C	C/A	C/A	C/A	Prupe.1G048500	Apoptotic ATPase	MODIFIER	3_prime_UTR_variant
Pp01	3420068	C	T	C/C	C/T	C/C	C/C	C/C	C/T	Prupe.1G048500	Apoptotic ATPase	MODIFIER	3_prime_UTR_variant
Pp01	3420077	G	A	G/G	G/G	G/A	G/A	G/A	G/A	Prupe.1G048500	Apoptotic ATPase	MODIFIER	3_prime_UTR_variant
Pp01	3420279	A	G	A/A	A/A	A/G	A/A	A/A	A/G	Prupe.1G048500	Apoptotic ATPase	MODIFIER	3_prime_UTR_variant
Pp01	3420361	G	T	G/G	G/G	G/G	G/G	G/G	G/T	Prupe.1G048500	Apoptotic ATPase	MODIFIER	3_prime_UTR_variant
Pp01	3420370	C	G	C/G	C/C	C/G	C/G	C/G	C/G	Prupe.1G048500	Apoptotic ATPase	MODIFIER	3_prime_UTR_variant
Pp01	3420525	T	G	T/G	G/G	G/G	G/G	G/G	T/G	Prupe.1G048500	Apoptotic ATPase	MODIFIER	3_prime_UTR_variant
Pp01	3420562	G	C,A	G/C	C/A	G/C	G/C	C/A	G/C	Prupe.1G048500	Apoptotic ATPase	MODIFIER	3_prime_UTR_variant
Pp01	3420068	C	T	C/C	C/T	C/C	C/C	C/C	C/T	Prupe.1G048500	Apoptotic ATPase	MODIFIER	3_prime_UTR_variant
Pp01	3420077	G	A	G/G	G/G	G/A	G/A	G/A	G/A	Prupe.1G048500	Apoptotic ATPase	MODIFIER	3_prime_UTR_variant
Pp01	3420279	A	G	A/A	A/A	A/G	A/A	A/A	A/G	Prupe.1G048500	Apoptotic ATPase	MODIFIER	3_prime_UTR_variant
Pp01	3420361	G	T	G/G	G/G	G/G	G/G	G/G	G/T	Prupe.1G048500	Apoptotic ATPase	MODIFIER	3_prime_UTR_variant
Pp01	3420370	C	G	C/G	C/C	C/G	C/G	C/G	C/G	Prupe.1G048500	Apoptotic ATPase	MODIFIER	3_prime_UTR_variant
Pp01	3420525	T	G	T/G	G/G	G/G	G/G	G/G	T/G	Prupe.1G048500	Apoptotic ATPase	MODIFIER	3_prime_UTR_variant
Pp01	3420562	G	C,A	G/C	C/A	G/C	G/C	C/A	G/C	Prupe.1G048500	Apoptotic ATPase	MODIFIER	3_prime_UTR_variant
Pp01	3420624	C	T	C/T	C/T	C/C	C/T	C/T	C/C	Prupe.1G048500	Apoptotic ATPase	LOW	splice_region_variant&intron_variant
Pp01	3420671	T	C,A	C/A	C/C	C/A	C/C	T/C	C/A	Prupe.1G048500	Apoptotic ATPase	MODERATE	missense_variant
Pp01	3420716	A	C	C/C	C/C	A/C	A/C	A/C	A/C	Prupe.1G048500	Apoptotic ATPase	MODERATE	missense_variant
Pp01	3420724	T	G	T/G	T/G	T/G	T/T	T/G	T/G	Prupe.1G048500	Apoptotic ATPase	MODERATE	missense_variant
Pp01	3420776	T	C	T/C	T/C	C/C	C/C	T/C	T/C	Prupe.1G048500	Apoptotic ATPase	MODERATE	missense_variant
Pp01	3420787	T	C	T/C	T/T	T/C	T/T	T/C	T/C	Prupe.1G048500	Apoptotic ATPase	MODERATE	missense_variant
Pp01	3420834	T	C,A	C/C	C/A	C/A	C/A	C/A	C/A	Prupe.1G048500	Apoptotic ATPase	MODERATE	missense_variant
Pp01	3420841	C	T	C/C	C/T	C/T	C/T	C/T	C/T	Prupe.1G048500	Apoptotic ATPase	MODERATE	missense_variant
Pp01	3420935	C	T	C/C	C/T	C/T	C/T	C/T	C/C	Prupe.1G048500	Apoptotic ATPase	MODERATE	missense_variant
Pp01	3420963	T	G	T/T	T/G	T/G	T/G	T/G	T/T	Prupe.1G048500	Apoptotic ATPase	LOW	synonymous_variant
Pp01	3421055	C	T	C/C	C/T	C/C	C/C	C/T	C/C	Prupe.1G048500	Apoptotic ATPase	MODERATE	missense_variant
Pp01	3421060	C	T	T/T	C/T	C/T	C/T	C/T	C/T	Prupe.1G048500	Apoptotic ATPase	MODERATE	missense_variant
Pp01	3421076	C	A	C/A	C/A	C/C	C/C	C/A	C/C	Prupe.1G048500	Apoptotic ATPase	MODERATE	missense_variant
Pp01	3421504	C	T	C/T	C/C	C/T	C/C	C/T	C/T	Prupe.1G048500	Apoptotic ATPase	MODERATE	missense_variant
Pp01	3421517	G	A	G/A	G/G	G/A	G/A	G/A	G/A	Prupe.1G048500	Apoptotic ATPase	MODERATE	missense_variant
Pp01	3421645	C	T	C/T	C/T	C/T	C/T	C/T	T/T	Prupe.1G048500	Apoptotic ATPase	MODERATE	missense_variant
Pp01	3421657	T	C	T/C	T/C	T/C	C/C	C/C	T/C	Prupe.1G048500	Apoptotic ATPase	MODERATE	missense_variant
Pp01	3421796	G	A	A/A	A/A	G/A	A/A	A/A	G/A	Prupe.1G048500	Apoptotic ATPase	MODERATE	missense_variant
Pp01	3420787	T	C	T/C	T/T	T/C	T/T	T/C	T/C	Prupe.1G048500	Apoptotic ATPase	MODERATE	missense_variant
Pp01	3420834	T	C,A	C/C	C/A	C/A	C/A	C/A	C/A	Prupe.1G048500	Apoptotic ATPase	MODERATE	missense_variant
Pp01	3420841	C	T	C/C	C/T	C/T	C/T	C/T	C/T	Prupe.1G048500	Apoptotic ATPase	MODERATE	missense_variant
Pp01	3420935	C	T	C/C	C/T	C/T	C/T	C/T	C/C	Prupe.1G048500	Apoptotic ATPase	MODERATE	missense_variant
Pp01	3420963	T	G	T/T	T/G	T/G	T/G	T/G	T/T	Prupe.1G048500	Apoptotic ATPase	LOW	synonymous_variant
Pp01	3421055	C	T	C/C	C/T	C/C	C/C	C/T	C/C	Prupe.1G048500	Apoptotic ATPase	MODERATE	missense_variant
Pp01	3421060	C	T	T/T	C/T	C/T	C/T	C/T	C/T	Prupe.1G048500	Apoptotic ATPase	MODERATE	missense_variant
Pp01	3421076	C	A	C/A	C/A	C/C	C/C	C/A	C/C	Prupe.1G048500	Apoptotic ATPase	MODERATE	missense_variant
Pp01	3421504	C	T	C/T	C/C	C/T	C/C	C/T	C/T	Prupe.1G048500	Apoptotic ATPase	MODERATE	missense_variant
Pp01	3421517	G	A	G/A	G/G	G/A	G/A	G/A	G/A	Prupe.1G048500	Apoptotic ATPase	MODERATE	missense_variant
Pp01	3421645	C	T	C/T	C/T	C/T	C/T	C/T	T/T	Prupe.1G048500	Apoptotic ATPase	MODERATE	missense_variant
Pp01	3421657	T	C	T/C	T/C	T/C	C/C	C/C	T/C	Prupe.1G048500	Apoptotic ATPase	MODERATE	missense_variant
Pp01	3421796	G	A	A/A	A/A	G/A	A/A	A/A	G/A	Prupe.1G048500	Apoptotic ATPase	MODERATE	missense_variant
Pp01	3422451	A	G	A/G	A/G	A/G	A/G	A/A	A/G	Prupe.1G048500	Apoptotic ATPase	LOW	synonymous_variant
Pp01	3422492	T	G	T/G	T/T	T/G	T/G	T/G	T/G	Prupe.1G048500	Apoptotic ATPase	MODERATE	missense_variant
Pp01	3422769	T	A,C	T/A	T/A	T/C	T/C	T/A	T/C	Prupe.1G048500	Apoptotic ATPase	MODERATE	missense_variant
Pp01	3422924	T	G	T/T	T/T	T/G	T/G	T/G	T/G	Prupe.1G048500	Apoptotic ATPase	LOW	synonymous_variant
Pp01	3422952	C	T	C/C	C/T	C/T	C/C	C/T	C/T	Prupe.1G048500	Apoptotic ATPase	LOW	synonymous_variant
Pp01	3422959	C	T	C/C	C/T	C/T	C/T	C/C	C/C	Prupe.1G048500	Apoptotic ATPase	MODERATE	missense_variant
Pp01	3422961	C	T	C/T	C/C	C/T	C/C	C/C	C/T	Prupe.1G048500	Apoptotic ATPase	LOW	synonymous_variant
Pp01	3422967	C	G	C/C	C/G	C/G	C/C	C/G	C/G	Prupe.1G048500	Apoptotic ATPase	MODERATE	missense_variant
Pp01	3423062	C	T,A	C/T	C/C	C/T	C/A	C/A	C/T	Prupe.1G048500	Apoptotic ATPase	MODERATE	missense_variant
Pp01	3423228	C	T	C/C	C/T	C/T	C/T	C/T	C/T	Prupe.1G048500	Apoptotic ATPase	LOW	synonymous_variant
Pp01	3423235	T	G	T/T	T/G	T/G	T/T	T/G	T/G	Prupe.1G048500	Apoptotic ATPase	MODERATE	missense_variant
Pp01	3423243	A	G	A/A	A/G	A/G	A/A	A/G	A/G	Prupe.1G048500	Apoptotic ATPase	LOW	synonymous_variant
Pp01	3423278	T	C	T/T	T/T	T/C	T/T	T/C	T/C	Prupe.1G048500	Apoptotic ATPase	MODERATE	missense_variant
Pp01	3423291	G	A	G/G	G/G	G/A	G/G	G/A	G/A	Prupe.1G048500	Apoptotic ATPase	LOW	synonymous_variant
Pp01	3423330	T	C	T/C	T/T	T/C	T/C	T/C	T/C	Prupe.1G048500	Apoptotic ATPase	LOW	synonymous_variant
Pp01	3423372	A	T	A/A	A/T	A/T	A/T	A/T	A/T	Prupe.1G048500	Apoptotic ATPase	MODIFIER	5_prime_UTR_variant
Pp01	3423377	A	G	A/G	A/G	A/G	A/G	A/A	A/A	Prupe.1G048500	Apoptotic ATPase	MODIFIER	5_prime_UTR_variant
Pp01	3423412	G	C	G/C	G/C	G/C	G/G	G/G	G/G	Prupe.1G048500	Apoptotic ATPase	LOW	5_prime_UTR_premature_start_codon_gain_variant
Pp01	3423504	T	C	C/C	T/C	T/C	C/C	C/C	T/C	Prupe.1G048500	Apoptotic ATPase	MODIFIER	5_prime_UTR_variant
Pp01	3422451	A	G	A/G	A/G	A/G	A/G	A/A	A/G	Prupe.1G048500	Apoptotic ATPase	LOW	synonymous_variant
Pp01	3422492	T	G	T/G	T/T	T/G	T/G	T/G	T/G	Prupe.1G048500	Apoptotic ATPase	MODERATE	missense_variant
Pp01	3422769	T	A,C	T/A	T/A	T/C	T/C	T/A	T/C	Prupe.1G048500	Apoptotic ATPase	MODERATE	missense_variant
Pp01	3422924	T	G	T/T	T/T	T/G	T/G	T/G	T/G	Prupe.1G048500	Apoptotic ATPase	LOW	synonymous_variant
Pp01	3422952	C	T	C/C	C/T	C/T	C/C	C/T	C/T	Prupe.1G048500	Apoptotic ATPase	LOW	synonymous_variant
Pp01	3422959	C	T	C/C	C/T	C/T	C/T	C/C	C/C	Prupe.1G048500	Apoptotic ATPase	MODERATE	missense_variant
Pp01	3422961	C	T	C/T	C/C	C/T	C/C	C/C	C/T	Prupe.1G048500	Apoptotic ATPase	LOW	synonymous_variant
Pp01	3422967	C	G	C/C	C/G	C/G	C/C	C/G	C/G	Prupe.1G048500	Apoptotic ATPase	MODERATE	missense_variant
Pp01	3423062	C	T,A	C/T	C/C	C/T	C/A	C/A	C/T	Prupe.1G048500	Apoptotic ATPase	MODERATE	missense_variant
Pp01	3423228	C	T	C/C	C/T	C/T	C/T	C/T	C/T	Prupe.1G048500	Apoptotic ATPase	LOW	synonymous_variant
Pp01	3423235	T	G	T/T	T/G	T/G	T/T	T/G	T/G	Prupe.1G048500	Apoptotic ATPase	MODERATE	missense_variant
Pp01	3423243	A	G	A/A	A/G	A/G	A/A	A/G	A/G	Prupe.1G048500	Apoptotic ATPase	LOW	synonymous_variant
Pp01	3423278	T	C	T/T	T/T	T/C	T/T	T/C	T/C	Prupe.1G048500	Apoptotic ATPase	MODERATE	missense_variant
Pp01	3423291	G	A	G/G	G/G	G/A	G/G	G/A	G/A	Prupe.1G048500	Apoptotic ATPase	LOW	synonymous_variant
Pp01	3423330	T	C	T/C	T/T	T/C	T/C	T/C	T/C	Prupe.1G048500	Apoptotic ATPase	LOW	synonymous_variant
Pp01	3423372	A	T	A/A	A/T	A/T	A/T	A/T	A/T	Prupe.1G048500	Apoptotic ATPase	MODIFIER	5_prime_UTR_variant
Pp01	3423377	A	G	A/G	A/G	A/G	A/G	A/A	A/A	Prupe.1G048500	Apoptotic ATPase	MODIFIER	5_prime_UTR_variant
Pp01	3423412	G	C	G/C	G/C	G/C	G/G	G/G	G/G	Prupe.1G048500	Apoptotic ATPase	LOW	5_prime_UTR_premature_start_codon_gain_variant
Pp01	3423504	T	C	C/C	T/C	T/C	C/C	C/C	T/C	Prupe.1G048500	Apoptotic ATPase	MODIFIER	5_prime_UTR_variant
Pp01	3427501	G	T	G/T	T/T	G/T	G/T	T/T	G/T	Prupe.1G048600	DNA binding	MODIFIER	5_prime_UTR_variant
Pp01	3429485	C	T	C/T	C/T	C/T	C/C	C/T	C/T	Prupe.1G048700	Pentatricopeptide repeat domain	MODERATE	missense_variant
Pp01	3442380	T	C	T/C	T/C	T/C	T/T	T/T	T/T	Prupe.1G049000	SUBFAMILY NOT NAMED	MODIFIER	3_prime_UTR_variant
Pp01	3442381	G	A	G/A	A/A	G/A	A/A	G/A	A/A	Prupe.1G049000	SUBFAMILY NOT NAMED	MODIFIER	3_prime_UTR_variant
Pp01	3442380	T	C	T/C	T/C	T/C	T/T	T/T	T/T	Prupe.1G049000	SUBFAMILY NOT NAMED	MODIFIER	3_prime_UTR_variant
Pp01	3442381	G	A	G/A	A/A	G/A	A/A	G/A	A/A	Prupe.1G049000	SUBFAMILY NOT NAMED	MODIFIER	3_prime_UTR_variant
Pp01	3470389	T	A	T/T	T/T	T/T	T/A	T/A	T/T	Prupe.1G049300	3-isopropylmalate dehydratase (aconitase superfamily)	MODIFIER	5_prime_UTR_variant
Pp01	3476186	G	A	G/A	G/A	G/G	G/A	G/A	G/A	Prupe.1G049400	#N/A	MODIFIER	5_prime_UTR_variant
Pp01	3476186	G	A	G/A	G/A	G/G	G/A	G/A	G/A	Prupe.1G049400	#N/A	MODIFIER	5_prime_UTR_variant
Pp01	3488923	A	T	T/T	T/T	T/T	A/T	T/T	A/T	Prupe.1G049600	#N/A	MODIFIER	3_prime_UTR_variant
Pp01	3494632	T	C	C/C	C/C	C/C	C/C	C/C	T/C	Prupe.1G049900	Apoptotic ATPase	MODIFIER	3_prime_UTR_variant
Pp01	3494758	T	A	T/A	T/A	T/A	T/A	T/T	T/A	Prupe.1G049900	Apoptotic ATPase	MODIFIER	3_prime_UTR_variant
Pp01	3494773	A	G	A/A	A/G	A/G	A/G	A/G	A/G	Prupe.1G049900	Apoptotic ATPase	MODIFIER	3_prime_UTR_variant
Pp01	3494913	G	A	G/G	G/G	G/G	G/A	G/A	G/G	Prupe.1G049900	Apoptotic ATPase	MODIFIER	3_prime_UTR_variant
Pp01	3496996	C	T	C/T	C/C	C/T	C/T	C/T	C/T	Prupe.1G049900	Apoptotic ATPase	MODERATE	missense_variant
Pp01	3497016	A	G	A/G	A/G	A/G	A/A	A/G	A/G	Prupe.1G049900	Apoptotic ATPase	LOW	synonymous_variant
Pp01	3497027	T	G	T/G	T/G	T/G	T/G	T/T	T/G	Prupe.1G049900	Apoptotic ATPase	MODERATE	missense_variant
Pp01	3497059	C	T	C/T	C/T	C/T	C/T	C/C	C/T	Prupe.1G049900	Apoptotic ATPase	MODERATE	missense_variant
Pp01	3497074	C	G	C/G	C/G	C/G	C/G	C/C	C/G	Prupe.1G049900	Apoptotic ATPase	MODERATE	missense_variant
Pp01	3497096	T	C	T/C	T/C	T/C	T/C	C/C	T/C	Prupe.1G049900	Apoptotic ATPase	MODERATE	missense_variant
Pp01	3497162	T	A	T/A	T/A	T/A	T/A	T/T	T/A	Prupe.1G049900	Apoptotic ATPase	MODERATE	missense_variant
Pp01	3497176	C	T	C/C	C/C	C/C	C/T	C/T	C/C	Prupe.1G049900	Apoptotic ATPase	MODERATE	missense_variant
Pp01	3497251	G	T	G/G	G/T	G/T	G/T	G/T	G/T	Prupe.1G049900	Apoptotic ATPase	MODERATE	missense_variant
Pp01	3497276	G	A	G/A	G/G	G/A	G/G	G/G	G/A	Prupe.1G049900	Apoptotic ATPase	LOW	synonymous_variant
Pp01	3497301	T	G,A	T/G	G/A	T/G	G/A	T/G	T/G	Prupe.1G049900	Apoptotic ATPase	MODERATE	missense_variant
Pp01	3497305	T	A	T/A	T/A	T/A	T/A	T/A	T/T	Prupe.1G049900	Apoptotic ATPase	MODERATE	missense_variant
Pp01	3497410	T	A	T/A	T/T	T/A	T/A	T/A	T/A	Prupe.1G049900	Apoptotic ATPase	MODERATE	missense_variant
Pp01	3497445	A	T	A/T	A/A	A/T	A/T	A/T	A/T	Prupe.1G049900	Apoptotic ATPase	MODERATE	missense_variant
Pp01	3497536	G	T	G/G	G/T	G/G	G/T	G/T	G/T	Prupe.1G049900	Apoptotic ATPase	MODERATE	missense_variant
Pp01	3497540	G	A	G/A	G/G	G/A	G/A	G/A	G/A	Prupe.1G049900	Apoptotic ATPase	MODERATE	missense_variant
Pp01	3497561	C	A	C/A	C/A	C/A	C/C	C/C	C/A	Prupe.1G049900	Apoptotic ATPase	MODERATE	missense_variant
Pp01	3497596	G	C	G/C	G/G	G/C	G/C	G/G	G/C	Prupe.1G049900	Apoptotic ATPase	MODERATE	missense_variant
Pp01	3497598	G	C	G/C	G/G	G/C	G/C	G/G	G/C	Prupe.1G049900	Apoptotic ATPase	LOW	synonymous_variant
Pp01	3497608	C	A	C/C	C/A	C/A	C/A	C/C	C/A	Prupe.1G049900	Apoptotic ATPase	MODERATE	missense_variant
Pp01	3497614	T	C,G	T/C	T/G	T/C	T/C	T/C	T/G	Prupe.1G049900	Apoptotic ATPase	MODERATE	missense_variant
Pp01	3497681	G	A,C	G/A	A/C	A/C	A/C	A/C	G/A	Prupe.1G049900	Apoptotic ATPase	MODERATE	missense_variant
Pp01	3497877	T	A	T/T	T/A	T/A	T/A	T/A	T/A	Prupe.1G049900	Apoptotic ATPase	MODERATE	missense_variant
Pp01	3497939	C	T	C/C	C/T	C/T	C/T	C/T	C/C	Prupe.1G049900	Apoptotic ATPase	MODERATE	missense_variant
Pp01	3497945	T	C	T/T	T/C	T/C	T/T	T/T	T/C	Prupe.1G049900	Apoptotic ATPase	MODERATE	missense_variant
Pp01	3497959	T	C	T/C	C/C	T/C	C/C	T/C	T/C	Prupe.1G049900	Apoptotic ATPase	MODERATE	missense_variant
Pp01	3497984	C	T	C/T	C/C	C/T	C/T	C/T	C/C	Prupe.1G049900	Apoptotic ATPase	MODERATE	missense_variant
Pp01	3498000	C	A	C/A	C/C	C/A	C/A	C/A	C/C	Prupe.1G049900	Apoptotic ATPase	LOW	synonymous_variant
Pp01	3498011	A	G	A/G	A/A	A/G	A/G	A/G	A/A	Prupe.1G049900	Apoptotic ATPase	LOW	synonymous_variant
Pp01	3498048	A	G	A/G	A/G	A/G	A/A	A/A	A/G	Prupe.1G049900	Apoptotic ATPase	LOW	synonymous_variant
Pp01	3498116	T	C	T/C	T/C	T/C	T/C	T/C	C/C	Prupe.1G049900	Apoptotic ATPase	MODERATE	missense_variant
Pp01	3498156	T	A	T/T	T/T	T/A	T/T	T/A	T/A	Prupe.1G049900	Apoptotic ATPase	LOW	synonymous_variant
Pp01	3498188	C	T	C/C	C/C	C/T	C/T	C/T	C/T	Prupe.1G049900	Apoptotic ATPase	MODERATE	missense_variant
Pp01	3498207	C	T	T/T	C/T	C/T	C/T	C/T	C/T	Prupe.1G049900	Apoptotic ATPase	LOW	synonymous_variant
Pp01	3498222	A	C	C/C	A/C	A/C	A/C	A/C	A/C	Prupe.1G049900	Apoptotic ATPase	MODERATE	missense_variant
Pp01	3498231	C	T	C/C	C/C	C/C	C/T	C/C	C/C	Prupe.1G049900	Apoptotic ATPase	LOW	synonymous_variant
Pp01	3498258	A	G	A/A	A/G	A/A	A/G	A/A	A/A	Prupe.1G049900	Apoptotic ATPase	LOW	synonymous_variant
Pp01	3498274	C	T	C/T	C/T	C/T	C/T	C/C	C/C	Prupe.1G049900	Apoptotic ATPase	MODERATE	missense_variant
Pp01	3498330	C	T	C/T	C/C	C/T	C/T	C/T	C/T	Prupe.1G049900	Apoptotic ATPase	LOW	synonymous_variant
Pp01	3498445	A	G	A/G	A/G	A/G	A/G	A/A	A/G	Prupe.1G049900	Apoptotic ATPase	MODERATE	missense_variant
Pp01	3498541	A	G	A/A	A/G	A/G	A/A	A/G	A/G	Prupe.1G049900	Apoptotic ATPase	MODERATE	missense_variant
Pp01	3498547	T	C	C/C	T/C	T/C	C/C	T/C	T/C	Prupe.1G049900	Apoptotic ATPase	MODERATE	missense_variant
Pp01	3498611	C	T	C/T	C/T	C/T	C/C	C/T	C/T	Prupe.1G049900	Apoptotic ATPase	MODERATE	missense_variant
Pp01	3498635	T	C	T/T	T/C	T/C	T/C	T/T	T/C	Prupe.1G049900	Apoptotic ATPase	MODERATE	missense_variant
Pp01	3499913	T	C	C/C	T/C	T/C	T/C	T/C	T/C	Prupe.1G049900	Apoptotic ATPase	LOW	synonymous_variant
Pp01	3499963	G	T	T/T	G/T	G/T	G/T	T/T	T/T	Prupe.1G049900	Apoptotic ATPase	MODERATE	missense_variant
Pp01	3500156	G	C	G/C	G/C	G/C	G/G	G/C	G/C	Prupe.1G049900	Apoptotic ATPase	LOW	synonymous_variant
Pp01	3500162	G	T	T/T	G/T	G/T	T/T	T/T	T/T	Prupe.1G049900	Apoptotic ATPase	LOW	synonymous_variant
Pp01	3500218	A	T	T/T	A/T	A/T	T/T	T/T	T/T	Prupe.1G049900	Apoptotic ATPase	MODERATE	missense_variant
Pp01	3509724	A	G	A/G	A/G	G/G	A/G	A/G	A/G	Prupe.1G050000	EF-hand domain pair	MODIFIER	5_prime_UTR_variant
Pp01	3510746	T	A,G	A/G	A/G	A/G	A/G	A/A	A/A	Prupe.1G050000	EF-hand domain pair	MODIFIER	3_prime_UTR_variant
Pp01	3511400	T	A	A/A	A/A	T/A	A/A	T/A	A/A	Prupe.1G050100	EF-hand domain pair	MODERATE	missense_variant
Pp01	3511416	G	A	A/A	A/A	G/A	A/A	G/A	A/A	Prupe.1G050100	EF-hand domain pair	MODERATE	missense_variant
Pp01	3512233	T	C	T/T	T/C	T/T	T/C	T/C	T/C	Prupe.1G050100	EF-hand domain pair	MODERATE	missense_variant
Pp01	3513668	A	G	A/G	G/G	A/G	A/G	G/G	A/G	Prupe.1G050200	MutS domain V	MODIFIER	5_prime_UTR_variant
Pp01	3578309	T	G	T/G	T/T	T/T	T/T	T/G	T/T	Prupe.1G051000	Uncharacterized conserved protein	MODIFIER	3_prime_UTR_variant
Pp01	3580542	T	A	A/A	T/A	A/A	T/A	T/T	T/A	Prupe.1G051000	Uncharacterized conserved protein	LOW	5_prime_UTR_premature_start_codon_gain_variant
Pp01	3593088	G	C	G/C	G/C	G/C	G/C	C/C	C/C	Prupe.1G051100	myb proto-oncogene protein, plant	MODERATE	missense_variant
Pp01	3593121	A	G	A/G	A/A	A/G	A/A	A/A	A/A	Prupe.1G051100	myb proto-oncogene protein, plant	LOW	synonymous_variant
Pp01	3593124	A	G	A/G	A/A	A/G	A/A	A/A	A/A	Prupe.1G051100	myb proto-oncogene protein, plant	LOW	synonymous_variant
Pp01	3596539	C	T,A	T/T	T/A	T/A	T/A	T/A	T/A	Prupe.1G051200	#N/A	MODERATE	missense_variant
Pp01	3596539	C	T,A	T/T	T/A	T/A	T/A	T/A	T/A	Prupe.1G051200	#N/A	MODERATE	missense_variant
Pp01	3598050	G	A	G/A	A/A	G/A	G/A	A/A	G/A	Prupe.1G051200	#N/A	LOW	synonymous_variant
Pp01	3598050	G	A	G/A	A/A	G/A	G/A	A/A	G/A	Prupe.1G051200	#N/A	LOW	synonymous_variant
Pp01	3603168	G	C	G/C	G/G	G/C	G/G	G/C	G/C	Prupe.1G051300	Transcription factor, Myb superfamily	MODIFIER	3_prime_UTR_variant
Pp01	3604346	G	A	G/A	G/G	G/G	G/A	G/A	G/A	Prupe.1G051400	PPR repeat	MODIFIER	5_prime_UTR_variant
Pp01	3604941	C	T	C/C	C/T	C/T	C/T	C/T	C/T	Prupe.1G051400	PPR repeat	MODERATE	missense_variant
Pp01	3605029	C	A	A/A	C/A	C/A	C/A	C/A	A/A	Prupe.1G051400	PPR repeat	MODERATE	missense_variant
Pp01	3605048	G	T	T/T	G/T	T/T	G/T	G/T	T/T	Prupe.1G051400	PPR repeat	MODERATE	missense_variant
Pp01	3606141	G	A	G/A	A/A	G/A	A/A	A/A	A/A	Prupe.1G051400	PPR repeat	MODERATE	missense_variant
Pp01	3606147	A	G	A/G	A/G	A/G	A/G	A/A	A/G	Prupe.1G051400	PPR repeat	MODERATE	missense_variant
Pp01	3606156	T	C	T/C	T/C	T/C	T/C	T/T	T/T	Prupe.1G051400	PPR repeat	MODERATE	missense_variant
Pp01	3606161	C	T	C/T	C/T	C/T	C/T	C/C	C/T	Prupe.1G051400	PPR repeat	LOW	synonymous_variant
Pp01	3606335	G	T	G/G	G/T	G/T	G/T	G/T	G/T	Prupe.1G051400	PPR repeat	MODERATE	missense_variant
[truncated: 111,940 more rows]
