# Supplementary material for: Genomic Sequencing of Japanese Plum (Prunus salicina Lindl.) Mutants Provides a New Model for Rosaceae Fruit Ripening Studies
Source: Front Plant Sci. 2018 Feb 19;9:21. doi: 10.3389/fpls.2018.00021 (PMC5825990; doi:10.3389/fpls.2018.00021)
Supplement: Supplementary Table 4 — Discriminatory INDEL variants among the 6 plum cultivars where at least one cultivar differs. [file Table4.XLSX]

## Sheet: Sheet1
Suplemental table 4. Discriminatory INDEL variants among the 6 plum cultivars where at least 1 cultivar differs
CHROM	POS	REF	casselman	jsr	lsr	roysum	sm	sr	Gene	Description	impact	effect
Pp01	42303	TGG	TGG/CGG	TGG/CGG	TGG/CGG	TGG/CGA	TGG/CGG	TGG/CGG	Prupe.1G000100	Importin-beta N-terminal domain	MODIFIER	intron_variant
Pp01	69862	AAAAAAAAAATA	GAAA/GAAA	GAAA/GAAA	AAAAAAAAAATA/GAAA	GAAA/GAAA	GAAA/GAAA	AAAAAAAAAATA/GAAA	Prupe.1G000300	IMPORTIN-7, 8, 11	MODIFIER	3_prime_UTR_variant
Pp01	102532	AT	ATGGAACTGGT/ATGGAACTGGT	ATGGAACTGGT/ATGGAACTGGT	ATGGAACTGGT/ATGGAACTGGT	ATGGAACTGGT/ATGGAACTGGT	ATGGAACTGGT/ATGGAACTGGT	AT/ATGGAACTGGT	Prupe.1G000700	NUCLEOLAR PROTEIN 8	MODERATE	disruptive_inframe_insertion
Pp01	102535	GAC	GAC/GAC	GAC/GAC	GAC/GAC	GAC/GAC	GAC/GAC	GAC/GAAC	Prupe.1G000700	NUCLEOLAR PROTEIN 8	HIGH	frameshift_variant
Pp01	132001	AA	AG/AG	AA/AG	AG/AG	AA/AG	AG/AG	AA/AG	Prupe.1G000900	#N/A	MODIFIER	intron_variant
Pp01	132403	GGCAG	GGCAG/GGCAG	GGCAG/AGCAA	GGCAG/AGCAA	GGCAG/AGCAA	GGCAG/AGCAA	GGCAG/GGCAG	Prupe.1G000900	#N/A	MODIFIER	5_prime_UTR_variant
Pp01	132476	CAGGTGGAGG	TAGTTAGAG/TAGTTAGAG	TAGTTAGAG/CAGGTGGAG	TAGTTAGAG/CAGGTGGAG	TAGTTAGAG/CAGGTGGAG	TAGTTAGAG/TAGTTAGAG	TAGTTAGAG/CAGGTGGAG	Prupe.1G000900	#N/A	MODIFIER	5_prime_UTR_variant
Pp01	132513	AACAC	TATAT/TATAT	TATAT/TATAT	AACAC/TATAT	AACAC/TATAT	AACAC/TATAT	TATAT/TATAT	Prupe.1G000900	#N/A	MODIFIER	5_prime_UTR_variant
Pp01	132886	GC	GC/TT	TT/TT	GC/TT	GC/TT	GC/TT	GC/TT	Prupe.1G000900	#N/A	MODIFIER	5_prime_UTR_variant
Pp01	133023	GTCC	GTCC/TTCG	GTCC/GTCC	GTCC/TTCG	GTCC/TTCG	GTCC/TTCG	GTCC/GTCC	Prupe.1G000900	#N/A	MODIFIER	5_prime_UTR_variant
Pp01	133048	ATCAT	ATCAC/ATCAC	ATCAC/ATCAC	ATCAC/TTCAC	ATCAC/ATCAC	ATCAC/ATCAC	ATCAC/TTCAC	Prupe.1G000900	#N/A	MODIFIER	5_prime_UTR_variant
Pp01	179606	TCC	TCC/TCCC	TCCC/TCCC	TCC/TCCC	TCC/TCCC	TCC/TCCC	TCC/TCCC	Prupe.1G001100	FAMILY NOT NAMED	MODIFIER	5_prime_UTR_variant
Pp01	179618	CTC	CTC/CTC	CTC/CTC	CTC/CTC	CTC/CTC	CTC/CTC	CTC/CTTC	Prupe.1G001100	FAMILY NOT NAMED	MODIFIER	5_prime_UTR_variant
Pp01	179632	CTC	CTC/TCT	TCT/TCT	TCT/TCT	TCT/TCT	TCT/TCT	CTC/TCT	Prupe.1G001100	FAMILY NOT NAMED	MODIFIER	5_prime_UTR_variant
Pp01	192206	AA	AA/AA	AA/AAACA	AA/AA	AA/AA	AA/AAACA	AA/AA	Prupe.1G001300	Protein tyrosine kinase	MODIFIER	5_prime_UTR_variant
Pp01	210220	AAGT	CAGC/AAAA	CAGC/AATT	CAGC/AAAA	CAGC/CAGC	CAGC/AATT	CAGC/AAAA	Prupe.1G001500	Copper chaperone	MODIFIER	3_prime_UTR_variant
Pp01	259262	CAAAAAAAG	CAAAAAAAAAA/CAAAAAAAA	CAAAAAAAAAA/CAAAAAAAA	CAAAAAAAAAA/CAAAAAAAAA	CAAAAAAAAAA/CAAAAAAAAA	CAAAAAAAAAA/CAAAAAAAAA	CAAAAAAAAAA/CAAAAAAAAA	Prupe.1G002500	Cytochrome P450 CYP4/CYP19/CYP26 subfamilies	MODIFIER	3_prime_UTR_variant
Pp01	313246	TAGGCCC	CAGGCCC/CAGGCCC	CAGGCCC/CAGGCCC	CAGGCCC/CAGGCCC	CAGGCCC/CAGGCCC	CAGGCCC/CAGGGCT	CAGGCCC/CAGGGCT	Prupe.1G002900	chalcone synthase [EC:2.3.1.74]	MODERATE	missense_variant
Pp01	313958	GTT	GTT/CTA	GTT/GTT	GTT/GTT	GTT/CTA	GTT/GTT	GTT/CTA	Prupe.1G002900	chalcone synthase [EC:2.3.1.74]	MODERATE	missense_variant
Pp01	314927	AGGG	AGGG/AG	AG/AG	AG/AG	AG/AG	AGGG/AG	AG/AG	Prupe.1G002900	chalcone synthase [EC:2.3.1.74]	MODIFIER	5_prime_UTR_variant
Pp01	320586	CGA	CGC/CGC	CGC/TGC	CGC/CGC	CGC/TGC	CGC/TGC	CGC/TGC	Prupe.1G003000	chalcone synthase [EC:2.3.1.74]	MODERATE	missense_variant
Pp01	343662	TT	TAT/TAT	TT/TAT	TAT/TAT	TAT/TAT	TT/TAT	TAT/TAT	Prupe.1G003200	RING FINGER DOMAIN-CONTAINING	MODIFIER	5_prime_UTR_variant
Pp01	343680	TT	TT/TTTTTTAAAAAAT	TTTTTTAAAAAAT/TTTTTTAAAAAAT	TT/TTTTTTAAAAAAT	TT/TTTTTTAAAAAAT	TTTTTTAAAAAAT/TTTTTTAAAAAAT	TT/TTTTTTAAAAAAT	Prupe.1G003200	RING FINGER DOMAIN-CONTAINING	MODIFIER	5_prime_UTR_variant
Pp01	361966	AA	AA/AAAGGA	AAAGGA/AAAGGA	AA/AAAGGA	AA/AAAGGA	AA/AAAGGA	AAAGGA/AAAGGA	Prupe.1G003400	vesicle-mediated transport	MODIFIER	5_prime_UTR_variant
Pp01	361979	AA	AA/AGAAAATA	AA/AGAAAATA	AA/AGAAAATA	AGAAAATA/AGAAAATA	AA/AGAAAATA	AGAAAATA/AGAAAATA	Prupe.1G003400	vesicle-mediated transport	MODIFIER	5_prime_UTR_variant
Pp01	372902	GCAAT	ACAAA/ACAAC	ACAAA/ACAAA	ACAAC/ACAAC	ACAAA/ACAAA	ACAAA/ACAAC	ACAAA/ACAAA	Prupe.1G003800	#N/A	MODERATE	missense_variant
Pp01	372941	TGT	TGT/CGC	TGT/TGT	TGT/CGC	TGT/CGC	TGT/CGC	TGT/TGT	Prupe.1G003800	#N/A	MODERATE	missense_variant
Pp01	374805	CC	CCCGTGGTC/CCCGTGGTC	CC/CCCGTGGTC	CC/CCCGTGGTC	CC/CCCGTGGTC	CC/CCCGTGGTC	CC/CCCGTGGTC	Prupe.1G003900	FAMILY NOT NAMED	MODIFIER	3_prime_UTR_variant
Pp01	401820	AGCC	CGCC/CACT	CGCC/CACT	CGCC/CGCC	CGCC/CACT	CGCC/CGCC	CGCC/CGCC	Prupe.1G004300	protein binding	MODIFIER	3_prime_UTR_variant
Pp01	401829	CGT	CGT/CGT	CGT/CT	CGT/CGT	CGT/CT	CGT/CGT	CGT/CGT	Prupe.1G004300	protein binding	MODIFIER	3_prime_UTR_variant
Pp01	402391	CTGTTGCTGTTGAT	CT/CTGGTGCTGTTGCT	CT/CTGGTGCTGTTGCT	CT/CT	CT/CTGGTGCTGTTGCT	CT/CT	CT/CT	Prupe.1G004300	protein binding	MODERATE	conservative_inframe_deletion
Pp01	404168	CA	CA/CACCAAAA	CACCAAAA/CACCAAAA	CACCAAAA/CACCAAAA	CACCAAAA/CACCAAAA	CACCAAAA/CACCAAAA	CACCAAAA/CACCAAAA	Prupe.1G004400	#N/A	MODERATE	conservative_inframe_insertion
Pp01	429858	TTCTT	CTCTT/CTCTA	CTCTT/CTCTA	CTCTT/CTCTA	CTCTT/CTCTA	CTCTT/CTCTT	CTCTT/CTCTA	Prupe.1G004700	Protein of unknown function, DUF608	MODIFIER	3_prime_UTR_variant
Pp01	430780	TC	TC/TGC	TGC/TGC	TGC/TGC	TGC/TGC	TGC/TGC	TGC/TGC	Prupe.1G004800	Glutathione-disulfide reductase.	MODIFIER	5_prime_UTR_variant
Pp01	441164	TAA	TAAA/TAAA	TAAA/TAAA	TAA/TAAA	TAAA/TAAA	TAA/TAAA	TAAA/TAAA	Prupe.1G004800	Glutathione-disulfide reductase.	MODIFIER	3_prime_UTR_variant
Pp01	441171	GAGG	GAGG/GAGG	GAGG/GAGG	GAGG/ATGA	GAGG/ATGA	GAGG/GAGG	GAGG/GAGG	Prupe.1G004800	Glutathione-disulfide reductase.	MODIFIER	3_prime_UTR_variant
Pp01	441245	ATACT	ATACC/ATACC	ATACC/GTACG	ATACC/GTACG	ATACC/GTACG	ATACC/GTACG	ATACC/GTACG	Prupe.1G004800	Glutathione-disulfide reductase.	MODIFIER	3_prime_UTR_variant
Pp01	442906	TAGA	TAGA/AAGG	TAGA/AAGG	TAGA/AAGG	TAGA/TAGA	TAGA/AAGG	TAGA/AAGG	Prupe.1G004900	Putative peptidoglycan binding domain	LOW	synonymous_variant
Pp01	458797	ATGGG	ATGGG/CTGGTT	ATGGG/CTGGTT	ATGGG/ATGGG	ATGGG/ATGGG	ATGGG/ATGGG	ATGGG/ATGGG	Prupe.1G005100	WD40 repeat-containing protein	HIGH	frameshift_variant&missense_variant
Pp01	460121	ATT	ATTT/ATTT	ATT/ATTT	ATTT/ATTT	ATT/ATTT	ATTT/ATTT	ATTT/ATTT	Prupe.1G005100	WD40 repeat-containing protein	HIGH	frameshift_variant
Pp01	460176	GAT	GT/GT	GT/GT	GAT/GT	GAT/GT	GT/GT	GT/GT	Prupe.1G005100	WD40 repeat-containing protein	HIGH	frameshift_variant
Pp01	463643	CGC	TGA/CGA	CGC/CGA	CGC/TGA	TGA/CGA	CGC/TGA	TGA/CGA	Prupe.1G005100	WD40 repeat-containing protein	HIGH	stop_gained
Pp01	464130	AC	CC/CC	CC/CC	CC/TT	CC/TT	CC/TT	CC/TT	Prupe.1G005100	WD40 repeat-containing protein	MODERATE	missense_variant
Pp01	465756	AGAAG	AGAAG/AGAAG	AGAAG/TGAAC	AGAAG/TGAAC	AGAAG/TGAAC	AGAAG/TGAAC	AGAAG/TGAAC	Prupe.1G005300	Mitochondrial transcription termination factor, mTERF	MODERATE	missense_variant
Pp01	493671	ATT	ATT/ATT	ATT/AT	ATT/AT	ATT/AT	ATT/AT	ATT/ATT	Prupe.1G005700	WD40 repeat-containing protein	HIGH	frameshift_variant
Pp01	499768	CGC	CGC/CGA	CGC/TGA	CGC/CGA	CGC/CGA	CGC/CGA	CGC/TGA	Prupe.1G005700	WD40 repeat-containing protein	LOW	synonymous_variant
Pp01	501044	AAA	AACTTA/CACTTA	AACTTA/CACTTA	AACTTA/AACTTA	AACTTA/AACTTA	AACTTA/CACTTA	AACTTA/CACTTA	Prupe.1G005700	WD40 repeat-containing protein	MODIFIER	3_prime_UTR_variant
Pp01	521496	GAA	GA/GA	GA/GA	GA/GA	GAA/GA	GA/GA	GA/GA	Prupe.1G006100	UNCHARACTERIZED	MODIFIER	5_prime_UTR_variant
Pp01	522275	TTTGGAAAAT	TTTGGAAAAT/TT	TTTGGAAAAT/TT	TTTGGAAAAT/TT	TTTGGAAAAT/TT	TTTGGAAAAT/TTTGGAAAAT	TTTGGAAAAT/TT	Prupe.1G006100	UNCHARACTERIZED	MODIFIER	5_prime_UTR_variant
Pp01	522314	ACC	AC/AC	ACC/AC	ACC/AC	ACC/AC	AC/AC	ACC/AC	Prupe.1G006100	UNCHARACTERIZED	MODIFIER	5_prime_UTR_variant
Pp01	522317	CT	CT/CT	CT/CT	CT/TA	CT/TA	CT/CT	CT/TA	Prupe.1G006100	UNCHARACTERIZED	MODIFIER	5_prime_UTR_variant
Pp01	522380	GTAAT	GTAAT/GTAAT	GTAAT/GTAAT	GTAAT/GTAAT	GTAAT/GTAAT	GTAAT/ATAAG	GTAAT/ATAAG	Prupe.1G006100	UNCHARACTERIZED	MODIFIER	5_prime_UTR_variant
Pp01	523759	TTAT	TT/TT	TTAT/TT	TTAT/TT	TTAT/TT	TTAT/TT	TT/TT	Prupe.1G006100	UNCHARACTERIZED	MODIFIER	intron_variant
Pp01	524231	CT	CTTT/CTTT	CTTT/CTTT	CTTT/CTTT	CT/CTTT	CTTT/CTTT	CT/CTTT	Prupe.1G006100	UNCHARACTERIZED	MODIFIER	intron_variant
Pp01	524862	TAAA	TAAA/TAAA	TAAA/TAAA	TAAA/AAAT	TAAA/AAAT	TAAA/AAAT	TAAA/AAAT	Prupe.1G006100	UNCHARACTERIZED	MODIFIER	intron_variant
Pp01	524876	GAATTCAC	GC/GAACTCAC	GAATTCAC/GC	GC/GAACTCAC	GAATTCAC/GC	GAATTCAC/GC	GC/GAACTCAC	Prupe.1G006100	UNCHARACTERIZED	MODIFIER	intron_variant
Pp01	524931	GCC	GCC/GCC	GCC/GC	GCC/GC	GCC/GCC	GCC/GC	GCC/GC	Prupe.1G006100	UNCHARACTERIZED	MODIFIER	intron_variant
Pp01	525035	TGG	TGG/TGT	TGG/TGT	TGG/TG	TGG/TGT	TGG/TGT	TGG/TG	Prupe.1G006100	UNCHARACTERIZED	MODIFIER	intron_variant
Pp01	525064	GTTGGAGTCGTAGAGCT	GTTGGAGTCGTAGAACT/GT	GTTGGAGTCGTAGAACT/GTTGGAGTCGTAGAACT	GTTGGAGTCGTAGAACT/GT	GTTGGAGTCGTAGAACT/GT	GTTGGAGTCGTAGAACT/GTTGGAGTCGTAGAACT	GTTGGAGTCGTAGAACT/GT	Prupe.1G006100	UNCHARACTERIZED	MODIFIER	intron_variant
Pp01	525143	TGG	TGG/TG	TGG/TGG	TGG/TGG	TGG/TG	TGG/TG	TGG/TGG	Prupe.1G006100	UNCHARACTERIZED	MODIFIER	intron_variant
Pp01	545677	TGAAAGAGAGAGAG	TGAGAGAGAGAGAG/TGAGAGAGAGAGAG	TGAGAGAGAGAGAG/TGAGAGAGAGAGAG	TGAGAGAGAGAGAG/TG	TGAGAGAGAGAGAG/TG	TGAGAGAGAGAGAG/TG	TGAGAGAGAGAGAG/TG	Prupe.1G006400	0	MODIFIER	5_prime_UTR_variant
Pp01	571766	CAAAACTGGGAAG	CAAAACTGGGAAAAAACTGGGAAG/CAAAACTGGGAAAAAACTGGGAAG	CAAAACTGGGAAAAAACTGGGAAG/CAAAACTGGGAAAAAACTGGGAAG	CAAAACTGGGAAAAAACTGGGAAG/CAAAACTGGGAAAAAACTGGGAAG	CAAAACTGGGAAAAAACTGGGAAG/AAAAACTGGGAAG	CAAAACTGGGAAAAAACTGGGAAG/CAAAACTGGGAAAAAACTGGGAAG	CAAAACTGGGAAAAAACTGGGAAG/CAAAACTGGGAAAAAACTGGGAAG	Prupe.1G006900	UNCHARACTERIZED	MODIFIER	3_prime_UTR_variant
Pp01	591011	CA	CA/CACTGAA	CACTGAA/CACTGAA	CACTGAA/CACTGAA	CACTGAA/CACTGAA	CA/CACTGAA	CACTGAA/CACTGAA	Prupe.1G007000	Myb-like DNA-binding domain	MODIFIER	3_prime_UTR_variant
Pp01	595266	TA	TTTTCTTTTAGA/TTTTCTTTTAGA	TTTTCTTTTAGA/TTTTCTTTTAGA	TTTTCTTTTAGA/TTTTCTTTTAGA	TA/TTTTCTTTTAGA	TTTTCTTTTAGA/TTTTCTTTTAGA	TTTTCTTTTAGA/TTTTCTTTTAGA	Prupe.1G007100	calcium-binding protein CML	MODIFIER	5_prime_UTR_variant
Pp01	639712	GTGACA	GTGACT/ATGATT	GTGACT/ATGATT	GTGACT/ATGATT	GTGACT/ATGATT	GTGACT/ATGATT	GTGACT/GTGACT	Prupe.1G007400	flavin adenine dinucleotide binding	MODIFIER	intron_variant
Pp01	639759	AGCA	AGCG/CGCG	AGCG/AGCG	AGCG/CGCG	AGCG/CGCG	AGCG/CGCG	AGCG/CGCG	Prupe.1G007400	flavin adenine dinucleotide binding	MODIFIER	intron_variant
Pp01	639788	AT	ATGTT/ATGTT	AT/ATGTT	AT/ATGTT	ATGTT/ATGTT	AT/ATGTT	ATGTT/ATGTT	Prupe.1G007400	flavin adenine dinucleotide binding	MODIFIER	intron_variant
Pp01	647892	CCCCG	CCCCG/CCCCA	CCCCG/CCCCA	CCCCG/ACCCA	CCCCG/CCCCA	CCCCG/CCCCA	CCCCG/CCCCA	Prupe.1G007500	0	MODERATE	missense_variant
Pp01	647897	AAC	AAC/AAC	AAC/AAC	AAC/AAC	AAC/AAA	AAC/AAC	AAC/AAA	Prupe.1G007500	0	MODERATE	missense_variant
Pp01	648002	AA	GA/AACGA	GA/GA	GA/GA	GA/AACGA	GA/GA	GA/AACGA	Prupe.1G007500	0	MODERATE	missense_variant
Pp01	649270	GAG	GAG/TAA	GAG/GAA	GAG/TAA	GAG/TAA	GAG/GAA	GAG/TAA	Prupe.1G007500	0	MODERATE	missense_variant
Pp01	651155	GAGT	GAGT/AAAA	GAGT/AAAA	GAGT/GAAA	GAGT/GAAA	GAGT/GAAA	GAGT/GAAA	Prupe.1G007500	0	MODERATE	missense_variant
Pp01	651282	CACAGTA	CACAGGA/GACAA	CACAGGA/GACAA	CACAGGA/GACAA	CACAGGA/CACAGGA	CACAGGA/GACAA	CACAGGA/CACAGGA	Prupe.1G007500	0	HIGH	frameshift_variant&missense_variant
Pp01	651299	AA	AA/AA	AA/AA	AA/AA	AA/AAGTA	AA/AA	AA/AAGTA	Prupe.1G007500	0	MODERATE	disruptive_inframe_insertion
Pp01	652542	CAATTA	CAATTG/AGATTG	CAATTG/AGATTG	CAATTG/AGATTG	CAATTG/CGATTG	CAATTG/AGATTG	CAATTG/AGATTG	Prupe.1G007500	0	MODIFIER	3_prime_UTR_variant
Pp01	655579	GATC	AATC/AATC	AATC/TATT	AATC/TATT	AATC/TATT	AATC/TATT	AATC/TATT	Prupe.1G007700	0	MODERATE	missense_variant
Pp01	655605	TGT	GAA/GAA	GAA/CGT	GAA/GAA	GAA/GAA	GAA/CGT	GAA/CGT	Prupe.1G007700	0	MODERATE	missense_variant
Pp01	655877	GAAA	GAAA/GAAC	GAAA/GAAC	GAAA/TAAG	GAAA/GAAC	GAAA/TAAG	GAAA/GAAC	Prupe.1G007700	0	MODERATE	missense_variant
Pp01	656673	CA	AA/AT	AA/AT	AA/AT	AA/AT	AA/AT	AA/AA	Prupe.1G007700	0	MODERATE	missense_variant
Pp01	656938	AC	GC/GA	GC/GA	GC/GA	GC/GC	GC/GC	GC/GA	Prupe.1G007700	0	MODERATE	missense_variant
Pp01	658579	AG	GT/GT	GT/GT	GT/GT	GT/AA	GT/GT	GT/AA	Prupe.1G007700	0	LOW	synonymous_variant
Pp01	658581	GAA	GAA/GAA	GAA/GAG	GAA/GAG	GAA/GAG	GAA/GAA	GAA/GAG	Prupe.1G007700	0	LOW	synonymous_variant
Pp01	658785	GGAA	GGAA/GGAA	GGAA/AGAG	GGAA/GGAA	GGAA/GGAA	GGAA/GGAA	GGAA/AGAG	Prupe.1G007700	0	MODERATE	missense_variant
Pp01	659823	GTTCG	GTTCG/CTTCA	GTTCG/CTTCA	GTTCG/GTTCG	GTTCG/CTTCA	GTTCG/CTTCA	GTTCG/CTTCA	Prupe.1G007700	0	MODERATE	missense_variant
Pp01	659901	AAT	AAT/GAA	AAT/GAA	GAA/GAA	AAT/GAA	AAT/GAA	GAA/GAA	Prupe.1G007700	0	MODERATE	missense_variant
Pp01	660443	TTGTGTTTTTCAAAGTGT	TTGTGTTTTTCCAAGTGT/TT	TTGTGTTTTTCCAAGTGT/TT	TTGTGTTTTTCCAAGTGT/TT	TTGTGTTTTTCCAAGTGT/TT	TTGTGTTTTTCCAAGTGT/TTGTGTTTTTCCAAGTGT	TTGTGTTTTTCCAAGTGT/TT	Prupe.1G007700	0	MODIFIER	3_prime_UTR_variant
Pp01	660470	TGTGTG	TGTGTG/TGTGTTTTT	TGTGTG/TGTGTTTTT	TGTGTG/TGTGTT	TGTGTG/TGTGTTTTT	TGTGTT/TTTTTT	TGTGTG/TGTGTT	Prupe.1G007700	0	MODIFIER	3_prime_UTR_variant
Pp01	660481	TCT	TT/TTT	TT/TTT	TT/TGT	TTT/TGT	TT/TTT	TT/TTT	Prupe.1G007700	0	MODIFIER	3_prime_UTR_variant
Pp01	660862	TTC	GTC/GTT	GTC/GTC	GTC/GTC	GTC/GTC	GTC/GTC	GTC/GTT	Prupe.1G007800	#N/A	MODERATE	missense_variant
Pp01	662232	ATCA	ATCA/CTCG	ATAATA/ATCATA	ATCA/CTCG	ATCA/ATAATA	ATCA/CTCG	ATCA/ATCATA	Prupe.1G007800	#N/A	LOW	synonymous_variant
Pp01	668424	GA	GA/GA	GA/AT	GA/GA	GA/AT	GA/AT	GA/AT	Prupe.1G007900	0	MODERATE	missense_variant
Pp01	668524	AGGT	AGGT/GGGC	AGGT/AGGT	AGGT/GGGC	AGGT/GGGC	AGGT/GGGC	AGGT/GGGC	Prupe.1G007900	0	LOW	synonymous_variant
Pp01	668894	GCCAGAG	TTCACAA/TTCACAA	TTCACAA/TTCACAA	GCCAGAG/TTCACAA	TTCACAA/TTCACAA	TTCACAA/TTCACAA	TTCACAA/TTCACAA	Prupe.1G007900	0	MODERATE	missense_variant
Pp01	676587	CTTTTATATTT	CT/CTTTCGCTTTT	CT/CT	CT/CTTTCGCTTTT	CT/CTTTCGCTTTT	CT/CTTTCGCTTTT	CT/CT	Prupe.1G008000	0	MODIFIER	3_prime_UTR_variant
Pp01	677478	ACACC	AC/AAAAC	AC/AAAAC	AC/AC	AC/AC	AC/AC	AC/AC	Prupe.1G008100	HMG box-containing protein	MODIFIER	3_prime_UTR_variant
Pp01	682780	ACC	AC/AC	ACC/AC	AC/AC	AC/AC	AC/AC	AC/AC	Prupe.1G008100	HMG box-containing protein	MODIFIER	5_prime_UTR_variant
Pp01	682828	GT	GT/GTCTCTGTCTCTCTCTCT	GT/GTCTCTGTCTCTCTCTCT	GT/GTCTCTGTCTCTCTCTCT	GT/GTCTCTGTCTCTCTCTCT	GT/GT	GT/GT	Prupe.1G008100	HMG box-containing protein	MODIFIER	5_prime_UTR_variant
Pp01	692697	CTAATAAAGAAAAAAAAC	TTAAGATAGAAAAAAAAAAAC/TTAAGATAGAAAAAAAAAAAC	TTAAGATAGAAAAAAAAAAAC/TTAAGATAGAAAAAAAAAAAC	TTAAGATAGAAAAAAAAAAAC/TTAAGATAGAAAAAAAAAAAC	TTAAGATAGAAAAAAAAAAAC/TTAAGATAGAAAAAAAAAAAAC	TTAAGATAGAAAAAAAAAAAC/TTAAGATAGAAAAAAAAAAAC	TTAAGATAGAAAAAAAAAAAC/TTAAGATAGAAAAAAAAAAAC	Prupe.1G008400	regulation of transcription, DNA-dependent	MODIFIER	3_prime_UTR_variant
Pp01	716425	GAGAGAGAG	GAGAGAGAG/GAGAGACAG	AATAGACAC/GAGAGACAG	GAGAGAGAG/GAGAGACAG	GAGAGAGAG/AATAGACAC	AATAGACAC/GAGAGACAG	GAGAGAGAG/AATAGACAC	Prupe.1G008700	Ubiquitin thiolesterase.	MODIFIER	3_prime_UTR_variant
Pp01	719063	ACTGCTTC	AC/AC	AC/ACTTCTTC	AC/ACTTCTTC	AC/ACTTCTTC	AC/ACTTCTTC	AC/ACTTCTTC	Prupe.1G008800	FAMILY NOT NAMED	MODERATE	missense_variant
Pp01	723091	TT	TTAGT/TTAGT	TT/TTAGT	TT/TTAGT	TTAGT/TTAGT	TTAGT/TTAGT	TT/TTAGT	Prupe.1G008900	Calcineurin-like phosphoesterase	LOW	splice_region_variant&intron_variant
Pp01	729390	CC	CC/TT	TT/TT	TT/TT	TT/TT	TT/TT	TT/TT	Prupe.1G009000	ER lumen protein retaining receptor	MODIFIER	5_prime_UTR_variant
Pp01	729425	GAAA	GA/GAGA	GA/GAGA	GA/GAGA	GA/GAGA	GA/GA	GA/GA	Prupe.1G009000	ER lumen protein retaining receptor	MODIFIER	5_prime_UTR_variant
Pp01	729429	GAAT	GAGT/GT	GAGT/GT	GAGT/GT	GAGT/GT	GAGT/GAGT	GAGT/GAGT	Prupe.1G009000	ER lumen protein retaining receptor	MODIFIER	5_prime_UTR_variant
Pp01	729716	CAGG	TAGGG/TAGGG	TAGGG/TAGGG	TAGGG/TAGGG	TAGGG/TAGG	TAGGG/TAGGG	TAGGG/TAGGG	Prupe.1G009000	ER lumen protein retaining receptor	MODIFIER	5_prime_UTR_variant
Pp01	736808	TAGT	TAGT/CAGC	TAGT/CAGC	TAGT/CAGC	TAGT/TAGT	TAGT/CAGC	TAGT/CAGC	Prupe.1G009200	Glycosyl hydrolases family 2, sugar binding domain	LOW	synonymous_variant
Pp01	745005	GCTG	GCTG/GCTG	GCTG/ACTA	GCTG/ACTA	GCTG/ACTA	GCTG/ACTA	GCTG/GCTG	Prupe.1G009300	Glycosyl hydrolases family 2, sugar binding domain	LOW	synonymous_variant
Pp01	750530	GTT	GTTT/GTTT	GTTT/GTTT	GTT/GTTT	GTTT/GTTT	GTTT/GTTT	GTT/GTTT	Prupe.1G009400	Protein of unknown function (DUF295)	MODIFIER	3_prime_UTR_variant
Pp01	751280	GTCATAG	ATCAC/ATCACAG	ATCAC/ATCAC	ATCAC/ATCACAG	ATCAC/ATCAC	ATCAC/ATCACAG	ATCAC/ATCACAG	Prupe.1G009400	Protein of unknown function (DUF295)	MODIFIER	3_prime_UTR_variant
Pp01	758575	CGGA	GGGA/GGGA	GGGA/TGGG	GGGA/TGGG	GGGA/GGGA	GGGA/TGGG	GGGA/GGGA	Prupe.1G009600	#N/A	LOW	synonymous_variant
Pp01	760012	GT	GT/GT	GT/GT	GT/GCT	GT/GCT	GT/GCT	GT/GT	Prupe.1G009700	SUGAR PHOSPHORYLASE-RELATED	MODIFIER	3_prime_UTR_variant
Pp01	760020	GTTTC	ATTTC/ATTTA	ATTTC/ATTTA	ATTTC/ATTTA	ATTTC/ATTTC	ATTTC/ATTTA	ATTTC/ATTTC	Prupe.1G009700	SUGAR PHOSPHORYLASE-RELATED	MODIFIER	3_prime_UTR_variant
Pp01	760423	ACTGA	CCTAA/CCTAA	CCTAA/CCTAA	CCTAA/CCTGT	CCTAA/CCTGT	CCTAA/CCTGT	CCTAA/CCTGT	Prupe.1G009700	SUGAR PHOSPHORYLASE-RELATED	HIGH	stop_gained
Pp01	760485	GCA	GCA/ACA	GCA/ACA	GCA/ACC	GCA/ACC	GCA/ACC	GCA/ACA	Prupe.1G009700	SUGAR PHOSPHORYLASE-RELATED	MODERATE	missense_variant
Pp01	772909	CTTC	CTTC/TTTG	CTTC/TTTG	CTTC/TTTG	CTTC/TTTG	CTTC/CTTC	CTTC/CTTC	Prupe.1G009900	TATA box-binding protein binding	MODERATE	missense_variant
Pp01	772929	GGTATC	GGTATC/AGTCTT	GGTATC/AGTCTT	GGTATC/AGTCTT	GGTATC/AGTCTT	GGTATC/AGTCTT	GGTATC/GGTATC	Prupe.1G009900	TATA box-binding protein binding	MODERATE	missense_variant
Pp01	773664	CGAA	CGAAA/TGAAA	CGAAA/TGAAA	CGAAA/TGAAA	CGAAA/TGAAA	CGAAA/TGAAA	CGAAA/CGAAA	Prupe.1G009900	TATA box-binding protein binding	HIGH	frameshift_variant&synonymous_variant
Pp01	773760	ACTGG	GCTGG/GCTGG	GCTGG/GCTGA	GCTGG/GCTGA	GCTGG/GCTGA	GCTGG/GCTGG	GCTGG/GCTGA	Prupe.1G009900	TATA box-binding protein binding	MODIFIER	3_prime_UTR_variant
Pp01	773813	TAATTATGCTA	TACTGATACTG/CAATGATACTG	TACTGATACTG/CAATGATACTG	TACTGATACTG/CAATGATACTG	TACTGATACTG/CAATGATACTG	TACTGATACTG/TAATGATACTG	TACTGATACTG/CAATGATACTG	Prupe.1G009900	TATA box-binding protein binding	MODIFIER	3_prime_UTR_variant
Pp01	773833	CCGG	CAGA/CAGA	CAGA/TAGA	CAGA/TAGA	CAGA/CAGA	CAGA/TAGA	CAGA/TAGA	Prupe.1G009900	TATA box-binding protein binding	MODIFIER	3_prime_UTR_variant
Pp01	785262	ACAT	GTAC/GTCT	GTAC/GTAC	GTAC/GTCT	GTAC/GTAC	GTAC/GTAC	GTAC/GTAC	Prupe.1G010200	regulation of transcription, DNA-dependent	MODIFIER	3_prime_UTR_variant
Pp01	785437	CAAATG	AGAATT/CGAATG	AGAATT/AGAATT	AGAATT/CGAATG	AGAATT/CGAATG	AGAATT/CGAATG	AGAATT/CGAATG	Prupe.1G010200	regulation of transcription, DNA-dependent	MODIFIER	3_prime_UTR_variant
Pp01	785462	GGGAGACT	AGGACACT/AGGACACG	AGGACACT/AGGACACT	AGGACACT/AGGACACG	AGGACACT/AGGACACG	AGGACACT/AGGACACG	AGGACACT/AGGACACT	Prupe.1G010200	regulation of transcription, DNA-dependent	MODIFIER	3_prime_UTR_variant
Pp01	790504	TT	TTTCAAT/TTTCAAT	TTTCAAT/TTTCAAT	TTTCAAT/TTTCAAT	TT/TTTCAAT	TTTCAAT/TTTCAAT	TTTCAAT/TTTCAAT	Prupe.1G010300	FAMILY NOT NAMED	MODIFIER	5_prime_UTR_variant
Pp01	810936	GG	GG/GG	GG/GG	GG/GCAAG	GG/GCAAG	GG/GCAAG	GG/GCAAG	Prupe.1G010500	protein binding	MODIFIER	3_prime_UTR_variant
Pp01	811642	ATCTCTCTCTCA	ATCTCTCTCTCA/ATCTCTCTCTCA	ATCTCTCTCTCA/ATCTCTCTCTCA	ATCTCTCTCTCA/CTATCTCTCTCA	ATCTCTCTCTCA/ATCTCTCTCTCA	ATCTCTCTCTCA/ATCTCTCTCTCA	ATCTCTCTCTCA/ATCTCTCTCTCA	Prupe.1G010600	protein binding	MODIFIER	5_prime_UTR_variant
Pp01	818136	ACGAG	GCGAG/GTGAC	GCGAG/GCGAG	GCGAG/GTGAC	GCGAG/GTGAC	GCGAG/GTGAC	GCGAG/GCGAG	Prupe.1G010700	Apoptotic ATPase	MODIFIER	5_prime_UTR_variant
Pp01	818676	AAT	AAT/GAG	AAT/GAG	AAT/GAG	AAT/GAG	AAT/AAG	AAT/GAG	Prupe.1G010700	Apoptotic ATPase	MODERATE	missense_variant
Pp01	818805	AAA	GAA/GAT	GAA/GAT	GAA/GAT	GAA/GAT	GAA/GAT	GAA/GAA	Prupe.1G010700	Apoptotic ATPase	MODERATE	missense_variant
Pp01	818820	GGA	GGA/AGG	GGA/AGG	GGA/GGA	GGA/AGG	GGA/AGG	GGA/GGA	Prupe.1G010700	Apoptotic ATPase	MODERATE	missense_variant
Pp01	818928	CGCCT	CGCCT/CGCCT	CGCCT/AGCCA	CGCCT/AGCCA	CGCCT/CGCCT	CGCCT/AGCCA	CGCCT/AGCCA	Prupe.1G010700	Apoptotic ATPase	MODERATE	missense_variant
Pp01	818951	CCTAATACAAG	CCTAGTACAAG/GCTCATAGAAC	CCTAGTACAAG/GCTCATAGAAC	CCTAGTACAAG/GCTCATAGAAC	CCTAGTACAAG/CCTAGTACAAG	CCTAGTACAAG/GCTCATAGAAC	CCTAGTACAAG/GCTCATAGAAC	Prupe.1G010700	Apoptotic ATPase	MODERATE	missense_variant
Pp01	819015	CCTC	CCTC/CGTG	CCTC/CGTG	CCTC/CGTG	CCTC/TGTG	CCTC/CGTG	CCTC/CGTG	Prupe.1G010700	Apoptotic ATPase	MODERATE	missense_variant
Pp01	819149	AAG	AAG/AAA	AAG/AAG	AAG/AAG	AAG/AAA	AAG/AAA	AAG/AAG	Prupe.1G010700	Apoptotic ATPase	MODERATE	missense_variant
Pp01	822808	ATG	ATG/ATA	ATG/ATA	ATG/ATA	ATG/ATA	ATG/ATA	ATA/GTG	Prupe.1G010700	Apoptotic ATPase	MODERATE	missense_variant
Pp01	823128	CA	CA/CA	CA/CA	CA/TG	CA/TG	CA/CA	CA/TG	Prupe.1G010700	Apoptotic ATPase	MODERATE	missense_variant
Pp01	823285	AGCTT	GTTCC/GGCAC	GTTCC/GGCTC	GTTCC/GGCAC	GTTCC/GGCAC	GTTCC/GGCTC	GTTCC/GGCAC	Prupe.1G010700	Apoptotic ATPase	MODERATE	missense_variant
Pp01	823370	TTGACAA	TTGACAA/CTAACAG	CTAACAG/TTGACAG	TTGACAA/TTGACGG	TTGACAA/TTGACGG	TTGACAA/CTAACAG	CTAACAG/TTGACAG	Prupe.1G010700	Apoptotic ATPase	MODERATE	missense_variant
Pp01	823450	ATT	ATT/ATG	ATG/TGG	ATG/TGG	ATG/TGG	ATG/TGG	ATG/TGG	Prupe.1G010700	Apoptotic ATPase	MODERATE	missense_variant
Pp01	824183	ATCTTAGG	ATCTTAGG/AG	ATCTTAGG/ATCTTCGG	ATCTTAGG/ATCTTCGG	ATCTTAGG/ATCTTCGG	ATCTTAGG/AG	ATCTTAGG/ATCTTCGG	Prupe.1G010700	Apoptotic ATPase	MODERATE	disruptive_inframe_deletion
Pp01	824381	AACTA	AACTG/TACTG	AACTA/AACTG	AACTA/AACTG	AACTG/TACTG	AACTA/AACTG	AACTG/TACTG	Prupe.1G010700	Apoptotic ATPase	MODERATE	missense_variant
Pp01	825016	GTCG	GTCATTTCTTTGG/CTCATTTCTTTGG	GTCATTTCTTTGG/CTCATTTCTTTGG	GTCATTTCTTTGG/CTCATTTCTTTGG	GTCATTTCTTTGG/GTCATTTCTTTGG	GTCATTTCTTTGG/CTCATTTCTTTGG	GTCATTTCTTTGG/CTCATTTCTTTGG	Prupe.1G010700	Apoptotic ATPase	MODIFIER	3_prime_UTR_variant
Pp01	825311	GAGGTAGTTG	GAGGTAGGTG/AAGACAGGTA	GAGGTAGGTG/GAGGTATGTG	GAGGTAGGTG/GAGGTATGTG	GAGGTAGGTG/AAGACAGGTA	GAGGTAGGTG/AAGACAGGTA	GAGGTAGGTG/GAGGTATGTG	Prupe.1G010700	Apoptotic ATPase	MODIFIER	3_prime_UTR_variant
Pp01	825479	GCTAG	GCTAG/CCTAC	GCTAG/CCTAC	GCTAG/GCTAG	GCTAG/GCTAG	GCTAG/CCTAC	GCTAG/CCTAC	Prupe.1G010800	#N/A	MODIFIER	5_prime_UTR_variant
Pp01	827081	TG	TG/TCG	TG/TG	TG/TCG	TG/TCG	TG/TCG	TG/TCG	Prupe.1G010900	#N/A	MODIFIER	5_prime_UTR_variant
Pp01	827703	GA	GA/GA	GA/AT	GA/AT	GA/GA	GA/AT	GA/AT	Prupe.1G010900	#N/A	MODIFIER	intron_variant
Pp01	828458	AA	AATGGTATATCATTTGTTGA/AATGGTATATCATTTGTTGA	AA/AATGGTATATCATTTGTTGA	AATGGTATATCATTTGTTGA/AATGGTATATCATTTGTTGA	AATGGTATATCATTTGTTGA/AATGGTATATCATTTGTTGA	AA/AATGGTATATCATTTGTTGA	AATGGTATATCATTTGTTGA/AATGGTATATCATTTGTTGA	Prupe.1G010900	#N/A	MODIFIER	intron_variant
Pp01	828830	CGT	TGC/TGC	TGC/TGA	TGC/TGA	TGC/CGC	TGC/CGC	TGC/TGC	Prupe.1G010900	#N/A	MODIFIER	3_prime_UTR_variant
Pp01	828986	TAATTT	TAATGA/GAATGA	TAATGA/GAATGA	TAATGA/GAATGA	TAATGA/CAATGA	TAATGA/CAATGA	TAATGA/CAATGA	Prupe.1G010900	#N/A	MODIFIER	3_prime_UTR_variant
Pp01	829078	TTCA	GTCG/TTCT	GTCG/TTTG	GTCG/TTCT	GTCG/TTTG	GTCG/TTCT	GTCG/TTCT	Prupe.1G010900	#N/A	MODIFIER	3_prime_UTR_variant
Pp01	829277	CCCG	CCCG/CCCA	CCCG/CCCA	CCCG/CCCG	CCCG/CCCA	CCCG/CCCA	CCCG/CCCA	Prupe.1G010900	#N/A	MODIFIER	3_prime_UTR_variant
Pp01	829333	TGT	TGT/TT	TGT/TGT	TGT/TT	TGT/TT	TGT/TGT	TGT/TT	Prupe.1G010900	#N/A	MODIFIER	3_prime_UTR_variant
Pp01	841222	CA	CA/CA	CA/GG	CA/CA	CA/GG	CA/CA	CA/CA	Prupe.1G011000	Apoptotic ATPase	MODERATE	missense_variant
Pp01	841303	AAAT	CAAT/CAAC	CAAT/CAAC	CAAT/CAAC	CAAT/CAAC	CAAT/CAAT	CAAT/CAAC	Prupe.1G011000	Apoptotic ATPase	MODERATE	missense_variant
Pp01	841326	GAT	GAT/ACA	GAT/ACA	GAT/ACA	GAT/ACA	GAT/GAT	GAT/ACA	Prupe.1G011000	Apoptotic ATPase	MODERATE	missense_variant
Pp01	841422	AGG	CAC/GGA	AGG/CAC	CAC/GGA	CAC/GGA	CAC/GGA	CAC/GGA	Prupe.1G011000	Apoptotic ATPase	MODERATE	missense_variant
Pp01	845602	TCG	TCC/CCC	TCC/TCC	TCC/CCC	TCC/TCC	TCC/TCC	TCC/CCC	Prupe.1G011000	Apoptotic ATPase	MODERATE	missense_variant
Pp01	845611	AAC	AAG/TAG	AAG/TAG	AAG/TAG	AAG/TAG	AAG/AAG	AAG/TAG	Prupe.1G011000	Apoptotic ATPase	MODERATE	missense_variant
Pp01	845726	CG	CG/AA	CG/CA	AA/CA	AA/CA	AA/CA	CG/AA	Prupe.1G011000	Apoptotic ATPase	MODERATE	missense_variant
Pp01	845930	TTTG	TTTG/GTCA	TTTG/GTCA	TTTG/TTCA	TTTG/TTCA	TTTG/GTCA	TTTG/GTCA	Prupe.1G011000	Apoptotic ATPase	MODERATE	missense_variant
Pp01	846037	GCTGGGG	GCTGGGT/ACTAGGT	GCTGGGT/GCTGGGT	GCTGGGT/ACTAGGT	GCTGGGT/ACTAGGT	GCTGGGT/ACTAGGT	GCTGGGT/GCTGGGT	Prupe.1G011000	Apoptotic ATPase	LOW	synonymous_variant
Pp01	846044	GGC	GGC/GGT	GGC/GGT	GGC/GGT	GGC/GGT	GGC/GGC	GGC/GGT	Prupe.1G011000	Apoptotic ATPase	LOW	synonymous_variant
Pp01	846138	CAA	CAA/CA	CAA/CA	CAA/CA	CAA/CAA	CAA/CA	CAA/CA	Prupe.1G011000	Apoptotic ATPase	HIGH	frameshift_variant
Pp01	846247	AAC	AAC/AAA	AAA/GAA	AAA/GAA	AAA/GAA	AAC/AAA	AAC/AAA	Prupe.1G011000	Apoptotic ATPase	MODERATE	missense_variant
Pp01	846310	CAAT	CAAT/CAAA	CAAT/CAAA	CAAT/CAAA	CAAA/CAAA	CAAA/GAAA	CAAT/CAAA	Prupe.1G011000	Apoptotic ATPase	MODERATE	missense_variant
Pp01	847469	CATGAA	CCTGTC/CATGTC	CCTGTC/CATGAC	CCTGTC/CATGAC	CCTGTC/CATGTC	CATGTC/CATGAC	CCTGTC/CATGTC	Prupe.1G011000	Apoptotic ATPase	MODERATE	missense_variant
Pp01	847546	CCTCC	CCTCC/TCTCC	CCTCC/TCTCT	CCTCC/TCTCT	CCTCC/TCTCC	CCTCC/TCTCT	CCTCC/TCTCC	Prupe.1G011000	Apoptotic ATPase	MODERATE	missense_variant
Pp01	847623	CGTG	TATT/CGTC	CGTG/TATT	CGTG/TATT	TATT/CGTC	CGTG/CGTC	CGTG/CGTC	Prupe.1G011000	Apoptotic ATPase	MODERATE	missense_variant
Pp01	847843	AAAC	GAAC/GAAC	GAAC/GAAG	GAAC/GAAG	GAAC/GAAG	GAAC/GAAG	GAAC/GAAG	Prupe.1G011000	Apoptotic ATPase	MODERATE	missense_variant
Pp01	847904	CGT	CGC/TGC	CGC/TGC	CGC/CGC	CGC/TGC	CGC/CGC	CGC/TGC	Prupe.1G011000	Apoptotic ATPase	MODERATE	missense_variant
Pp01	860630	AG	AGCGGTGGAGG/AGCGGTGGAGG	AG/AGCGGTGGAGG	AGCGGTGGAGG/AGCGGTGGAGG	AG/AGCGGTGGAGG	AG/AGCGGTGGAGG	AGCGGTGGAGG/AGCGGTGGAGG	Prupe.1G011200	FAMILY NOT NAMED	MODERATE	disruptive_inframe_insertion
Pp01	865769	ACAAC	ACAAC/TCAAT	ACAAC/ACAAC	ACAAC/TCAAT	ACAAC/TCAAT	ACAAC/TCAAT	ACAAC/ACAAC	Prupe.1G011200	FAMILY NOT NAMED	MODERATE	missense_variant
Pp01	865814	CCAA	TCAG/GCAT	TCAG/TCAG	TCAG/GCAT	TCAG/GCAT	TCAG/GCAT	TCAG/GCAT	Prupe.1G011200	FAMILY NOT NAMED	MODERATE	missense_variant
Pp01	865824	CAA	CAA/CAA	CAA/CAA	CAA/CAG	CAA/CAA	CAA/CAG	CAA/CAA	Prupe.1G011200	FAMILY NOT NAMED	LOW	synonymous_variant
Pp01	888205	AATTGCTA	AA/AATAGCAA	AA/AATAGCAA	AA/AA	AA/AATAGCAA	AA/AATAGCAA	AA/AATAGCAA	Prupe.1G011400	oxidation-reduction process	MODIFIER	3_prime_UTR_variant
Pp01	890135	TCT	CCC/CCC	TCT/CCC	CCC/CCC	CCC/CCC	TCT/CCC	TCT/CCC	Prupe.1G011500	FAMILY NOT NAMED	MODIFIER	5_prime_UTR_variant
Pp01	897697	GGAGCT	CGAGGTTTCAACC/CGAGGTTTCAACC	CGAGGTTTCAACC/CGAGGT	CGAGGTTTCAACC/CGAGGTTTCAACC	CGAGGTTTCAACC/CGAGGT	CGAGGTTTCAACC/CGAGGTTTCAACC	CGAGGTTTCAACC/CGAGGTTTCAACC	Prupe.1G011700	Spermine/spermidine synthase	MODIFIER	3_prime_UTR_variant
Pp01	900609	TC	TC/TC	TC/TTACT	TC/TTACT	TC/TC	TC/TC	TC/TC	Prupe.1G011700	Spermine/spermidine synthase	MODERATE	synonymous_variant&disruptive_inframe_insertion
Pp01	900777	GG	GG/GAG	GG/GAG	GAG/GAG	GAG/GAG	GAG/GAG	GAG/GAG	Prupe.1G011700	Spermine/spermidine synthase	MODIFIER	5_prime_UTR_variant
Pp01	900902	AAAGA	AA/AAAAA	AA/AA	AA/AAAAA	AA/AAAAA	AA/AA	AA/AAAAA	Prupe.1G011700	Spermine/spermidine synthase	MODIFIER	5_prime_UTR_variant
Pp01	912896	AATGCC	AATGCC/GACGCT	GACGCT/GATGCC	AATGCC/GACGCT	AATGCC/GACGCT	AATGCC/GACGCT	AATGCC/GACGCT	Prupe.1G011900	0	MODERATE	missense_variant
Pp01	912910	GTTGT	ATTGG/GTTCG	ATTGG/GTTCG	ATTGG/GTTGG	ATTGG/GTTGG	ATTGG/GTTGG	ATTGG/GTTGG	Prupe.1G011900	0	MODERATE	missense_variant
Pp01	913604	TC	TTCC/TTCC	TTCC/TTCC	TC/TTCC	TC/TTCC	TC/TTCC	TTCC/TTCC	Prupe.1G011900	0	LOW	splice_region_variant
Pp01	918810	TGGC	TGGG/CGGG	TGGG/TGGG	TGGG/TGGG	TGGG/CGGG	TGGG/CGGG	TGGG/CGGG	Prupe.1G012000	0	LOW	synonymous_variant
Pp01	918822	TGCTCCA	TGCTCCA/CAATCCT	TGCTCCA/TGCTCCA	TGCTCCA/CAATCCT	TGCTCCA/CAATCCT	TGCTCCA/CAATCCT	TGCTCCA/CAATCCT	Prupe.1G012000	0	MODERATE	missense_variant
Pp01	939171	CCAGAG	CCAGAG/CCAGAG	CCAGAG/CCAGAG	CCAGAG/ACCGAT	CCAGAG/CCAGAG	CCAGAG/ACCGAT	CCAGAG/ACCGAT	Prupe.1G012300	#N/A	MODIFIER	5_prime_UTR_variant
Pp01	939515	ATCA	ATCA/GTCT	ATCA/GTCT	ATCA/GTCT	ATCA/ATCT	ATCA/GTCT	ATCA/ATCT	Prupe.1G012300	#N/A	LOW	5_prime_UTR_premature_start_codon_gain_variant
Pp01	939572	ATT	AT/AT	ATT/AT	AT/AT	ATT/AT	AT/AT	AT/AT	Prupe.1G012300	#N/A	MODIFIER	5_prime_UTR_variant
Pp01	939974	GTT	GTT/GT	GTT/GT	GTT/GTT	GTT/GT	GTT/GT	GTT/GT	Prupe.1G012300	#N/A	MODIFIER	5_prime_UTR_variant
Pp01	941209	AAA	AAA/AAA	AAA/GAG	AAA/GAG	AAA/GAG	AAA/GAG	AAA/GAG	Prupe.1G012300	#N/A	MODIFIER	intron_variant
Pp01	941279	TTAT	TTAT/TTAC	TTAC/ATAC	TTAC/ATAC	TTAC/ATAC	TTAT/TTAC	TTAC/ATAC	Prupe.1G012300	#N/A	MODIFIER	intron_variant
Pp01	948605	TG	CG/CA	CG/CG	CG/CA	CG/CA	CG/CA	CG/CA	Prupe.1G012400	F-BOX/LEUCINE RICH REPEAT PROTEIN	MODERATE	missense_variant
Pp01	949275	TGCGC	TGCGC/AGCAC	TGCGC/AGCAC	TGCGC/AGCAC	TGCGC/AGCAC	TGCGC/AGCAT	TGCGC/AGCAT	Prupe.1G012400	F-BOX/LEUCINE RICH REPEAT PROTEIN	MODERATE	missense_variant
Pp01	949367	TTT	ATT/ATG	ATT/ATG	ATT/ATG	ATT/ATT	ATT/ATT	ATT/ATT	Prupe.1G012400	F-BOX/LEUCINE RICH REPEAT PROTEIN	MODERATE	missense_variant
Pp01	949409	CTTC	TTTT/CTTT	TTTT/TTTT	TTTT/CTTT	TTTT/CTTT	TTTT/CTTT	TTTT/CTTT	Prupe.1G012400	F-BOX/LEUCINE RICH REPEAT PROTEIN	MODERATE	missense_variant
Pp01	950658	TCC	TC/TC	TC/TC	TCC/TC	TCC/TC	TC/TC	TC/TC	Prupe.1G012500	#N/A	MODIFIER	5_prime_UTR_variant
Pp01	955351	ATAT	ATAT/ATAT	ATAT/GTAC	ATAT/GTAC	ATAT/GTAC	ATAT/GTAC	ATAT/GTAC	Prupe.1G012500	#N/A	MODIFIER	3_prime_UTR_variant
Pp01	960970	CAGG	CAGG/CAG	CAGG/CAGG	CAGG/CAG	CAGG/CAGG	CAGG/CAGG	CAGG/CAG	Prupe.1G012600	#N/A	HIGH	frameshift_variant
Pp01	960976	TTGT	TTGT/TT	TTGT/TTGT	TTGT/TT	TTGT/TTGT	TTGT/TTGT	TTGT/TT	Prupe.1G012600	#N/A	HIGH	frameshift_variant
Pp01	964789	CTTTTTTG	CTTTTTG/CTTTTTGTTAT	CTTTTTG/CTTTTTG	CTTTTTG/CTTTTTG	CTTTTTG/CTTTTTG	CTTTTTG/CTTTTTGTTAT	CTTTTTG/CTTTTTGTTAT	Prupe.1G012700	F-BOX/LEUCINE RICH REPEAT PROTEIN	MODIFIER	5_prime_UTR_variant
Pp01	965520	GGAGA	GGAGG/AGAGT	GGAGA/GGAGG	GGAGG/AGAGT	GGAGA/GGAGG	GGAGG/GGACG	GGAGA/GGAGG	Prupe.1G012700	F-BOX/LEUCINE RICH REPEAT PROTEIN	MODERATE	missense_variant
Pp01	965837	CA	CG/TG	CA/CG	CA/CG	CG/TG	CG/TG	CA/CG	Prupe.1G012700	F-BOX/LEUCINE RICH REPEAT PROTEIN	MODERATE	missense_variant
Pp01	966033	AGT	AGC/GGC	AGC/GGC	AGC/AGC	AGC/GGC	AGC/AGC	AGC/GGC	Prupe.1G012700	F-BOX/LEUCINE RICH REPEAT PROTEIN	MODERATE	missense_variant
Pp01	968159	CTTTACAAAAAC	ATTTGCAAAAC/ATTTGCAAAAC	ATTTGCAAAAC/ATTTGCAAAAAC	ATTTGCAAAAC/ATTTGCAAAAAC	ATTTGCAAAAC/ATTTGCAAAAAC	ATTTGCAAAAC/ATTTGCAAAAAC	ATTTGCAAAAC/ATTTGCAAAAAC	Prupe.1G012800	CRAL/TRIO domain	MODIFIER	3_prime_UTR_variant
Pp01	968331	ATT	ATT/TTG	ATT/TTG	TTG/TTG	ATT/TTG	ATT/TTG	TTG/TTG	Prupe.1G012800	CRAL/TRIO domain	MODIFIER	3_prime_UTR_variant
Pp01	968480	AATATATATT	AATATATATATATT/AATATATATATATATT	AATATATATATATT/TATATATATT	AATATATATATATT/AATATATATATATATT	AATATATATATATT/AATATATATATATATT	AATATATATATATT/AATATATATATATATT	AATATATATATATT/AATATATATATATATT	Prupe.1G012800	CRAL/TRIO domain	MODIFIER	3_prime_UTR_variant
Pp01	972150	AG	AG/GA	AG/GA	GA/GA	AG/GA	GA/GA	GA/GA	Prupe.1G012800	CRAL/TRIO domain	MODIFIER	5_prime_UTR_variant
Pp01	982169	GCACATAC	GCACATACACATAC/GCACATACACATAC	GCACATACACATAC/GCACATACACATAC	GCACATACACATAC/GCACATACACATAC	GCACATAC/GCACATACACATAC	GCACATACACATAC/GCACATACACATAC	GCACATACACATAC/GCACATACACATAC	Prupe.1G012900	#N/A	MODIFIER	intron_variant
Pp01	1016016	ATTT	ATTT/ATTT	ATTT/ATTT	ATTT/ATTT	ATTT/AT	ATTT/ATTT	ATTT/ATTT	Prupe.1G013300	Imidazoleglycerol-phosphate dehydratase	MODIFIER	3_prime_UTR_variant
Pp01	1035420	AT	AT/ATTCAGT	ATTCAGT/ATTCAGT	ATTCAGT/ATTCAGT	ATTCAGT/ATTCAGT	ATTCAGT/ATTCAGT	ATTCAGT/ATTCAGT	Prupe.1G013700	0	MODIFIER	3_prime_UTR_variant
Pp01	1036184	CT	CT/CTTTTT	CTTTTT/CTTTTTT	CT/CTTTTT	CT/CTTTTTT	CT/CTTTTTT	CTTTTT/CTTTTTT	Prupe.1G013800	ribosome	MODIFIER	5_prime_UTR_variant
Pp01	1036512	GGAGAGAGAGA	GGG/GGGGAGAGAGA	GGG/GGGGAGAGAGA	GGAGAGAGAGA/GGG	GGAGAGAGAGA/GGG	GGAGAGAGAGA/GGG	GGG/GGGGAGAGAGA	Prupe.1G013800	ribosome	MODIFIER	5_prime_UTR_variant
Pp01	1036550	TGT	TGC/AGC	TGC/TGC	TGC/AGC	TGC/AGC	TGC/AGC	TGC/TGC	Prupe.1G013800	ribosome	MODIFIER	5_prime_UTR_variant
Pp01	1036565	AGTTGGGAC	GGTTGGGAC/GGTTAGGAT	GGTTGGGAC/GGTTGGGAC	GGTTGGGAC/GGTTAGGAT	GGTTGGGAC/GGTTAGGAT	GGTTGGGAC/GGTTAGGAT	GGTTGGGAC/GGTTAGGAT	Prupe.1G013800	ribosome	LOW	5_prime_UTR_premature_start_codon_gain_variant
Pp01	1036671	ACTCTCTT	ACTCTCTT/ACTCTT	ACTCTCTT/ACTCTT	ACTCTCTT/ACTCTT	ACTCTCTT/ACTCTCTT	ACTCTCTT/ACTCTT	ACTCTCTT/ACTCTT	Prupe.1G013800	ribosome	MODIFIER	5_prime_UTR_variant
Pp01	1043887	CT	CTAT/CTAT	CTAT/CTAT	CT/CTAT	CT/CTAT	CTAT/CTAT	CTAT/CTAT	Prupe.1G014100	U4/U6.U5 snRNP associated protein	MODIFIER	3_prime_UTR_variant
Pp01	1058298	AG	AG/AGAACTG	AGAACTG/AGAACTG	AGAACTG/AGAACTG	AGAACTG/AGAACTG	AGAACTG/AGAACTG	AGAACTG/AGAACTG	Prupe.1G014300	protein folding	MODIFIER	3_prime_UTR_variant
Pp01	1065867	ATT	ATT/ATTT	ATTT/ATTT	ATTT/ATTT	ATTT/ATTT	ATTT/ATTT	ATTT/ATTT	Prupe.1G014500	Beta-glucosidase, lactase phlorizinhydrolase, and related proteins	MODIFIER	3_prime_UTR_variant
Pp01	1068154	AA	AA/ATA	AA/ATA	AA/ATA	AA/ATA	AA/AA	AA/ATA	Prupe.1G014500	Beta-glucosidase, lactase phlorizinhydrolase, and related proteins	HIGH	frameshift_variant
Pp01	1080313	GACTGG	GACTGTGG/GACTGTGG	GACTGTGG/GACTGTGG	GACTGTGG/AACTGTGG	GACTGTGG/AACTGTGG	GACTGTGG/AACTGTGG	GACTGTGG/AACTGTGG	Prupe.1G014800	Seed maturation protein	MODIFIER	3_prime_UTR_variant
Pp01	1097315	GTCT	GTCTCT/GTCTCT	GTCTCT/GTCTCT	GTCT/GTCTCT	GTCTCT/GTCTCT	GTCT/GTCTCT	GTCTCT/GTCTCT	Prupe.1G015200	SUBFAMILY NOT NAMED	MODIFIER	5_prime_UTR_variant
Pp01	1104569	CA	CA/CATCTCCTAA	CA/CATCTCCTAA	CA/CATCTCCTAA	CA/CA	CA/CA	CA/CA	Prupe.1G015300	#N/A	MODIFIER	5_prime_UTR_variant
Pp01	1108038	TT	TT/TT	TT/TCT	TT/TCT	TT/TCT	TT/TCT	TT/TCT	Prupe.1G015300	#N/A	MODIFIER	3_prime_UTR_variant
Pp01	1126805	TT	TT/TTCT	TT/TT	TT/TTCT	TT/TTCT	TT/TTCT	TT/TTCT	Prupe.1G015800	Protein of unknown function (DUF1677)	MODIFIER	5_prime_UTR_variant
Pp01	1127186	TTGCTAG	TTGCTAG/TTGCTAG	TTGCTAG/TTGCTAG	TTGCTAG/GTGTATA	TTGCTAG/TTGCTAG	TTGCTAG/GTGTATA	TTGCTAG/TTGCTAG	Prupe.1G015800	Protein of unknown function (DUF1677)	MODIFIER	5_prime_UTR_variant
Pp01	1127287	GAAT	GAAT/GAAT	GAAT/GAAT	GAAT/GAAT	GAAT/GAAT	GAAT/AAAA	GAAT/AAAA	Prupe.1G015800	Protein of unknown function (DUF1677)	MODIFIER	5_prime_UTR_variant
Pp01	1127301	CGAT	CGAC/CGAC	CGAC/TGAC	CGAC/TGAC	CGAC/CGAC	CGAC/TGAC	CGAC/TGAC	Prupe.1G015800	Protein of unknown function (DUF1677)	MODIFIER	5_prime_UTR_variant
Pp01	1132802	TG	TGAAG/TGAAG	TG/TGAAG	TGAAG/TGAAG	TG/TGAAG	TGAAG/TGAAG	TGAAG/TGAAG	Prupe.1G015900	BT1 family	MODIFIER	3_prime_UTR_variant
Pp01	1133772	AGTAC	AGTAT/GGTAT	AGTAT/AGTAT	AGTAT/GGTAT	AGTAT/AGTAT	AGTAT/GGTAT	AGTAT/AGTAT	Prupe.1G015900	BT1 family	MODIFIER	3_prime_UTR_variant
Pp01	1141599	GGG	GTTAAAAA/GTT	GTTAAAAA/GTT	GTTAAAAA/GTTAAAAA	GTTAAAAA/GTT	GTTAAAAA/GTTAAAAA	GTTAAAAA/GTT	Prupe.1G016000	Protein of unknown function (DUF581)	MODIFIER	3_prime_UTR_variant
Pp01	1143610	ACTTTC	ACTTTC/ACTTTC	ACTTTC/ACTTTC	ACTTTC/ACTTTC	ACTTTC/ACTTTCTTTC	ACTTTC/ACTTTC	ACTTTC/ACTTTCTTTC	Prupe.1G016000	Protein of unknown function (DUF581)	MODIFIER	5_prime_UTR_variant
Pp01	1143650	TCC	TCC/TCC	TCC/TCC	TCC/TCC	TCC/TC	TCC/TCC	TCC/TC	Prupe.1G016000	Protein of unknown function (DUF581)	MODIFIER	5_prime_UTR_variant
Pp01	1143742	GTT	GTT/GTT	GTT/GTT	GTT/GTT	GTT/ATA	GTT/ATA	GTT/ATA	Prupe.1G016000	Protein of unknown function (DUF581)	MODIFIER	5_prime_UTR_variant
Pp01	1143796	AC	AC/AC	AC/ACAACGGC	AC/ACAACGGC	AC/ACAACGGC	AC/ACAACGGC	AC/ACAACGGC	Prupe.1G016000	Protein of unknown function (DUF581)	MODIFIER	5_prime_UTR_variant
Pp01	1150917	CGTTG	TGTTA/TATTA	TGTTA/TATTA	TGTTA/TGTTA	TGTTA/TATTA	TGTTA/TGTTA	TGTTA/TATTA	Prupe.1G016100	#N/A	MODIFIER	intron_variant
Pp01	1151244	GATG	GATG/GATG	GATG/GG	GATG/GG	GATG/GG	GATG/GG	GATG/GATG	Prupe.1G016100	#N/A	MODIFIER	3_prime_UTR_variant
Pp01	1151251	TGTT	TGTT/AGTA	AGTA/AGTA	TGTT/AGTA	AGTA/AGTA	TGTT/AGTA	TGTT/AGTA	Prupe.1G016100	#N/A	MODIFIER	3_prime_UTR_variant
Pp01	1161197	CAC	CC/CCC	CCC/CCC	CC/CC	CC/CCC	CC/CCC	CC/CCC	Prupe.1G016200	#N/A	MODIFIER	5_prime_UTR_variant
Pp01	1163666	TACTT	TACTT/AACT	TACTT/AACT	TACTT/AACT	TACTT/AACT	TACTT/TACTT	TACTT/TACTT	Prupe.1G016200	#N/A	MODIFIER	3_prime_UTR_variant
Pp01	1178841	ATGTA	ATGTA/ATGTT	ATGTT/ATGTT	ATGTT/ATGTT	ATGTT/ATGTT	ATGTA/ATGTT	ATGTT/ATGTT	Prupe.1G016600	Acetyltransferase (GNAT) domain	MODIFIER	3_prime_UTR_variant
Pp01	1178904	GATA	GA/GA	GA/GAA	GA/GAA	GA/GAA	GA/GAA	GA/GAA	Prupe.1G016600	Acetyltransferase (GNAT) domain	MODIFIER	3_prime_UTR_variant
Pp01	1179033	CAAT	CAAG/CAAG	CAAG/CAAG	CAAG/TAAG	CAAG/CAAG	CAAG/CAAG	CAAG/TAAG	Prupe.1G016600	Acetyltransferase (GNAT) domain	MODIFIER	3_prime_UTR_variant
Pp01	1188474	TT	TTGGGT/TTGGGT	TTGGGT/TTGGGT	TT/TTGGGT	TTGGGT/TTGGGT	TT/TTGGGT	TT/TTGGGT	Prupe.1G017000	Probable lipid transfer	MODIFIER	3_prime_UTR_variant
Pp01	1189019	CTT	CT/CT	CT/CT	CTT/CT	CTT/CT	CTT/CT	CTT/CT	Prupe.1G017000	Probable lipid transfer	MODIFIER	3_prime_UTR_variant
Pp01	1191526	CT	CTCCTTTT/TT	CTCCTTTT/TT	CTCCTTTT/TT	CTCCTTTT/TT	CTCCTTTT/TT	CTCCTTTT/CTCCTTTT	Prupe.1G017200	Probable lipid transfer	MODIFIER	intron_variant
Pp01	1207499	TGCCGCCG	TGCCGCCG/TGCCG	TGCCGCCG/TGCCG	TGCCGCCG/TGCCG	TGCCG/TGCCG	TGCCGCCG/TGCCG	TGCCGCCG/TGCCG	Prupe.1G017700	0	MODERATE	conservative_inframe_deletion
Pp01	1231612	CA	CT/TT	CT/TT	CT/TT	CT/AT	CT/TT	CT/AT	Prupe.1G017800	VOLTAGE AND LIGAND GATED POTASSIUM CHANNEL	MODIFIER	3_prime_UTR_variant
Pp01	1231626	GAG	GAG/GAG	GAG/AAA	GAG/AAA	GAG/AAA	GAG/GAG	GAG/AAA	Prupe.1G017800	VOLTAGE AND LIGAND GATED POTASSIUM CHANNEL	MODIFIER	3_prime_UTR_variant
Pp01	1231687	CTGG	CTGG/CTGG	CTGG/ATGA	CTGG/ATGA	CTGG/ATGA	CTGG/ATGA	CTGG/ATGA	Prupe.1G017800	VOLTAGE AND LIGAND GATED POTASSIUM CHANNEL	MODIFIER	3_prime_UTR_variant
Pp01	1231744	TAGC	TAGC/TAGC	TAGC/TAGC	TAGC/TAGC	TAGC/CAGG	TAGC/TAGG	TAGC/TAGG	Prupe.1G017800	VOLTAGE AND LIGAND GATED POTASSIUM CHANNEL	MODERATE	missense_variant
Pp01	1234509	GGA	AGG/GTC	AGG/AGG	AGG/GTC	AGG/AGG	AGG/AGG	AGG/GTC	Prupe.1G017800	VOLTAGE AND LIGAND GATED POTASSIUM CHANNEL	MODERATE	missense_variant
Pp01	1256198	TT	TAT/TAT	TT/TAT	TT/TAT	TT/TAT	TT/TAT	TT/TAT	Prupe.1G018000	0	MODIFIER	3_prime_UTR_variant
Pp01	1256234	CT	CTTAGAAGT/CTTAGAAGT	CTTAGAAGT/CTTAGAAGT	CTTAGAAGT/CTTAGAAGT	CT/CTTAGAAGT	CTTAGAAGT/CTTAGAAGT	CT/CTTAGAAGT	Prupe.1G018000	0	HIGH	frameshift_variant
Pp01	1268844	TAA	TA/TAC	TA/TA	TA/TAC	TA/TA	TA/TA	TA/TAC	Prupe.1G018100	Protein of unknown function (DUF581)	MODIFIER	5_prime_UTR_variant
Pp01	1270110	CTGA	CTGA/GTC	CTGA/GTC	CTGA/GTC	CTGA/CTGA	CTGA/GTC	CTGA/GTC	Prupe.1G018100	Protein of unknown function (DUF581)	HIGH	splice_acceptor_variant&splice_region_variant&intron_variant
Pp01	1276299	TT	TTCTCTCTCTTTCTCTCT/TTCTCTCTCTTTCTCTCT	TT/TTCTCTCTCTTTCTCTCT	TT/TTCTCTCTCTTTCTCTCT	TTCTCTCTCTTTCTCTCT/TTCTCTCTCTTTCTCTCT	TT/TTCTCTCTCTTTCTCTCT	TT/TTCTCTCTCTTTCTCTCT	Prupe.1G018200	0	MODIFIER	5_prime_UTR_variant
Pp01	1300493	GG	GG/GGGTTGAG	GGGTTGAG/GGGTTGAG	GGGTTGAG/GGGTTGAG	GG/GGGTTGAG	GGGTTGAG/GGGTTGAG	GGGTTGAG/GGGTTGAG	Prupe.1G018700	protein binding	MODERATE	conservative_inframe_insertion
Pp01	1304561	CAA	CAA/CAA	CAA/CAA	CAA/CAA	CAA/CAT	CAA/CAT	CAA/CAT	Prupe.1G018800	PPR repeat	MODERATE	missense_variant
Pp01	1304613	ACA	ACA/ACA	ACA/AA	ACA/AA	ACA/AA	ACA/AA	ACA/AA	Prupe.1G018800	PPR repeat	HIGH	frameshift_variant
Pp01	1306392	CAC	CAC/AAA	CAC/AAA	AAA/AAA	CAC/AAA	CAC/AAA	CAC/AAA	Prupe.1G018900	HOMOCYSTEINE S-METHYLTRANSFERASE	MODIFIER	3_prime_UTR_variant
Pp01	1328864	AGAAAG	AGAAAG/AGAAAG	AGAAAG/TGGTAGTGG	AGAAAG/AGAAAG	AGAAAG/TGGTAGTGG	AGAAAG/AGAAAG	AGAAAG/AGAAAG	Prupe.1G019100	TESMIN/TSO1-RELATED	MODIFIER	5_prime_UTR_variant
Pp01	1328888	CTGATGAAGTA	CTGATGAAGTA/CTGATGAAGTA	CTGATGAAGTA/CTGATGAAGTA	CTGATGAAGTA/TAGTGGTAGTG	CTGATGAAGTA/TAGTGGTAGTG	CTGATGAAGTA/TAGTGGTAGTG	CTGATGAAGTA/TAGTGGTAGTG	Prupe.1G019100	TESMIN/TSO1-RELATED	MODIFIER	5_prime_UTR_variant
Pp01	1347930	TC	TCAACAAC/TCAACAAC	TCAACAAC/TCAACAAC	TCAACAAC/TCAACAAC	TC/TCAACAAC	TC/TCAACAAC	TCAACAAC/TCAACAAC	Prupe.1G019300	protein binding	MODERATE	disruptive_inframe_insertion
Pp01	1379496	AAT	GAG/AAG	AAT/AAG	AAT/AAG	AAT/GAG	AAT/GAG	GAG/AAG	Prupe.1G019700	#N/A	MODERATE	missense_variant
Pp01	1380332	ACC	ACT/TCT	ACT/TCT	ACT/TCT	ACT/TCT	ACT/ACT	ACT/ACT	Prupe.1G019700	#N/A	MODIFIER	3_prime_UTR_variant
Pp01	1391772	TGTATA	TTT/TGTATAATA	TTT/TGTATAATA	TGTATA/TTT	TTT/TGTATAATA	TTT/TGTATAATA	TGTATA/TTT	Prupe.1G019900	STAS domain	MODIFIER	3_prime_UTR_variant
Pp01	1408489	AT	ATTGCAATT/ATTGCAATT	ATTGCAATT/ATTGCAATT	AT/ATTGCAATT	ATTGCAATT/ATTGCAATT	ATTGCAATT/ATTGCAATT	AT/ATTGCAATT	Prupe.1G020000	0	MODIFIER	3_prime_UTR_variant
Pp01	1420333	TG	TG/TT	TG/TT	TT/TT	TT/TT	TT/TT	TG/TT	Prupe.1G020100	gb def: Hypothetical protein T5P19_230	MODIFIER	5_prime_UTR_variant
Pp01	1452997	CTTT	CTT/CT	CTT/CT	CTT/CT	CTT/CTT	CTT/CT	CTT/CTT	Prupe.1G020700	SUBFAMILY NOT NAMED	MODIFIER	5_prime_UTR_variant
Pp01	1453465	TA	CG/CA	CG/CG	CG/CA	CG/CA	CG/CA	CG/CG	Prupe.1G020700	SUBFAMILY NOT NAMED	MODIFIER	5_prime_UTR_variant
Pp01	1460141	GAAGAAGC	GCTA/GCTA	GCTA/GCTA	GAAGAAGC/GCTA	GCTA/GCTA	GAAGAAGC/GCTA	GCTA/GCTA	Prupe.1G020800	#N/A	MODIFIER	3_prime_UTR_variant
Pp01	1460270	TAAAAAAAC	TAAAAAAC/TAAAAAAC	TAAAAAAC/TAAAAAAC	TAAAAAAC/TAAAAAACAA	TAAAAAAC/TAAAAAACAA	TAAAAAAC/TAAAAAAC	TAAAAAAC/TAAAAAAC	Prupe.1G020800	#N/A	MODIFIER	3_prime_UTR_variant
Pp01	1499921	CAA	CAA/CAA	CAA/CA	CAA/CA	CAA/CAA	CAA/CA	CAA/CA	Prupe.1G021600	Chlorophyll A-B binding protein	MODIFIER	3_prime_UTR_variant
Pp01	1500005	AAAGA	CAA/CAAAA	CAA/AAAAA	CAA/CAAAA	CAAAA/AAAAA	CAA/CAAAA	CAA/CAAAA	Prupe.1G021600	Chlorophyll A-B binding protein	MODIFIER	3_prime_UTR_variant
Pp01	1500530	TT	TT/GG	TT/TT	TT/TT	TT/TT	TT/TT	TT/TT	Prupe.1G021600	Chlorophyll A-B binding protein	MODERATE	missense_variant
Pp01	1502741	AAACA	AA/AAAAA	AA/AAAAA	AA/AA	AA/AA	AA/AA	AA/AA	Prupe.1G021700	Chlorophyll A-B binding protein	MODIFIER	3_prime_UTR_variant
Pp01	1502953	GCCACG	GCCACA/GCCACA	GCCACA/ACCGCA	GCCACA/ACCGCA	GCCACA/ACCGCA	GCCACA/ACCGCA	GCCACA/ACCGCA	Prupe.1G021700	Chlorophyll A-B binding protein	LOW	synonymous_variant
Pp01	1503042	TACTGC	TACTGC/TACTGC	TACTGC/CACTAA	TACTGC/CACTAA	TACTGC/CACTAA	TACTGC/CACTAA	TACTGC/CACTAA	Prupe.1G021700	Chlorophyll A-B binding protein	MODERATE	missense_variant
Pp01	1507721	TCC	TCT/CCTTTTC	TCT/CCTTTTC	TCT/CCTTTTC	TCT/CCTTTTC	TCT/CCT	TCT/CCTTTTC	Prupe.1G021800	Chlorophyll A-B binding protein	MODIFIER	3_prime_UTR_variant
Pp01	1507724	TT	TT/TCT	TT/TCT	TCT/TTCT	TCT/TTCT	TT/TCT	TCT/TTCT	Prupe.1G021800	Chlorophyll A-B binding protein	MODIFIER	3_prime_UTR_variant
Pp01	1511911	AATA	AA/AAAA	AA/AA	AA/AAAA	AA/AAAA	AA/AAAA	AA/AA	Prupe.1G022000	Voltage-gated shaker-like K+ channel, subunit beta/KCNAB	MODIFIER	3_prime_UTR_variant
Pp01	1538346	TG	TG/CA	TG/TG	TG/CA	TG/CA	TG/TG	TG/TG	Prupe.1G022500	Meiotic recombination protein Dmc1	MODERATE	missense_variant
Pp01	1544947	CTTTTTG	CTTTTTG/CTTTTTG	CTTTTTG/CTTTTG	CTTTTTG/CTTTTG	CTTTTTG/CTTTTTG	CTTTTTG/CTTTTG	CTTTTTG/CTTTTTG	Prupe.1G022600	ATP binding	HIGH	frameshift_variant
Pp01	1565315	ATCTCTCTCTCTCTCTCTCTCTCTCTCTCTCTCTCTCT	ATCTCTCTCTCTCTCTCTCTCTCTCTCTCTCTCTGT/ATCTCTCTCTCTCTCTCTCTCTCTCTCTCTCTCTGT	ATCTCTCTCTCTCTCTCTCTCTCTCTCTCTCTCTGT/ATCTCTCTCTCTCTCTCTCTCTCTCTCTCTCTCTGT	ATCTCTCTCTCTCTCTCTCTCTCTCTCTCTCTCTGT/ATCTCTCTCTCTCTCTCTCTCTCTCTCTCTCTCTGT	ATCTCTCTCTCTCTCTCTCTCTCTCTCTCTCTCTGT/ATCTCTCTCTCTCTCTCTCTCTCTCTCTCTCTCTGT	ATCTCTCTCTCTCTCTCTCTCTCTCTCTCTCTCTGT/ATCTCTCTCTCTCTCTCTCTCTCTCTCTCTCTCTGT	ATCTCTCTCTCTCTCTCTCTCTCTCTCTCTCTCTCTCT/ATCTCTCTCTCTCTCTCTCTCTCTCTCTCTCTCTGT	Prupe.1G022800	#N/A	MODIFIER	3_prime_UTR_variant
Pp01	1575802	CAA	CAA/CAAA	CAAA/CAAA	CAAA/CAAA	CAAA/CAAA	CAAA/CAAA	CAAA/CAAA	Prupe.1G022900	argonaute	MODIFIER	5_prime_UTR_variant
Pp01	1576388	TT	TAAAT/TAAAT	TAAAT/TAAAT	TT/TAAAT	TT/TAAAT	TT/TAAAT	TT/TAAAT	Prupe.1G022900	argonaute	MODIFIER	5_prime_UTR_variant
Pp01	1599869	ACT	TCA/TCG	TCA/TCC	TCA/TCG	TCA/TCG	TCA/TCG	TCG/TCC	Prupe.1G023200	Calcium-transporting ATPase.	MODERATE	missense_variant
Pp01	1611597	CT	CA/CA	CA/AA	CA/CA	CA/AA	CA/AA	CA/AA	Prupe.1G023300	Calcium-transporting ATPase.	MODERATE	missense_variant
Pp01	1612789	TT	TT/TT	TT/TT	TT/GG	TT/GG	TT/GG	TT/GG	Prupe.1G023300	Calcium-transporting ATPase.	MODERATE	missense_variant
Pp01	1613494	GATAAG	GATAAA/TAGAAA	GATAAA/GATAAA	GATAAA/GATAAA	GATAAA/TAGAAA	GATAAA/TAGAAA	GATAAA/GATAAA	Prupe.1G023300	Calcium-transporting ATPase.	MODERATE	missense_variant
Pp01	1613541	CT	CT/CT	CT/AA	CT/CT	CT/AA	CT/AA	CT/AA	Prupe.1G023300	Calcium-transporting ATPase.	MODERATE	missense_variant
Pp01	1640569	GTAC	GTAC/GTAG	GTAC/GTAG	GTAG/ATAG	GTAC/GTAG	GTAC/GTAG	GTAC/GTAG	Prupe.1G023400	Calcium-transporting ATPase.	LOW	synonymous_variant
Pp01	1641909	TGAGGCTTC	TGAGGCTTT/CGAGTCTTT	TGAGGCTTT/TGAGTCTTT	TGAGGCTTC/TGAGGCTTT	TGAGGCTTC/TGAGGCTTT	TGAGGCTTC/TGAGGCTTT	TGAGGCTTT/CGAGTCTTT	Prupe.1G023400	Calcium-transporting ATPase.	MODERATE	missense_variant
Pp01	1655597	GAT	GAT/GAC	GAT/AAC	GAT/GAC	GAT/GAC	GAT/AAC	GAT/AAC	Prupe.1G023500	#N/A	MODIFIER	5_prime_UTR_variant
Pp01	1655663	GTGCC	GTGCC/CTGCT	GTGCC/CTGCT	GTGCC/CTGCT	GTGCC/CTGCC	GTGCC/CTGCT	GTGCC/CTGCT	Prupe.1G023500	#N/A	LOW	5_prime_UTR_premature_start_codon_gain_variant
Pp01	1667801	TT	TT/TTAT	TTAT/TTAT	TT/TTAT	TT/TTAT	TTAT/TTAT	TT/TTAT	Prupe.1G023700	methyltransferase activity	MODIFIER	5_prime_UTR_variant
Pp01	1668162	TAGAGAGAGAGC	TAGAGAGAGC/TAGAGAGAGC	TAGAGAGAGC/TAGAGAGAGC	TAGAGAGAGC/TAGAGAGAGC	TAGAGAGAGC/TATAGAGAGAGC	TAGAGAGAGC/TAGAGAGAGC	TAGAGAGAGC/TAGAGAGAGC	Prupe.1G023800	#N/A	MODIFIER	3_prime_UTR_variant
Pp01	1693098	TC	GC/GT	GC/GT	GC/GC	GC/GT	GC/GC	GC/GC	Prupe.1G024300	Anaphase-promoting complex (APC), subunit 11	MODERATE	missense_variant
Pp01	1697423	GG	GTG/GTG	GTG/GTG	GTG/TG	GTG/TG	GTG/GTG	GTG/GTG	Prupe.1G024500	F-box-like	LOW	5_prime_UTR_premature_start_codon_gain_variant
Pp01	1698593	GTCT	GT/GT	GT/GTT	GT/GTT	GT/GT	GT/GT	GT/GTT	Prupe.1G024500	F-box-like	HIGH	frameshift_variant
Pp01	1700738	CACAG	CACAT/CACAC	CACAT/TACAC	CACAT/TACAC	CACAT/CACAC	CACAT/TACAC	CACAT/CACAC	Prupe.1G024600	protein binding	MODERATE	missense_variant
Pp01	1700943	CATACC	CATACT/TGTACT	CATACT/TGTACT	CATACT/TGTACT	CATACT/TGTACT	CATACT/TGTACT	CATACT/TATACT	Prupe.1G024600	protein binding	MODERATE	missense_variant
Pp01	1701252	GGC	GGG/GGG	GGG/CGA	GGG/CGA	GGG/CGA	GGG/CGA	GGG/GGG	Prupe.1G024600	protein binding	MODERATE	missense_variant
Pp01	1701605	CGGAA	GGGAA/GTGAG	GGGAA/GTGAG	GGGAA/GGGAA	GGGAA/GTGAG	GGGAA/GTGAG	GGGAA/GTGAG	Prupe.1G024600	protein binding	MODIFIER	3_prime_UTR_variant
Pp01	1701915	CTTC	CTTC/CC	CTTC/CTTC	CTTC/CC	CTTC/CTTC	CTTC/CC	CTTC/CC	Prupe.1G024600	protein binding	MODIFIER	3_prime_UTR_variant
Pp01	1703395	TTG	TTG/TTA	TTG/ATA	TTG/TTA	TTG/ATA	TTG/ATA	TTG/ATA	Prupe.1G024700	Tubby C 2	MODERATE	missense_variant
Pp01	1704159	AC	AC/AT	AC/AT	AC/AT	AC/AT	AC/AT	AC/AC	Prupe.1G024800	protein binding	MODIFIER	5_prime_UTR_variant
Pp01	1704168	AC	AC/ATAACCCCTATA	AC/ATAACCCCTATA	AC/ATAACCCCTATA	AC/ATAACCCCTATA	AC/ATAACCCCTATA	ATAACCCCTATA/ATAACCCCTATA	Prupe.1G024800	protein binding	MODIFIER	5_prime_UTR_variant
Pp01	1717188	TCACCACCACCACCACCACC	TCACCACCACCACC/TCACCACCACCACC	TCACCACCACCACC/TCACCACCACCACC	TCACCACCACCACC/TCACCACCACCACC	TCACCACCACCACC/TCACCACCACCACC	TCACCACCACCACC/TCACCACCACCACCAGCATC	TCACCACCACCACC/TCACCACCACCACC	Prupe.1G024900	Protein of unknown function (DUF506)	MODIFIER	5_prime_UTR_variant
Pp01	1717603	AGTCTGTGTG	AG/AGTCTCTGGA	AG/AG	AG/AGTCTCTGGA	AG/AG	AG/AG	AG/AG	Prupe.1G024900	Protein of unknown function (DUF506)	MODIFIER	5_prime_UTR_variant
Pp01	1735925	ACAA	ACAA/TCATTTGGCA	ACAA/TCATTTGGCA	ACAA/TCATTTGGCA	ACAA/ACAA	ACAA/TCATTTGGCA	ACAA/TCATTTGGCA	Prupe.1G025100	NAD dependent epimerase/dehydratase family	MODIFIER	3_prime_UTR_variant
Pp01	1735999	GTT	GT/GT	GTT/GT	GT/GT	GTT/GT	GT/GT	GT/GT	Prupe.1G025100	NAD dependent epimerase/dehydratase family	MODIFIER	3_prime_UTR_variant
Pp01	1736976	TC	TC/TC	TC/TC	TC/AG	TC/TC	TC/AG	TC/AG	Prupe.1G025100	NAD dependent epimerase/dehydratase family	MODIFIER	3_prime_UTR_variant
Pp01	1758728	CGAGAGAGGG	CGAGAGAGGGAGAGAGGG/CGAGAGAGGGAGAGAGGG	CGAGAGAGGG/CGAGAGAGGGAGAGAGGG	CGAGAGAGGG/CGAGAGAGGGAGAGAGGG	CGAGAGAGGG/CGAGAGAGGGAGAGAGGG	CGAGAGAGGG/CGAGAGAGGGAGAGAGGG	CGAGAGAGGG/CGAGAGAGGGAGAGAGGG	Prupe.1G025500	BRG-1 ASSOCIATED FACTOR 250 (BAF250)	MODIFIER	5_prime_UTR_variant
Pp01	1781435	CAC	CAC/CCA	CAC/CC	CAC/CCA	CAC/CCA	CAC/CCA	CAC/CCA	Prupe.1G025700	WDSAM1 PROTEIN	MODIFIER	5_prime_UTR_variant
Pp01	1784555	ATT	ATT/AT	ATT/AT	AT/AT	ATT/AT	ATT/AT	AT/AT	Prupe.1G025800	Uncharacterized conserved protein (DUF2346)	MODIFIER	3_prime_UTR_variant
Pp01	1784720	GTTCTTCC	GTTCTTCC/GTTCTTCC	GTTCTTCC/TTTTTTCT	GTTCTTCC/TTTTTTCT	GTTCTTCC/TTTTTTCT	GTTCTTCC/TTTTTTCT	GTTCTTCC/GTTCTTCC	Prupe.1G025800	Uncharacterized conserved protein (DUF2346)	MODIFIER	intron_variant
Pp01	1787672	ATGCCCTATAGG	GTGGCCTATAGG/GTGGCCTATAGG	GTGGCCTATAGG/GTGGCCTATAGG	GTGGCCTATAGG/GTGGCCTATAGG	GTGGCCTATAGG/GTGGC	GTGGCCTATAGG/GTGGC	GTGGCCTATAGG/GTGGC	Prupe.1G025900	#N/A	MODIFIER	5_prime_UTR_variant
Pp01	1787723	TT	TT/TC	TT/CA	TT/TC	TT/CA	TT/TC	TT/CA	Prupe.1G025900	#N/A	MODIFIER	5_prime_UTR_variant
Pp01	1787856	CCGGCGTTGTT	CGGGCAGTGGG/TGGGCAGTGGG	CGGGCAGTGGG/TGGGCATTGTT	CGGGCAGTGGG/TGGGCAGTGGG	CGGGCAGTGGG/CGGGCAGTGGG	CGGGCAGTGGG/TGGGCAGTGGG	CGGGCAGTGGG/TGGGCATTGTT	Prupe.1G025900	#N/A	MODIFIER	intron_variant
Pp01	1788055	TT	TC/TC	TC/GC	TC/GC	TC/GC	TC/GC	TC/TC	Prupe.1G025900	#N/A	LOW	splice_region_variant&intron_variant
Pp01	1788467	CTG	CTG/CTA	CTG/CTA	CTG/ATA	CTG/ATA	CTG/ATA	CTG/CTA	Prupe.1G025900	#N/A	MODIFIER	3_prime_UTR_variant
Pp01	1803350	CCTT	TCTGGA/TCTGGA	CCTT/TCTGGA	CCTT/TCTGGA	TCTGGA/TCTGGA	CCTT/TCTGGA	CCTT/TCTGGA	Prupe.1G026000	#N/A	MODIFIER	5_prime_UTR_variant
Pp01	1803359	GAGG	TTTT/TTTT	TTTT/TTTT	TTTT/GATT	TTTT/GATT	TTTT/TTTT	GATT/GATT	Prupe.1G026000	#N/A	MODIFIER	5_prime_UTR_variant
Pp01	1804232	ATA	AA/GTA	ATA/AA	AA/GTA	ATA/AA	AA/GTA	ATA/AA	Prupe.1G026000	#N/A	MODIFIER	3_prime_UTR_variant
Pp01	1804251	TGA	TGA/TGG	TGG/TGG	TGA/TGG	TGG/TGG	TGG/TGG	TGG/TGG	Prupe.1G026000	#N/A	LOW	splice_region_variant
Pp01	1808454	TTG	TTG/CTA	CTA/CTA	CTA/CTA	CTA/CTA	CTA/CTA	TTG/CTA	Prupe.1G026100	#N/A	MODIFIER	intron_variant
Pp01	1808670	ATAG	ATAG/GTAA	ATAG/GTAA	ATAG/GTAA	ATAG/GTAA	ATAG/GTAA	GTAA/GTAA	Prupe.1G026100	#N/A	MODIFIER	3_prime_UTR_variant
Pp01	1818007	CTACA	CTACA/GTACG	CTACA/GTACG	CTACA/GTACG	CTACA/GTACG	GTACG/GTACG	CTACA/GTACG	Prupe.1G026200	#N/A	MODIFIER	5_prime_UTR_variant
Pp01	1818205	TAG	CAA/CAA	CAA/CAA	CAA/TAA	CAA/TAA	CAA/TAA	TAG/CAA	Prupe.1G026200	#N/A	MODIFIER	intron_variant
Pp01	1861527	CGTTGACAATT	CATTGACAATT/CATTGACAATT	CATTGACAATT/CA	CATTGACAATT/CA	CATTGACAATT/CA	CATTGACAATT/CA	CATTGACAATT/CA	Prupe.1G026700	Pentatricopeptide repeat domain	MODIFIER	3_prime_UTR_variant
Pp01	1861568	CTC	CCC/CCC	CCC/CC	CCC/CC	CCC/CC	CCC/CC	CCC/CCC	Prupe.1G026700	Pentatricopeptide repeat domain	MODIFIER	3_prime_UTR_variant
Pp01	1871486	CTCGG	CTCGG/CTCGA	CTCGG/TTCGA	CTCGG/CTCGA	CTCGG/CTCGA	CTCGG/CTCGA	CTCGG/TTCGA	Prupe.1G026800	acylaminoacyl-peptidase [EC:3.4.19.1]	LOW	synonymous_variant
Pp01	1871559	CGGA	TGGG/TGGT	TGGG/TGGG	TGGG/TGGT	TGGG/TGGT	TGGG/TGGT	TGGG/TGGT	Prupe.1G026800	acylaminoacyl-peptidase [EC:3.4.19.1]	LOW	synonymous_variant
Pp01	1871644	GAAAT	GAAAT/AAAAC	GAAAT/AAAAC	GAAAT/GAAAT	GAAAT/AAAAC	GAAAT/AAAAC	GAAAT/AAAAC	Prupe.1G026800	acylaminoacyl-peptidase [EC:3.4.19.1]	MODERATE	missense_variant
Pp01	1872028	ACT	ACT/ACT	ACT/GTC	ACT/ACT	ACT/GTC	ACT/ACT	ACT/ACT	Prupe.1G026800	acylaminoacyl-peptidase [EC:3.4.19.1]	MODERATE	missense_variant
Pp01	1875461	AGC	AGC/AGC	AGC/CGA	AGC/AGC	AGC/CGA	AGC/CGA	AGC/CGA	Prupe.1G026900	#N/A	MODERATE	missense_variant
Pp01	1884200	TT	CT/CA	TT/CT	TT/CT	TT/CT	TT/CT	TT/CT	Prupe.1G027000	ATP binding	MODIFIER	3_prime_UTR_variant
Pp01	1884455	GGCAC	GGCAC/AGCAT	GGCAC/AGCAT	GGCAC/GGCAC	GGCAC/GGCAC	GGCAC/AGCAT	GGCAC/AGCAT	Prupe.1G027000	ATP binding	MODIFIER	3_prime_UTR_variant
Pp01	1884567	GTA	GTA/GTTA	GTA/GTA	GTA/GTTA	GTA/GTA	GTA/GTA	GTA/GTA	Prupe.1G027000	ATP binding	MODIFIER	3_prime_UTR_variant
Pp01	1886177	GT	GTGCCACT/GTGCCACT	GT/GTGCCACT	GTGCCACT/GTGCCACT	GT/GTGCCACT	GTGCCACT/GTGCCACT	GTGCCACT/GTGCCACT	Prupe.1G027100	0	MODIFIER	5_prime_UTR_variant
Pp01	1896892	CTT	CT/CT	CT/CT	CT/CT	CTT/CT	CTT/CT	CT/CT	Prupe.1G027100	0	MODIFIER	3_prime_UTR_variant
Pp01	1903376	TTGT	TT/TT	TTGT/TT	TT/TT	TT/TT	TT/TT	TT/TT	Prupe.1G027200	Uncharacterized conserved protein	MODIFIER	3_prime_UTR_variant
Pp01	1955073	TC	TT/CT	TT/TT	TT/CT	TT/CT	TT/CT	TT/CT	Prupe.1G027900	0	MODIFIER	5_prime_UTR_variant
Pp01	1955203	AC	CT/AT	CT/AT	CT/AT	CT/AT	CT/CT	CT/AT	Prupe.1G027900	0	MODIFIER	5_prime_UTR_variant
Pp01	1963138	AC	TC/TC	TC/TT	TC/TT	TC/TT	TC/TT	TC/TT	Prupe.1G028000	Zinc finger, C3HC4 type (RING finger)	MODIFIER	5_prime_UTR_variant
Pp01	1963451	CT	CT/CTCTCTCTCTT	CTCTCTCTCTT/CTCTCTTCTCTCTT	CTCTCTCTCTT/CTCTCTTCTCTCTT	CTCTCTCTCTT/CTCTCTTCTCTCTT	CT/CTCTCTCTCTT	CTCTCTCTCTT/CTCTCTTCTCTCTT	Prupe.1G028000	Zinc finger, C3HC4 type (RING finger)	MODIFIER	5_prime_UTR_variant
Pp01	1963464	CTC	CTC/CTC	CTC/CTC	CTC/CTC	CTC/CTC	CTC/CTC	CTC/CTTC	Prupe.1G028000	Zinc finger, C3HC4 type (RING finger)	MODIFIER	5_prime_UTR_variant
Pp01	1987241	TGGC	TGGC/CCTG	TGGC/TGGC	TGGC/TGGC	TGGC/TGGC	TGGC/TGGC	TGGC/TGGC	Prupe.1G028400	Sieve element occlusion C-terminus	MODIFIER	3_prime_UTR_variant
Pp01	2006350	AGTTTGG	AG/AGTTTCC	AG/AG	AG/AG	AG/AG	AG/AG	AG/AG	Prupe.1G028500	Sieve element occlusion C-terminus	MODIFIER	3_prime_UTR_variant
Pp01	2021959	GTT	TTC/TTC	TTC/TTC	TTC/TTC	TTC/TTC	TTC/TTC	GTT/TTC	Prupe.1G028700	#N/A	MODIFIER	5_prime_UTR_variant
Pp01	2021977	ATT	AT/AT	ATT/AT	AT/AT	ATT/AT	AT/AT	ATT/AT	Prupe.1G028700	#N/A	MODIFIER	5_prime_UTR_variant
Pp01	2022875	ACG	CCG/CCG	CCG/CCG	CCG/CCA	CCG/CCA	CCG/CCG	CCG/CCA	Prupe.1G028700	#N/A	MODIFIER	5_prime_UTR_variant
Pp01	2046890	AT	AT/AT	AT/ACATTCT	AT/ACATTCT	AT/ACATTCT	AT/AT	AT/ACATTCT	Prupe.1G028900	Sieve element occlusion C-terminus	HIGH	frameshift_variant
Pp01	2046894	CTG	CTG/CTG	CTG/CA	CTG/CA	CTG/CA	CTG/CTG	CTG/CA	Prupe.1G028900	Sieve element occlusion C-terminus	HIGH	frameshift_variant&synonymous_variant
Pp01	2086163	AA	AAAATTTATATATATAATA/AAAATTTATATATATAATA	AAAATTTATATATATAATA/AAAATTTATATATATAATA	AAAATTTATATATATAATA/AAAATTTATATATATAATA	AA/AAAATTTATATATATAATA	AAAATTTATATATATAATA/AAAATTTATATATATAATA	AAAATTTATATATATAATA/AAAATTTATATATATAATA	Prupe.1G029300	SUBFAMILY NOT NAMED	MODIFIER	5_prime_UTR_variant
Pp01	2126321	CA	TG/TG	CA/TG	CA/TG	CA/TG	CA/TG	CA/TG	Prupe.1G029600	Sieve element occlusion C-terminus	MODERATE	missense_variant
Pp01	2126331	AA	AT/AT	AT/GT	AT/GT	AT/GT	AT/GT	AT/GT	Prupe.1G029600	Sieve element occlusion C-terminus	MODERATE	missense_variant&splice_region_variant
Pp01	2126554	CA	CA/AA	CA/AA	CA/AA	CA/AC	CA/AA	CA/AC	Prupe.1G029600	Sieve element occlusion C-terminus	MODERATE	missense_variant
Pp01	2154546	AATT	AATC/CATC	AATC/AATC	AATC/CATC	AATC/CATC	AATC/CATC	AATC/AATC	Prupe.1G030000	DNA-directed RNA polymerase subunit E'	MODIFIER	intron_variant
Pp01	2166155	CT	CTTAAT/CTTAAT	CTTAAT/CTTAAT	CT/CTTAAT	CTTAAT/CTTAAT	CTTAAT/CTTAAT	CTTAAT/CTTAAT	Prupe.1G030300	RNA binding	MODIFIER	3_prime_UTR_variant
Pp01	2168529	CC	CCATAC/CCATAC	CCATAC/CCATAC	CCATAC/CCATAC	CCATAC/CCATAC	CCATAC/CCATAC	CC/CCATAC	Prupe.1G030400	0	HIGH	frameshift_variant
Pp01	2171670	GATC	GATC/GATT	GATC/AATT	GATC/GATT	GATT/AATT	GATC/AATT	GATC/GATT	Prupe.1G030500	Helix-loop-helix DNA-binding domain	MODIFIER	3_prime_UTR_variant
Pp01	2189835	CTGG	TTGG/TTGA	TTGG/TTGG	TTGG/TTGA	TTGG/TTGA	TTGG/TTGA	TTGG/TTGA	Prupe.1G030800	DNA binding	MODIFIER	3_prime_UTR_variant
Pp01	2190553	CC	CCTAAAAC/CCTAAAAC	CC/CCTAAAAC	CCTAAAAC/CCTAAAAC	CCTAAAAC/CCTAAAAC	CCTAAAAC/CCTAAAAC	CC/CCTAAAAC	Prupe.1G030800	DNA binding	MODERATE	conservative_inframe_insertion
Pp01	2197707	GACA	GAGA/GA	GAGA/GAGA	GAGA/GA	GAGA/GA	GAGA/GA	GAGA/GA	Prupe.1G030800	DNA binding	MODIFIER	5_prime_UTR_variant
Pp01	2212508	GTTTTTTTAT	GT/GT	GT/GT	GT/GTTTTCTATTAT	GT/GTTTTCTATTAT	GT/GTTTTCTATTAT	GT/GTTTTCTATTAT	Prupe.1G031000	#N/A	MODIFIER	intron_variant
Pp01	2213131	CCACACAG	CCAG/CCAG	CCACACAG/CCAG	CCACACAG/CCAG	CCACACAG/CCAG	CCACACAG/CCAG	CCAG/CCAG	Prupe.1G031000	#N/A	MODIFIER	5_prime_UTR_variant
Pp01	2225350	ACCA	TCCA/TCCG	TCCA/TCCG	TCCA/TCCA	TCCA/TCCG	TCCA/TCCG	TCCA/TCCA	Prupe.1G031300	Alba	MODIFIER	5_prime_UTR_variant
Pp01	2227086	TT	TCC/TC	TCC/TC	TCC/TC	TT/TCC	TT/TCC	TCC/TC	Prupe.1G031400	hydrolase activity	MODIFIER	3_prime_UTR_variant
Pp01	2227092	CCCCTCTC	CCTCTCTC/CCTC	CCTCTCTC/CC	CCTCTCTC/CC	CCTCTCTC/CCTC	CCTCTCTC/CCTC	CCTCTCTC/CC	Prupe.1G031400	hydrolase activity	MODIFIER	3_prime_UTR_variant
Pp01	2232621	GGAAGAGTCGAAGAGTCG	GGAAGAGTCG/GGAAGAGTCGAAGACCC	GGAAGAGTCG/GGAAGAGTCGAAGACCC	GGAAGAGTCG/GGAAGAGTCG	GGAAGAGTCG/GGAAGAGTCG	GGAAGAGTCG/GGAAGAGTCGAAGACCC	GGAAGAGTCG/GGAAGAGTCG	Prupe.1G031500	DNA binding	MODIFIER	5_prime_UTR_variant
Pp01	2238183	AAAACAGAAACAGAAACAGA	AAAACAGAAACAGAAACAGAAACAGA/AAAACAGAAACAGAAACAGAAACAGA	AAAACAGAAACAGAAACAGA/AAAACAGAAACAGAAACAGAAACAGA	AAAACAGAAACAGAAACAGAAACAGA/AAAACAGAAACAGAAACAGAAACAGA	AAAACAGAAACAGAAACAGAAACAGA/AAAACAGAAACAGAAACAGAAACAGA	AAAACAGAAACAGAAACAGAAACAGA/AAAACAGAAACAGAAACAGAAACAGA	AAAACAGAAACAGAAACAGAAACAGA/AAAACAGAAACAGAAACAGAAACAGA	Prupe.1G031700	CWF19, CELL CYCLE CONTROL PROTEIN	MODERATE	disruptive_inframe_insertion
Pp01	2248030	CAC	CAC/CAT	CAC/CAT	CAT/TAT	CAT/TAT	CAT/TAT	CAT/TAT	Prupe.1G031900	#N/A	MODIFIER	5_prime_UTR_variant
Pp01	2248565	CACCA	AGCCG/ATCCG	AGCCG/ATCCG	AGCCG/AGCCG	AGCCG/ATCCG	AGCCG/ATCCG	AGCCG/ATCCG	Prupe.1G031900	#N/A	MODIFIER	3_prime_UTR_variant
Pp01	2250687	ATTGTCT	AT/TTTTGAT	AT/TTTTGAT	AT/TTTTGAT	AT/AT	AT/AT	AT/TTTTGAT	Prupe.1G032000	Potato inhibitor I family	MODIFIER	3_prime_UTR_variant
Pp01	2273500	CA	CA/CGAA	CA/CGAA	CGAA/CGAA	CGAA/CGAA	CGAA/CGAA	CGAA/CGAA	Prupe.1G032400	Potato inhibitor I family	MODIFIER	5_prime_UTR_variant
Pp01	2273531	TT	TT/TAC	TT/TT	TT/TAC	TT/TT	TT/TT	TT/TT	Prupe.1G032400	Potato inhibitor I family	MODIFIER	5_prime_UTR_variant
Pp01	2273977	AATA	AATA/AATATA	AATA/AATATA	AATA/AATA	AATA/AATATA	AATA/AATATA	AATA/AATATA	Prupe.1G032400	Potato inhibitor I family	MODIFIER	3_prime_UTR_variant
Pp01	2275984	TCGAT	ACGCC/ACGCC	ACGCC/ACGCC	TCGAT/ACGCC	ACGCC/ACGCC	TCGAT/ACGCC	ACGCC/ACGCC	Prupe.1G032500	Potato inhibitor I family	MODIFIER	intron_variant
Pp01	2275996	GC	GC/CG	GC/CG	GC/CG	GC/CG	GC/CG	CG/CG	Prupe.1G032500	Potato inhibitor I family	MODIFIER	intron_variant
Pp01	2276031	TA	CG/TG	CG/TG	CG/TG	TA/CG	TA/CG	CG/TG	Prupe.1G032500	Potato inhibitor I family	MODIFIER	intron_variant
Pp01	2276037	TG	AA/AA	AA/AG	AA/AG	TG/AA	TG/AA	AA/AA	Prupe.1G032500	Potato inhibitor I family	MODIFIER	intron_variant
Pp01	2276443	ACAGCTG	ACAGCTG/ACAGCTG	ACAGCTG/CCTGCTA	ACAGCTG/CCTGCTA	ACAGCTG/CCTGCTA	ACAGCTG/CCTGCTA	ACAGCTG/CCTGCTA	Prupe.1G032500	Potato inhibitor I family	MODIFIER	3_prime_UTR_variant
Pp01	2276661	TAATGTC	TATTGTC/CAAAGCAAACAGCCTACG	TATTGTC/TATTGTC	TATTGTC/CAAAGCAAACAGCCTACG	TATTGTC/CAAAGCAAACAGCCTACG	TATTGTC/TATTGTC	TATTGTC/TATTGTC	Prupe.1G032600	nucleic acid binding	MODIFIER	3_prime_UTR_variant
Pp01	2276669	TAC	TAC/TAAC	TAC/TAC	TAC/TAC	TAC/TAC	TAC/TAAC	TAC/TAC	Prupe.1G032600	nucleic acid binding	MODIFIER	3_prime_UTR_variant
Pp01	2283790	AAA	AAA/CAG	AAA/CAG	AAA/CAG	AAA/CAG	AAA/CAG	AAA/AAA	Prupe.1G032800	UDP-N-acetylmuramate dehydrogenase activity	MODERATE	missense_variant
Pp01	2311022	AGAGAG	AGAGAG/GAAGAA	AGAGAG/GAAGAA	GAAGAA/GAAGAA	AGAGAG/GAAGAA	GAAGAA/GAAGAA	AGAGAG/GAAGAA	Prupe.1G033200	0	MODIFIER	5_prime_UTR_variant
Pp01	2311035	GAG	AAA/AAA	GAG/AAA	AAA/AAA	AAA/AAA	AAA/AAA	GAG/AAA	Prupe.1G033200	0	MODIFIER	5_prime_UTR_variant
Pp01	2327833	CGCTCCCCGC	CC/CC	CGCTCCCCGC/CC	CC/CC	CC/CC	CC/CC	CGCTCCCCGC/CC	Prupe.1G033500	Agenet domain	MODIFIER	5_prime_UTR_variant
Pp01	2328054	AG	AGACACCAGATGAATTG/AGACACCAGATGAATTG	AGACACCAGATGAATTG/AGACACCAGATGAATTG	AGACACCAGATGAATTG/AGACACCAGATGAATTG	AG/AGACACCAGATGAATTG	AG/AGACACCAGATGAATTG	AGACACCAGATGAATTG/AGACACCAGATGAATTG	Prupe.1G033500	Agenet domain	MODIFIER	5_prime_UTR_variant
Pp01	2343705	AATAT	AATAC/TATAC	AATAT/AATAC	AATAT/AATAC	AATAT/AATAC	AATAT/TATAC	AATAC/TATAC	Prupe.1G033700	membrane	MODERATE	missense_variant
Pp01	2344126	AGTATAC	TGTATAT/TGTATAT	TGTATAT/TGTATAT	TGTATAT/TGTTTAT	TGTATAT/TGTTTAT	TGTATAT/TGTATAT	TGTATAT/TGTTTAT	Prupe.1G033700	membrane	LOW	synonymous_variant
Pp01	2344574	TCTA	TCTA/CCTG	TCTA/CCTG	TCTA/TCTA	TCTA/TCTA	TCTA/CCTG	TCTA/CCTG	Prupe.1G033700	membrane	LOW	synonymous_variant
Pp01	2346218	TG	CG/CA	CG/CA	CG/CA	CG/CA	CG/CG	CG/CG	Prupe.1G033700	membrane	LOW	synonymous_variant
Pp01	2346228	TTC	TTC/TTT	TTC/TTT	TTC/TTT	TTC/TTC	TTC/TTC	TTC/TTC	Prupe.1G033700	membrane	LOW	synonymous_variant
Pp01	2346764	CCAGC	CCGGT/TTGGT	CCGGT/TTGGT	CCGGT/CCAGT	CCGGT/CCAGT	CCGGT/CCAGT	CCGGT/TTGGT	Prupe.1G033700	membrane	MODIFIER	3_prime_UTR_variant
Pp01	2346779	TTTCC	TTTCC/GTTCT	TTTCC/TTTCC	TTTCC/GTTCT	TTTCC/GTTCT	TTTCC/GTTCT	TTTCC/GTTCT	Prupe.1G033700	membrane	MODIFIER	3_prime_UTR_variant
Pp01	2346814	GT	GC/AC	GC/AC	GC/AC	GC/AC	GC/GC	GC/GC	Prupe.1G033700	membrane	MODIFIER	3_prime_UTR_variant
Pp01	2350075	ATG	ATA/GTA	ATA/ATA	ATA/GTA	ATA/GTA	ATA/ATA	ATA/GTA	Prupe.1G033800	ATP binding	MODERATE	missense_variant
Pp01	2350336	TTGATGT	TTGATGA/TTGATGA	TTGATGA/TGGATAG	TTGATGA/TTGATGA	TTGATGA/TGGATAG	TTGATGA/TTGATGA	TTGATGA/TTGATGA	Prupe.1G033800	ATP binding	MODERATE	missense_variant
Pp01	2350458	CTGAC	CTGAC/GTGAG	GTGAG/CTGAA	GTGAG/CTGAA	CTGAC/CTGAA	GTGAG/CTGAA	CTGAC/GTGAG	Prupe.1G033800	ATP binding	MODERATE	missense_variant
Pp01	2350490	TGCTAGGC	ATCTTGGC/ATCTTGGG	ATCTTGGC/ATCTTGGG	ATCTTGGC/ATCTTGGG	ATCTTGGC/ATCTTGGC	ATCTTGGC/ATCTTGGC	ATCTTGGC/ATCTTGGG	Prupe.1G033800	ATP binding	MODERATE	missense_variant
Pp01	2350557	AAC	AAT/AAT	AAT/CAT	AAT/CAT	AAT/AAT	AAT/CAT	AAT/AAT	Prupe.1G033800	ATP binding	MODERATE	missense_variant
Pp01	2350624	CAC	TAT/CAT	TAT/TAT	TAT/CAT	TAT/CAT	CAC/TAT	TAT/TAT	Prupe.1G033800	ATP binding	MODERATE	missense_variant
Pp01	2350720	CT	CTTTTGGAT/CTTTTGGAT	CTTTTGGAT/CTTTTGGAT	CT/CTTTTGGAT	CTTTTGGAT/CTTTTGGAT	CT/CTTTTGGAT	CT/CTTTTGGAT	Prupe.1G033800	ATP binding	MODIFIER	3_prime_UTR_variant
Pp01	2358061	CTT	CTT/TTG	CTT/CTG	CTT/CTG	CTT/CTG	CTT/CTG	CTT/CTG	Prupe.1G033900	membrane	LOW	synonymous_variant
Pp01	2358111	AGCT	GGCA/GGCA	GGCA/GGCT	GGCA/GGCA	GGCA/GGCA	GGCA/GGCT	GGCA/GGCA	Prupe.1G033900	membrane	LOW	synonymous_variant
Pp01	2358613	TATTTTC	TATTTTC/TATTTTG	TATTTTC/TATTTTG	TATTTTC/TATTTTG	TATTTTC/TATTTTG	TATTTTC/GAATTTG	TATTTTC/GAATTTG	Prupe.1G033900	membrane	MODERATE	missense_variant&splice_region_variant
Pp01	2359594	GC	GT/TT	GT/TT	GT/TT	GT/GT	GT/TT	GT/TT	Prupe.1G033900	membrane	MODERATE	missense_variant
Pp01	2360516	GAC	GAC/AAT	GAC/AAT	GAC/AAT	GAC/GAC	GAC/AAT	GAC/AAT	Prupe.1G033900	membrane	MODERATE	missense_variant
Pp01	2360857	TGGGCGA	TGGCCAG/TGGCGGG	TGGCCAG/TGGCGGG	TGGCCAG/GGTCCGG	TGGCCAG/TGGCGGG	TGGCCAG/GGTCCGG	TGGCCAG/TGGCGGG	Prupe.1G033900	membrane	MODIFIER	3_prime_UTR_variant
Pp01	2360864	TG	TG/TT	TG/TT	TG/TT	TG/TT	TG/TG	TG/TT	Prupe.1G033900	membrane	MODIFIER	3_prime_UTR_variant
Pp01	2360888	GAG	GAG/AAA	GAG/GAG	GAG/GAG	GAG/GAG	GAG/GAG	GAG/AAA	Prupe.1G033900	membrane	MODIFIER	3_prime_UTR_variant
Pp01	2360923	AA	AA/TT	AA/AA	AA/AA	AA/AA	AA/TT	AA/TT	Prupe.1G033900	membrane	MODIFIER	3_prime_UTR_variant
Pp01	2363939	AA	AA/AACCTTTTTA	AA/AACCTTTTTA	AA/AACCTTTTA	AA/AACCTTTTA	AA/AACCTTTTTA	AA/AACCTTTTTA	Prupe.1G034000	ATP binding	MODIFIER	5_prime_UTR_variant
Pp01	2364088	ACTTCTTCTTC	ACTTCTTCTTC/ACTTCTTC	ACTTCTTCTTC/ACTTCTTC	ACTTCTTC/ACTTCTTC	ACTTCTTC/ACTTCTTC	ACTTCTTC/ACTTCTTC	ACTTCTTCTTC/ACTTCTTC	Prupe.1G034000	ATP binding	MODERATE	conservative_inframe_deletion
Pp01	2365493	TT	TT/GC	TT/GC	TT/TT	TT/GC	TT/GC	TT/TT	Prupe.1G034000	ATP binding	MODERATE	missense_variant
Pp01	2365612	GAGTTGAG	GAGTTGAG/CAGGTGAT	GAGTTGAG/GAGTTGAG	GAGTTGAG/GAGTTGAG	GAGTTGAG/CAGGTGAT	GAGTTGAG/CAGGTGAT	GAGTTGAG/GAGTTGAG	Prupe.1G034000	ATP binding	MODERATE	missense_variant
Pp01	2369546	GT	GT/GTATTGTCACT	GTATTGTCACT/GTATTGTCACT	GTATTGTCACT/GTATTGTCACT	GT/GTATTGTCACT	GTATTGTCACT/GTATTGTCACT	GTATTGTCACT/GTATTGTCACT	Prupe.1G034100	0	MODERATE	disruptive_inframe_insertion
Pp01	2369776	TTTAACCTTAACCTTAACCT	TTTAACCTTAACCT/TTTAACCTTAACCTTAAACC	TTTAACCTTAACCT/TTTAACCTTAACCT	TTTAACCTTAACCT/TTTAACCTTAACCT	TTTAACCTTAACCT/TTTAACCTTAACCT	TTTAACCTTAACCT/TTTAACCTTAACCTTAAACC	TTTAACCTTAACCT/TTTAACCTTAACCTTAAACC	Prupe.1G034100	0	MODERATE	disruptive_inframe_deletion
Pp01	2384774	TAA	TA/TA	TA/TA	TA/TA	TA/TA	TAA/TA	TA/TA	Prupe.1G034300	membrane	MODIFIER	5_prime_UTR_variant
Pp01	2385665	TG	TG/AT	TG/TG	TG/AT	TG/AT	TG/AT	TG/AT	Prupe.1G034300	membrane	MODIFIER	5_prime_UTR_variant
Pp01	2412400	ATGTGGGAAAGGAAAATGAG	CTGTGGGAAAGGAAAATGAG/CTGTGGGAAAGGAAAATGAG	CTGTGGGAAAGGAAAATGAG/CTGTGGGAAAGGAAAATGAG	CTGTGGGAAAGGAAAATGAG/CTGTGGGAAAGGAAAATGAG	CTGTGGGAAAGGAAAATGAG/CTGTGGGAAAGGAAAATGAG	CTGTGGGAAAGGAAAATGAG/CTGTG	CTGTGGGAAAGGAAAATGAG/CTGTGGGAAAGGAAAATGAG	Prupe.1G034500	GOLGI SNARE BET1-RELATED	MODIFIER	5_prime_UTR_variant
Pp01	2424157	GACATG	GACATG/GCATCATTG	GACATG/GCATCATTG	GACATG/GCATCATTG	GACATG/GCATCATTG	GACATG/GACATG	GACATG/GACATG	Prupe.1G034600	0	MODIFIER	3_prime_UTR_variant
Pp01	2434489	TA	TA/TATAAAAATTTTATAA	TA/TATAAAAATTTTATAA	TATAAAAATTTTATAA/TATAAAAATTTTATAA	TA/TATAAAAATTTTATAA	TATAAAAATTTTATAA/TATAAAAATTTTATAA	TATAAAAATTTTATAA/TATAAAAATTTTATAA	Prupe.1G034700	#N/A	MODIFIER	3_prime_UTR_variant
Pp01	2436839	TCT	TCT/TCCT	TCCT/TCCT	TCCT/TCCT	TCT/TCCT	TCT/TCCT	TCT/TCCT	Prupe.1G034800	DNA binding	MODIFIER	3_prime_UTR_variant
Pp01	2475201	GGATGATGATGATGATGATGATGATA	GGATGATGATGATGATA/GGATGATGATGATGATA	GGATGATGATGATGATA/GGATGATGATGATGATAAAGATGATA	GGATGATGATGATGATA/GGATGATGATGATGATAAAGATGATA	GGATGATGATGATGATA/GGATGATGATGATGATAAAGATGATA	GGATGATGATGATGATA/GGATGATGATGATGATA	GGATGATGATGATGATA/GGATGATGATGATGATAAAGATGATA	Prupe.1G035400	ubiquitin protein ligase binding	MODERATE	missense_variant
Pp01	2478868	ACG	ACG/ATG	ATG/AG	ATG/AG	ACG/ATG	ATG/AG	ACG/ATG	Prupe.1G035400	ubiquitin protein ligase binding	HIGH	frameshift_variant
Pp01	2479937	GAG	GAG/GAT	GAG/GAT	GAG/AAT	GAG/GAT	GAG/GAT	GAG/GAT	Prupe.1G035400	ubiquitin protein ligase binding	MODIFIER	3_prime_UTR_variant
Pp01	2479946	TGA	TGA/TGAA	TGA/TGA	TGA/TGAA	TGA/TGAA	TGA/TGAA	TGA/TGAA	Prupe.1G035400	ubiquitin protein ligase binding	MODIFIER	3_prime_UTR_variant
Pp01	2479960	GTCA	ATAG/ATAG	ATAG/ATAC	ATAG/ATAC	ATAG/ATAC	ATAG/ATAC	ATAG/ATAC	Prupe.1G035400	ubiquitin protein ligase binding	MODIFIER	3_prime_UTR_variant
Pp01	2480339	GCCTAT	GCCAAC/CCCAAC	GCCAAC/GCCAAC	GCCAAC/GCCAAC	GCCAAC/GCCAAC	GCCAAC/GCCAAC	GCCAAC/CCCAAC	Prupe.1G035500	Iron/ascorbate family oxidoreductases	MODIFIER	5_prime_UTR_variant
Pp01	2480364	GCAC	GCAT/GCAT	GCAT/GCAT	GCAT/GCAT	GCAT/GCAT	GCAT/ACAT	GCAT/ACAT	Prupe.1G035500	Iron/ascorbate family oxidoreductases	LOW	5_prime_UTR_premature_start_codon_gain_variant
Pp01	2480904	AAC	GAA/AAA	GAA/AAA	GAA/AAA	GAA/AAA	GAA/GAA	GAA/GAA	Prupe.1G035500	Iron/ascorbate family oxidoreductases	MODERATE	missense_variant
Pp01	2481020	CA	CG/TG	CG/TG	CG/TG	CG/TG	CG/CG	CG/TG	Prupe.1G035500	Iron/ascorbate family oxidoreductases	MODERATE	missense_variant
Pp01	2482228	GA	GA/GA	GA/TT	GA/TT	GA/TT	GA/GA	GA/TT	Prupe.1G035500	Iron/ascorbate family oxidoreductases	MODERATE	missense_variant
Pp01	2482318	GGAG	AGAA/AGAA	GGAG/AGAA	GGAG/AGAA	AGAA/AGAA	AGAA/AGAA	GGAG/AGAA	Prupe.1G035500	Iron/ascorbate family oxidoreductases	LOW	synonymous_variant
Pp01	2493476	TCCC	GCCC/GCCC	GCCC/GCCT	GCCC/GCCT	GCCC/GCCT	GCCC/GCCC	GCCC/GCCT	Prupe.1G035700	Iron/ascorbate family oxidoreductases	MODIFIER	3_prime_UTR_variant
Pp01	2513574	GT	GT/AC	GT/AC	GT/GT	GT/GT	GT/AC	GT/AC	Prupe.1G035900	Iron/ascorbate family oxidoreductases	LOW	synonymous_variant
Pp01	2514226	ACC	ACC/AC	ACC/AC	ACC/AC	ACC/AC	ACC/AC	ACC/ACC	Prupe.1G035900	Iron/ascorbate family oxidoreductases	HIGH	frameshift_variant
Pp01	2517429	AGCAT	AGCAT/AGCAG	AGCAT/AGCAG	AGCAG/GGCAG	AGCAT/AGCAG	AGCAT/AGCAG	AGCAG/GGCAG	Prupe.1G036000	Iron/ascorbate family oxidoreductases	MODIFIER	5_prime_UTR_variant
Pp01	2517703	CTACG	CTACG/TTACA	CTACG/TTACA	CTACG/TTACA	CTACG/TTACA	CTACG/TTACA	TTACA/TTACA	Prupe.1G036000	Iron/ascorbate family oxidoreductases	MODERATE	missense_variant
Pp01	2518733	CGAG	TGAA/TGAA	CGAG/TGAA	CGAG/TGAA	CGAG/TGAA	CGAG/TGAA	CGAG/TGAA	Prupe.1G036000	Iron/ascorbate family oxidoreductases	LOW	synonymous_variant
Pp01	2520020	AA	AT/ATGAGTCA	AT/AC	AT/ATGAGTCA	AT/AC	AT/AC	AT/ATGAGTCA	Prupe.1G036100	Iron/ascorbate family oxidoreductases	MODIFIER	5_prime_UTR_variant
Pp01	2521084	CTT	CTT/CTT	CTT/CT	CTT/CT	CTT/CTT	CTT/CT	CTT/CTT	Prupe.1G036100	Iron/ascorbate family oxidoreductases	HIGH	frameshift_variant
Pp01	2521089	GTGGTTAA	GTGGTTAA/GTGGTTAA	GTGGTTAA/TTTCACCT	GTGGTTAA/TTTCACCT	GTGGTTAA/GTGGTTAA	GTGGTTAA/GTGGTTAA	GTGGTTAA/GTGGTTAA	Prupe.1G036100	Iron/ascorbate family oxidoreductases	MODERATE	missense_variant
Pp01	2521100	TGG	TGG/TGG	TGG/TA	TGG/TA	TGG/TGG	TGG/TGG	TGG/TGG	Prupe.1G036100	Iron/ascorbate family oxidoreductases	HIGH	frameshift_variant&missense_variant
Pp01	2524468	GAAA	GAAA/GA	GAAA/GA	GAAA/GA	GAAA/GAAA	GAAA/GA	GAAA/GA	Prupe.1G036200	non-haem dioxygenase in morphine synthesis N-terminal	HIGH	frameshift_variant
Pp01	2543286	GTCCTCT	GT/GT	GT/GTCCTAT	GT/GTCCTAT	GT/GT	GT/GT	GT/GT	Prupe.1G036400	Iron/ascorbate family oxidoreductases	MODIFIER	3_prime_UTR_variant
Pp01	2543363	CTAT	TTAA/TTAT	TTAA/TTAA	TTAA/TTAT	TTAA/TTAT	TTAA/TTAA	TTAA/TTAT	Prupe.1G036400	Iron/ascorbate family oxidoreductases	MODIFIER	3_prime_UTR_variant
Pp01	2546696	CA	CC/CCAAACAAA	CA/CC	CC/CCAAACAAA	CA/CC	CC/CCAAACAAA	CC/CCAAACAAA	Prupe.1G036500	Iron/ascorbate family oxidoreductases	MODIFIER	5_prime_UTR_variant
Pp01	2546698	AAAAAT	AAAAAA/ACAAAA	AAAAAA/CCAAAA	AAAAAA/CCAAAA	AAAAAA/CCAAAA	AAAAAA/CCAAAA	AAAAAA/CCAAAA	Prupe.1G036500	Iron/ascorbate family oxidoreductases	MODIFIER	5_prime_UTR_variant
Pp01	2547678	CTAT	CTAT/CTATAT	CTAT/CTAT	CTAT/CTATAT	CTAT/CTAT	CTAT/CTATAT	CTAT/CTATAT	Prupe.1G036500	Iron/ascorbate family oxidoreductases	HIGH	frameshift_variant
Pp01	2548382	TTATT	ATATTTGGGCGTCTTAT/TTATTTGGGCGTCTTAT	ATATTTGGGCGTCTTAT/TTATTTGGGCGTCTTAT	ATATTTGGGCGTCTTAT/TTATTTGGGCGTCTTAT	ATATTTGGGCGTCTTAT/TTATTTGGGCGTCTTAT	ATATTTGGGCGTCTTAT/TTATTTGGGCGTCTTAT	ATATTTGGGCGTCTTAT/ATATTTGGGCGTCTTAT	Prupe.1G036500	Iron/ascorbate family oxidoreductases	MODIFIER	3_prime_UTR_variant
Pp01	2548438	TTG	TTC/CTT	TTC/CTT	TTC/CTT	TTC/CTT	TTC/CTT	TTC/TTC	Prupe.1G036500	Iron/ascorbate family oxidoreductases	MODIFIER	3_prime_UTR_variant
Pp01	2554763	TCT	TCTTAAT/TCTTAAT	TCTTAAT/TCTTAAT	TCTTAAT/CCTTAAT	TCTTAAT/TCTTAAT	TCTTAAT/CCTTAAT	TCTTAAT/TCTTAAT	Prupe.1G036600	Iron/ascorbate family oxidoreductases	MODIFIER	3_prime_UTR_variant
Pp01	2554859	CTT	CTTT/CTTT	CTT/CTTT	CTTT/CTTT	CTTT/CTTT	CTT/CTTT	CTTT/CTTT	Prupe.1G036600	Iron/ascorbate family oxidoreductases	MODIFIER	3_prime_UTR_variant
Pp01	2555060	TAA	TA/TAC	TA/TAC	TA/TA	TA/TA	TA/TAC	TA/TAC	Prupe.1G036600	Iron/ascorbate family oxidoreductases	MODIFIER	3_prime_UTR_variant
Pp01	2577294	AAGAGAGATA	AAGAGAGATG/AAGAGAGATG	AAGAGAGATG/AAGAGAGATAGAGAGATA	AAGAGAGATG/AAGAGAGATG	AAGAGAGATG/AAGAGAGATAGAGAGATA	AAGAGAGATG/AAGAGAGATAGAGAGATA	AAGAGAGATG/AAGAGAGATAGAGAGATA	Prupe.1G037000	Iron/ascorbate family oxidoreductases	LOW	5_prime_UTR_premature_start_codon_gain_variant
Pp01	2577968	GTACA	GTACC/GTACC	GTACC/GTACC	GTACC/GTACC	GTACC/GTACC	GTACC/TTACC	GTACC/GTACC	Prupe.1G037000	Iron/ascorbate family oxidoreductases	MODERATE	missense_variant
Pp01	2581079	GA	GAAA/GAAA	GA/GAAA	GAAA/GAAA	GAAA/GAAA	GA/GAAA	GA/GAAA	Prupe.1G037100	Domain of unknown function (DUF588)	MODIFIER	5_prime_UTR_variant
Pp01	2582190	GCTG	GCTG/GCTG	GCTG/GCTG	GCTG/TCTA	GCTG/TCTA	GCTG/TCTA	GCTG/GCTG	Prupe.1G037100	Domain of unknown function (DUF588)	MODIFIER	intron_variant
Pp01	2582399	TT	TT/TT	TT/CC	TT/CC	TT/CC	TT/TT	TT/CC	Prupe.1G037100	Domain of unknown function (DUF588)	MODIFIER	3_prime_UTR_variant
Pp01	2582415	TTTCCT	TTCTTT/TTCTTT	TTCTTT/ATTT	TTCTTT/TTCTTT	TTCTTT/ATTT	TTCTTT/ATTT	TTCTTT/ATTT	Prupe.1G037100	Domain of unknown function (DUF588)	MODIFIER	3_prime_UTR_variant
Pp01	2582460	TAG	TAG/TAG	TAG/TAAA	TAG/TAAA	TAG/TAAA	TAG/TAAA	TAG/TAAA	Prupe.1G037100	Domain of unknown function (DUF588)	MODIFIER	3_prime_UTR_variant
Pp01	2589954	GTC	GTC/ATC	GTC/ATG	GTC/ATG	GTC/ATC	GTC/ATG	GTC/ATC	Prupe.1G037200	membrane	MODERATE	missense_variant
Pp01	2591785	CCTTATTATTAACCCA	ACTTATTATTAACCCA/ACTTA	ACTTATTATTAACCCA/ACTTA	ACTTATTATTAACCCA/ACTTA	ACTTATTATTAACCCA/ACTTA	ACTTATTATTAACCCA/ACTTATTATTAACCCA	ACTTATTATTAACCCA/ACTTA	Prupe.1G037200	membrane	MODIFIER	3_prime_UTR_variant
Pp01	2592067	TC	TC/TC	TC/TCCC	TC/TCCC	TC/TCCC	TC/TC	TC/TCCC	Prupe.1G037200	membrane	MODIFIER	3_prime_UTR_variant
Pp01	2633684	GA	AA/AG	AA/AG	AA/AA	AA/AG	AA/AG	AA/AG	Prupe.1G037900	regulation of transcription, DNA-dependent	MODIFIER	3_prime_UTR_variant
Pp01	2657898	CGTAG	TGTAG/TGGAA	TGTAG/TGGAA	TGTAG/TGTAG	TGTAG/TGTAG	TGTAG/TGGAA	TGTAG/TGGAA	Prupe.1G038000	#N/A	MODERATE	missense_variant
Pp01	2674988	GA	GTA/GTA	GTA/GTA	GTA/GTA	GA/GTA	GA/GTA	GA/GTA	Prupe.1G038100	#N/A	MODIFIER	3_prime_UTR_variant
Pp01	2675026	GACA	GACA/GACA	GACA/GACA	GACA/GACA	GACA/GACACA	GACA/GACACA	GACA/GACA	Prupe.1G038100	#N/A	MODIFIER	3_prime_UTR_variant
Pp01	2675383	AC	AC/ACTGGCTTTGGTTC	AC/ACTGGCTTTGGTTC	AC/ACTGGCTTTGGTTC	AC/AA	AC/AA	AC/ACTGGCTTTGGTTC	Prupe.1G038100	#N/A	MODERATE	missense_variant
Pp01	2675391	GGGC	GGGC/TGGT	GGGC/TGGT	GGGC/TGGT	GGGC/GGGT	GGGC/TGGT	GGGC/TGGT	Prupe.1G038100	#N/A	LOW	synonymous_variant
Pp01	2676119	GG	GG/GGTGTCCTGGTTCG	GGTGTCCTGGTTCG/GGTGTCCTGGTTCG	GGTGTCCTGGTTCG/GGTGTCCTGGTTCG	GG/GGTGTCCTGGTTCG	GGTGTCCTGGTTCG/GGTGTCCTGGTTCG	GG/GGTGTCCTGGTTCG	Prupe.1G038100	#N/A	MODERATE	conservative_inframe_insertion
Pp01	2686379	AGCTA	AGCTA/TGCTG	AGCTA/TGCTG	AGCTA/TGCTG	AGCTA/AGCTA	AGCTA/TGCTG	AGCTA/TGCTG	Prupe.1G038200	#N/A	MODIFIER	3_prime_UTR_variant
Pp01	2686398	GAC	GAC/CAT	GAC/CAT	GAC/CAT	GAC/GAC	GAC/CAT	GAC/CAT	Prupe.1G038200	#N/A	MODIFIER	3_prime_UTR_variant
Pp01	2686450	CTCTG	GTCTT/CCCTT	GTCTT/CCCTT	GTCTT/CCCTT	GTCTT/CCCTT	GTCTT/GTCTT	GTCTT/CCCTT	Prupe.1G038200	#N/A	MODIFIER	3_prime_UTR_variant
Pp01	2691714	AA	CA/AAACA	CA/AAACA	CA/AAACA	CA/CA	CA/AAACA	CA/AAACA	Prupe.1G038400	#N/A	MODIFIER	5_prime_UTR_variant
Pp01	2716431	TAT	TAT/TT	TT/TT	TAT/TT	TAT/TT	TAT/TT	TT/TT	Prupe.1G038500	SERINE/THREONINE PROTEIN PHOSPHATASE	MODIFIER	intron_variant
Pp01	2716745	TCTC	ACGT/ACGT	TCTC/ACGT	TCTC/ACGT	ACGT/ACGT	TCTC/ACGT	TCTC/ACGT	Prupe.1G038500	SERINE/THREONINE PROTEIN PHOSPHATASE	MODIFIER	intron_variant
Pp01	2726293	ATT	ATTT/ATTT	ATT/ATTT	ATT/ATTT	ATTT/ATTT	ATTT/ATTT	ATTT/ATTT	Prupe.1G038600	MFS transporter, PHS family, inorganic phosphate transporter	MODIFIER	5_prime_UTR_variant
Pp01	2732590	AA	AATAGAAAGAAACA/AATAGAAAGAAACA	AA/AATAGAAAGAAACA	AATAGAAAGAAACA/AATAGAAAGAAACA	AATAGAAAGAAACA/AATAGAAAGAAACA	AA/AATAGAAAGAAACA	AA/AATAGAAAGAAACA	Prupe.1G038700	MFS transporter, PHS family, inorganic phosphate transporter	MODIFIER	5_prime_UTR_variant
Pp01	2743131	TTTTTTCCT	TT/TT	TT/TT	TT/TT	TT/TTTTTTCTT	TT/TT	TT/TT	Prupe.1G038800	ATP binding	MODIFIER	3_prime_UTR_variant
Pp01	2758476	CAA	CAA/CAAA	CAA/CAAA	CAA/CAAA	CAAA/CAAA	CAA/CAAA	CAAA/CAAA	Prupe.1G039100	ribosome	MODIFIER	3_prime_UTR_variant
Pp01	2758514	ACAT	ACAT/ACAT	ACAT/ACAT	ACAT/AAAACA	ACAT/ACAT	ACAT/AAAACA	ACAT/ACAT	Prupe.1G039100	ribosome	MODIFIER	3_prime_UTR_variant
Pp01	2785593	GG	GG/GAG	GG/GAG	GAG/GAG	GAG/GAG	GAG/GAG	GG/GAG	Prupe.1G039200	myb proto-oncogene protein, plant	MODIFIER	5_prime_UTR_variant
Pp01	2829381	CAAA	CAAT/CAAT	CAAT/CAAT	CAAT/AAAT	CAAT/AAAT	CAAT/AAAT	CAAT/AAAT	Prupe.1G039700	Voltage-gated shaker-like K+ channel, subunit beta/KCNAB	MODERATE	missense_variant
Pp01	2832251	AGCG	GGCA/GGTG	GGCA/GGTG	GGCA/GGCA	GGCA/GGTG	GGCA/GGTG	GGCA/GGCA	Prupe.1G039700	Voltage-gated shaker-like K+ channel, subunit beta/KCNAB	MODIFIER	intron_variant
Pp01	2848034	GT	GTCGTGATTTGTAACTCAACT/GTAGGGATTTGTAACTCAACT	GT/GTCGTGATTTGTAACTCAACT	GTCGTGATTTGTAACTCAACT/GTAGGGATTTGTAACTCAACT	GT/GTAGGGATTTGTAACTCAACT	GTCGTGATTTGTAACTCAACT/GTAGGGATTTGTAACTCAACT	GT/GTCGTGATTTGTAACTCAACT	Prupe.1G040000	Voltage-gated shaker-like K+ channel, subunit beta/KCNAB	MODIFIER	3_prime_UTR_variant
Pp01	2848690	ACTCCTCTCTCTCTCTCTC	ACTCTCTCTCTCTCTCTC/ACTCTCTCTCTCTCTCTC	ACTCTCTCTCTCTCTCTC/AC	ACTCTCTCTCTCTCTCTC/AC	ACTCTCTCTCTCTCTCTC/AC	ACTCTCTCTCTCTCTCTC/AC	ACTCTCTCTCTCTCTCTC/AC	Prupe.1G040100	Transcription factor BRX N-terminal domain	MODIFIER	5_prime_UTR_variant
Pp01	2855386	CTT	CTTT/CTTT	CTTT/CTTT	CTT/CTTT	CTTT/CTTT	CTTT/CTTT	CTTT/CTTT	Prupe.1G040100	Transcription factor BRX N-terminal domain	MODIFIER	3_prime_UTR_variant
Pp01	2874845	CA	CATAGA/CATAGA	CATAGA/CATAGA	CA/CATAGA	CATAGA/CATAGA	CA/CATAGA	CATAGA/CATAGA	Prupe.1G040300	Protein of unknown function (DUF640)	MODIFIER	3_prime_UTR_variant
Pp01	2892707	CAA	CAAA/CAAA	CAA/CAAA	CAA/CAAA	CAA/CAAA	CAAA/CAAA	CAA/CAAA	Prupe.1G040400	methyltransferase activity	MODIFIER	3_prime_UTR_variant
Pp01	2900792	AGAAAAAAG	AAAGAAAG/AAAAGAAAG	AAAGAAAG/AAGAAAGA	AAAGAAAG/AAAAGAAAG	AAAGAAAG/AAAAGAAAG	AAAGAAAG/AAAGAAAG	AAAGAAAG/AAAGAAAG	Prupe.1G040500	ATP binding	MODIFIER	5_prime_UTR_variant
Pp01	2901031	AC	AC/ACACACACTCTCTCTCTCTC	AC/AC	AC/ACACACACTCTCTCTCTCTC	AC/ACACACACTCTCTCTCTCTC	AC/AC	AC/ACACACACTCTCTCTCTCTC	Prupe.1G040500	ATP binding	MODIFIER	5_prime_UTR_variant
Pp01	2901033	TCTCT	TCTCT/ACACA	TCTCT/ACACT	TCTCT/ACACA	TCTCT/ACACT	TCTCT/ACACT	TCTCT/ACACT	Prupe.1G040500	ATP binding	MODIFIER	5_prime_UTR_variant
Pp01	2901052	GTGTTTT	GTGTTTT/GTGTTTT	GTGTTTT/CTCTCTC	GTGTTTT/CTCTCTC	GTGTTTT/CTCTCTC	GTGTTTT/GTGTTTT	GTGTTTT/GTGTTTT	Prupe.1G040500	ATP binding	MODIFIER	non_coding_transcript_variant
Pp01	2907504	AC	GA/GC	GA/GA	GA/GC	GA/GA	GA/GC	GA/GC	Prupe.1G040600	Pentatricopeptide repeat domain	MODIFIER	5_prime_UTR_variant
Pp01	2910319	CA	CACATATTTTCTCAA/CACATATTTTCTCAA	CACATATTTTCTCAA/CACATATTTTCTCAA	CA/CACATATTTTCTCAA	CACATATTTTCTCAA/CACATATTTTCTCAA	CA/CACATATTTTCTCAA	CACATATTTTCTCAA/CACATATTTTCTCAA	Prupe.1G040600	Pentatricopeptide repeat domain	MODIFIER	3_prime_UTR_variant
Pp01	2912730	CCCTCTCTA	CCCTCTCTCCTCTCTA/CCCTCTCTCCTCTCTA	CCCTCTCTCCTCTCTA/TCCTCTCTA	CCCTCTCTCCTCTCTA/TCCTCTCTA	CCCTCTCTCCTCTCTA/TCCTCTCTA	CCCTCTCTCCTCTCTA/TCCTCTCTA	CCCTCTCTCCTCTCTA/TCCTCTCTA	Prupe.1G040700	Casein kinase (serine/threonine/tyrosine protein kinase)	MODIFIER	5_prime_UTR_variant
Pp01	2938740	GGATGCAG	GGATGCAGATGCAG/GGATGCAGATGCAG	GGATGCAGATGCAG/GGATGCAGATGCAG	GGATGCAGATGCAG/GGATGCAGATGCAG	GGATGCAG/GGATGCAGATGCAG	GGATGCAGATGCAG/GGATGCAGATGCAG	GGATGCAG/GGATGCAGATGCAG	Prupe.1G041000	Equilibrative nucleoside transporter protein	MODERATE	disruptive_inframe_insertion
Pp01	2938751	ATT	ATT/ATT	ATT/ATT	ATT/ATT	ATT/ATT	ATT/ATT	ATT/CAG	Prupe.1G041000	Equilibrative nucleoside transporter protein	MODERATE	missense_variant
Pp01	2946508	GA	GA/TG	GA/GA	GA/TG	GA/TG	GA/TG	GA/TG	Prupe.1G041100	COP1-INTERACTING PROTEIN-RELATED	MODERATE	missense_variant
Pp01	2957045	GCGAGAA	ACGAGAA/ACGAGAA	ACGAGAA/GA	ACGAGAA/GA	ACGAGAA/GA	ACGAGAA/GA	ACGAGAA/ACGAGAA	Prupe.1G041300	Apoptotic ATPase	HIGH	frameshift_variant
Pp01	2976959	TATGAGGAC	TATGAGGAATGAGGAC/TATGAGGAATGAGGAC	TATGAGGAATGAGGAC/TATGAGGAA	TATGAGGAATGAGGAC/TATGAGGAA	TATGAGGAATGAGGAC/TATGAGGAATGAGGAC	TATGAGGAATGAGGAC/TATGAGGAATGAGGAC	TATGAGGAATGAGGAC/TATGAGGAATGAGGAC	Prupe.1G041600	MazG nucleotide pyrophosphohydrolase domain	LOW	5_prime_UTR_premature_start_codon_gain_variant
Pp01	3005171	GCAC	GCAC/GCAC	GCAC/GC	GCAC/GC	GCAC/GC	GCAC/GC	GCAC/GC	Prupe.1G042100	Kinesin motor domain	HIGH	frameshift_variant
Pp01	3008104	ATG	ATG/AG	ATG/AG	ATG/AG	ATG/ATG	ATG/ATG	ATG/AG	Prupe.1G042100	Kinesin motor domain	MODIFIER	5_prime_UTR_variant
Pp01	3008213	TCA	TCA/TCA	TCA/TA	TCA/TA	TCA/TA	TCA/TA	TCA/TA	Prupe.1G042100	Kinesin motor domain	MODIFIER	5_prime_UTR_variant
Pp01	3066070	TGTTTC	CATTTA/CATTTA	CATTTA/CATTTA	CATTTA/CATTTA	TGTTTC/CATTTA	TGTTTC/CATTTA	CATTTA/CATTTA	Prupe.1G042700	SET DOMAIN PROTEINS	MODIFIER	3_prime_UTR_variant
Pp01	3068166	GC	TG/GG	TG/GG	TG/TG	TG/GG	TG/GG	TG/GG	Prupe.1G042800	FAMILY NOT NAMED	MODIFIER	3_prime_UTR_variant
Pp01	3071537	GCGG	GCGG/AAGA	GCGG/AAGA	GCGG/AAGA	GCGG/AAGA	GCGG/AAGA	AAGA/AAGA	Prupe.1G042900	0	MODERATE	missense_variant
Pp01	3071576	CTCCTAA	TTCCGAG/TTCCGAG	CTCCTAA/TTCCGAG	CTCCTAA/TTCCGAG	CTCCTAA/TTCCGAG	CTCCTAA/TTCCGAG	TTCCGAG/TTCCGAG	Prupe.1G042900	0	MODERATE	missense_variant
Pp01	3071587	AAGTA	AAGTA/GAGTG	AAGTA/GAGTG	AAGTA/GAGTG	AAGTA/GAGTG	GAGTG/GAGTG	GAGTG/GAGTG	Prupe.1G042900	0	MODERATE	missense_variant
Pp01	3075950	CCTC	CCTC/AGCC	AGCC/CC	CCTC/AGCC	AGCC/CC	CCTC/AGCC	AGCC/CC	Prupe.1G043100	Apoptotic ATPase	MODIFIER	3_prime_UTR_variant
Pp01	3076021	CAATA	CAATA/TAATT	CAATA/TAATT	CAATA/TAATT	CAATA/CAATT	CAATA/CAATA	CAATA/CAATA	Prupe.1G043100	Apoptotic ATPase	MODIFIER	3_prime_UTR_variant
Pp01	3076363	GAAGC	GAAGC/CAAGG	GAAGC/GAAGG	GAAGC/CAAGG	GAAGC/CAAGG	GAAGC/GAAGG	GAAGC/GAAGG	Prupe.1G043100	Apoptotic ATPase	MODERATE	missense_variant
Pp01	3076701	TGACG	CGACG/CGACA	CGACG/CGACG	CGACG/CGACA	CGACG/CGACA	CGACG/CGACA	CGACG/CGACA	Prupe.1G043100	Apoptotic ATPase	MODERATE	missense_variant
Pp01	3085514	TC	TC/TCATGC	TCATGC/TCATGC	TC/TCATGC	TC/TCATGC	TC/TCATGC	TCATGC/TCATGC	Prupe.1G043200	FAMILY NOT NAMED	HIGH	frameshift_variant
Pp01	3098677	TA	TA/TA	TA/TA	TA/CT	TA/CT	TA/TA	TA/TA	Prupe.1G043300	FAMILY NOT NAMED	MODIFIER	5_prime_UTR_variant
Pp01	3098705	CCCA	TCCT/TCCA	TCCT/TCCT	TCCT/TCCA	TCCT/TCCA	TCCT/TCCA	TCCT/TCCT	Prupe.1G043300	FAMILY NOT NAMED	MODIFIER	5_prime_UTR_variant
Pp01	3098782	GC	GC/AG	GC/GC	GC/AG	GC/GC	GC/AG	GC/GC	Prupe.1G043300	FAMILY NOT NAMED	MODIFIER	intron_variant
Pp01	3098798	GCA	GCA/GCA	GCA/GCA	GCA/AGG	GCA/AGG	GCA/AGG	GCA/GCA	Prupe.1G043300	FAMILY NOT NAMED	MODIFIER	intron_variant
Pp01	3098977	AAAAC	AAAAC/AAAAC	AAAAC/GAATT	AAAAC/GAATT	AAAAC/GAATT	AAAAC/GAATT	AAAAC/AAAAC	Prupe.1G043300	FAMILY NOT NAMED	MODIFIER	intron_variant
Pp01	3099326	CACTG	CACTG/AATTT	CACTG/CACTG	CACTG/AATTT	CACTG/CACTG	CACTG/CACTG	CACTG/CACTG	Prupe.1G043300	FAMILY NOT NAMED	MODIFIER	intron_variant
Pp01	3099430	ACCGTTTGCC	ACCGTTTGCC/ATCGTGTGCT	ACCGTTTGCC/ACCGTTTGCC	ACCGTTTGCC/ATCGTGTGCT	ACCGTTTGCC/ATCGTGTGCT	ACCGTTTGCC/ATCGTGTGCT	ACCGTTTGCC/ATCGTGTGCT	Prupe.1G043300	FAMILY NOT NAMED	MODIFIER	intron_variant
Pp01	3109557	TC	CC/CC	CC/TACATCTCC	CC/TACATCTCC	CC/TACATCTCC	CC/CC	CC/TACATCTCC	Prupe.1G043400	FAMILY NOT NAMED	MODIFIER	5_prime_UTR_variant
Pp01	3110724	CTCAC	TTCAC/TTCAC	TTCAC/TTCAT	TTCAC/TTCAT	TTCAC/TTCAC	TTCAC/TTCAT	TTCAC/TTCAT	Prupe.1G043400	FAMILY NOT NAMED	MODIFIER	3_prime_UTR_variant
Pp01	3110739	TTAAG	TTAATAAG/TTAATAAG	TTAAG/TTAATAAG	TTAAG/TTAATAAG	TTAATAAG/TTAATAAG	TTAAG/TTAATAAG	TTAAG/TTAATAAG	Prupe.1G043400	FAMILY NOT NAMED	MODIFIER	3_prime_UTR_variant
Pp01	3110762	ATAACTTGTT	ATAACTTGTT/ATAACTTGTT	ATAACTTGTT/AT	ATAACTTGTT/AT	ATAACTTGTT/ATAACTTGTT	ATAACTTGTT/AT	ATAACTTGTT/AT	Prupe.1G043400	FAMILY NOT NAMED	MODIFIER	3_prime_UTR_variant
Pp01	3110911	CCCT	CCCT/CCCT	CCCT/CCCT	CCCT/TCCA	CCCT/TCCA	CCCT/CCCT	CCCT/CCCT	Prupe.1G043400	FAMILY NOT NAMED	MODIFIER	3_prime_UTR_variant
Pp01	3110953	CTT	CTC/CTC	CTC/GTC	CTC/GTC	CTC/GTC	CTC/GTC	CTC/GTC	Prupe.1G043400	FAMILY NOT NAMED	MODIFIER	3_prime_UTR_variant
Pp01	3110982	GGACGG	GGACGG/GGACGG	GGACGG/TGACAA	GGACGG/TGACAA	GGACGG/TGACAA	GGACGG/GGACGA	GGACGG/TGACAA	Prupe.1G043400	FAMILY NOT NAMED	MODIFIER	3_prime_UTR_variant
Pp01	3111037	ATT	ATA/AT	ATA/AT	ATA/ATA	ATA/AT	ATA/ATA	ATA/AT	Prupe.1G043400	FAMILY NOT NAMED	MODIFIER	3_prime_UTR_variant
Pp01	3111044	ACCC	CCCG/CCCG	CCCG/CCCG	CCCG/CCCG	ACCC/CCCG	CCCG/CCCG	CCCG/CCCG	Prupe.1G043400	FAMILY NOT NAMED	MODIFIER	3_prime_UTR_variant
Pp01	3112190	TA	TA/TA	TA/TA	TA/TCG	TA/TA	TA/TA	TA/TCG	Prupe.1G043400	FAMILY NOT NAMED	MODIFIER	3_prime_UTR_variant
Pp01	3156922	CCTTCTTC	CCTTC/CCTTCTCC	CCTTC/CCTTC	CCTTC/CCTTC	CCTTC/CCTTC	CCTTC/CCTTC	CCTTC/CCTTCTCC	Prupe.1G044200	#N/A	MODIFIER	intron_variant
Pp01	3156980	TCCC	CTCT/CTCT	CTCT/TCTC	CTCT/TCTC	CTCT/TCTC	CTCT/TCTC	CTCT/TCTC	Prupe.1G044200	#N/A	MODIFIER	intron_variant
Pp01	3157279	ATTATTA	TTTCTTT/TTTCTTT	TTTCTTT/TTTTTTT	TTTCTTT/TTTTTTT	TTTCTTT/TTTTTTT	TTTCTTT/TTTTTTT	TTTCTTT/TTTTTTT	Prupe.1G044200	#N/A	MODIFIER	3_prime_UTR_variant
Pp01	3157716	TCACTAG	TGACTTG/TGACAAAACTTA	TGACTTG/TGACTTG	TGACTTG/TGACAAAACTTA	TGACTTG/TGACAAAACTTA	TGACTTG/TGACTTG	TGACTTG/TGACAAAACTTA	Prupe.1G044300	#N/A	MODIFIER	3_prime_UTR_variant
Pp01	3158243	AGAGAGAGAGAGAGCG	GGAG/GGAG	GGAG/AGAGAGAGAGAGGGAG	GGAG/AGAGAGAGAGAGGGAG	GGAG/AGAGAGAGAGAGGGAG	GGAG/AGAGAGAGAGAGGGAG	GGAG/AGAGAGAGAGAGGGAG	Prupe.1G044300	#N/A	MODIFIER	3_prime_UTR_variant
Pp01	3179004	GACAG	GACAG/TACTC	GACAG/TACTC	GACAG/TACTC	TACTC/GACAC	TACTC/GACAC	GACAG/TACTC	Prupe.1G044500	#N/A	MODERATE	missense_variant&splice_region_variant
Pp01	3213430	GT	GTGAGAATGTGGAATT/GTGAGAATGTGGAATT	GT/GTGAGAATGTGGAATT	GT/GTGAGAATGTGGAATT	GTGAGAATGTGGAATT/GTGAGAATGTGGAATT	GTGAGAATGTGGAATT/GTGAGAATGTGGAATT	GTGAGAATGTGGAATT/GTGAGAATGTGGAATT	Prupe.1G044900	Glycosyl hydrolases family 28	HIGH	frameshift_variant
Pp01	3219939	TAG	CAT/CAT	CAT/CAG	CAT/CAT	CAT/CAG	CAT/CAT	CAT/CAT	Prupe.1G045000	Glycosyl hydrolases family 28	MODERATE	missense_variant
Pp01	3220137	GTAC	GTAC/GTAC	GTAC/ATGA	GTAC/ATGA	GTAC/ATGA	GTAC/ATGA	GTAC/ATGA	Prupe.1G045000	Glycosyl hydrolases family 28	MODERATE	missense_variant
Pp01	3220160	GT	GG/CG	GG/CG	GG/CG	GG/CG	GG/GG	GG/CG	Prupe.1G045000	Glycosyl hydrolases family 28	MODERATE	missense_variant
Pp01	3220252	TCGTTTTG	CTGTTCTA/CTGTTCTA	CTGTTCTA/CCGTTGTC	CTGTTCTA/CCGTTGTC	CTGTTCTA/CCGTTGTC	CTGTTCTA/CCGTTGTC	CTGTTCTA/CCGTTGTC	Prupe.1G045000	Glycosyl hydrolases family 28	HIGH	stop_gained
Pp01	3220628	GGC	GGC/GGT	GGC/GGC	GGC/GGC	GGC/AGT	GGC/GGT	GGC/AGT	Prupe.1G045000	Glycosyl hydrolases family 28	MODERATE	missense_variant
Pp01	3220642	CC	CT/CT	CT/TT	CT/TT	CT/TT	CT/TT	CT/TT	Prupe.1G045000	Glycosyl hydrolases family 28	MODERATE	missense_variant
Pp01	3225302	GGAA	GGAG/AGAG	GGAG/GGAG	GGAG/AGAG	GGAG/AGAG	GGAA/GGAG	GGAG/AGAG	Prupe.1G045200	Splicing factor U2AF, large subunit (RRM superfamily)	MODIFIER	3_prime_UTR_variant
Pp01	3240339	CAA	CAAA/CAAA	CAAA/CAAA	CAAA/CAAA	CAA/CAAA	CAA/CAAA	CAAA/CAAA	Prupe.1G045300	0	MODIFIER	5_prime_UTR_variant
Pp01	3242171	CTGCTTT	CTGCTTT/CTGCTTT	CTGCTTT/CTGCTTT	CTGCTTT/CTGCTTT	CTGCTTT/CTGCTTTGCTTT	CTGCTTT/CTGCTTTGCTTT	CTGCTTT/CTGCTTT	Prupe.1G045400	0	MODIFIER	5_prime_UTR_variant
Pp01	3242289	AAGAA	AAT/AAAAT	AAT/AAT	AAT/AAAAT	AAT/AAAAT	AAT/AAAAT	AAT/AAT	Prupe.1G045400	0	MODIFIER	5_prime_UTR_variant
Pp01	3243147	TT	TT/TTCGTTAT	TT/TTCGTTAT	TT/TTCGTTAT	TT/TTCGTTAT	TT/TTCGTTAT	TT/TT	Prupe.1G045500	Helix-turn-helix	MODIFIER	3_prime_UTR_variant
Pp01	3271041	TC	TCAAAACAC/TCAAAACAC	TC/TCAAAACAC	TCAAAACAC/TCAAAACAC	TC/TCAAAACAC	TCAAAACAC/TCAAAACAC	TC/TCAAAACAC	Prupe.1G045900	FAMILY NOT NAMED	MODIFIER	3_prime_UTR_variant
Pp01	3271077	AAGAAC	GAGATA/GAGATA	GAGATA/GAGATA	GAGATA/AAGGAG	GAGATA/AAGGAG	GAGATA/GAGATA	GAGATA/GAGATA	Prupe.1G045900	FAMILY NOT NAMED	MODIFIER	3_prime_UTR_variant
Pp01	3274938	TAGAGAGAGAGAGAGAGAGAGC	TAGAGAGAGAGAGAGAGCGC/TAGAGAGAGAGAAAGAGAGCGC	TAGAGAGAGAGAGAGAGCGC/TAGAGAGAGAGAGAGAGCGC	TAGAGAGAGAGAGAGAGCGC/TAGAGAGAGAGAGAGAGCGC	TAGAGAGAGAGAGAGAGCGC/TAGAGAGAGAGAAAGAGAGCGC	TAGAGAGAGAGAGAGAGCGC/TAGAGAGAGAGAAAGAGAGCGC	TAGAGAGAGAGAGAGAGCGC/TAGAGAGAGAGAAAGAGAGCGC	Prupe.1G045900	FAMILY NOT NAMED	MODIFIER	5_prime_UTR_variant
Pp01	3297860	CTT	CT/CT	CT/CT	CT/CT	CT/CT	CTT/CT	CTT/CT	Prupe.1G046500	#N/A	MODIFIER	3_prime_UTR_variant
Pp01	3301651	GAACT	GC/GC	GC/GC	GAACT/GC	GC/GC	GC/GC	GAACT/GC	Prupe.1G046600	RNA binding	MODERATE	synonymous_variant&disruptive_inframe_deletion
Pp01	3301853	GGTC	GGTC/TGTA	GGTC/TGTA	TGTA/TGTA	GGTC/TGTA	GGTC/TGTA	GGTC/TGTA	Prupe.1G046600	RNA binding	MODIFIER	5_prime_UTR_variant
Pp01	3309560	AGATG	AGATG/AGATG	AGATG/GGATA	AGATG/GGATA	AGATG/GGATA	AGATG/GGATA	AGATG/GGATA	Prupe.1G046700	LEUCINE-RICH REPEAT-CONTAINING PROTEIN	MODERATE	missense_variant
Pp01	3309812	CCTTGTTT	TCGCGTTC/CCTTGTTC	TCGCGTTC/CCTTGTTC	TCGCGTTC/CCTTGTTC	TCGCGTTC/CCTTGTTC	TCGCGTTC/CCTTATTC	TCGCGTTC/CCTTGTTC	Prupe.1G046700	LEUCINE-RICH REPEAT-CONTAINING PROTEIN	MODERATE	missense_variant
Pp01	3311159	CTA	CTA/TTG	CTA/TTG	CTA/CTA	CTA/CTA	CTA/CTA	CTA/TTG	Prupe.1G046700	LEUCINE-RICH REPEAT-CONTAINING PROTEIN	MODERATE	missense_variant
Pp01	3311224	ACAG	GCAG/GCAT	GCAG/GCAT	GCAG/GCAG	GCAG/GCAT	GCAG/GCAG	GCAG/GCAT	Prupe.1G046700	LEUCINE-RICH REPEAT-CONTAINING PROTEIN	MODERATE	missense_variant
Pp01	3311264	ACA	ACA/ACG	ACA/ACG	ACG/GCT	ACA/ACG	ACG/GCT	ACG/GCT	Prupe.1G046700	LEUCINE-RICH REPEAT-CONTAINING PROTEIN	MODERATE	missense_variant
Pp01	3311450	GGA	GGA/GGG	GGA/GGG	GGA/GGG	GGA/GGG	GGA/GGG	GGA/GAA	Prupe.1G046700	LEUCINE-RICH REPEAT-CONTAINING PROTEIN	MODERATE	missense_variant
Pp01	3311539	AA	AT/AT	AT/AT	AT/AT	AT/GT	AT/GT	AT/GT	Prupe.1G046700	LEUCINE-RICH REPEAT-CONTAINING PROTEIN	MODERATE	missense_variant
Pp01	3311889	GGAT	GGAT/CATA	GGAT/CATA	GGAT/CATA	GGAT/GGAT	GGAT/CATA	GGAT/GGAT	Prupe.1G046700	LEUCINE-RICH REPEAT-CONTAINING PROTEIN	MODERATE	missense_variant
Pp01	3311913	GAAAG	GAAAG/AAAAA	GAAAG/GAAAG	GAAAG/GAAAG	GAAAG/GAAAG	GAAAG/AAAAA	GAAAG/GAAAG	Prupe.1G046700	LEUCINE-RICH REPEAT-CONTAINING PROTEIN	MODERATE	missense_variant
Pp01	3311927	AC	AC/AC	AC/AT	AC/AT	AC/AC	AC/AC	AC/AT	Prupe.1G046700	LEUCINE-RICH REPEAT-CONTAINING PROTEIN	LOW	synonymous_variant
Pp01	3312042	CGAGG	TGAGA/CGAGA	CGAGG/TGAGA	CGAGG/TGAGA	CGAGG/TGAGA	TGAGA/CGAGA	CGAGG/TGAGA	Prupe.1G046700	LEUCINE-RICH REPEAT-CONTAINING PROTEIN	MODERATE	missense_variant
Pp01	3312171	ATTGGA	TTTGTT/TTTGTT	TTTGTT/TTTGTT	TTTGTT/ATTGTA	TTTGTT/ATTGAG	TTTGTT/ATTGAG	TTTGTT/TTTGTT	Prupe.1G046700	LEUCINE-RICH REPEAT-CONTAINING PROTEIN	MODERATE	missense_variant
Pp01	3312191	CGGA	GGGG/TGGG	GGGG/TGGG	GGGG/TGGG	GGGG/TGGG	GGGG/AGCG	GGGG/AGCG	Prupe.1G046700	LEUCINE-RICH REPEAT-CONTAINING PROTEIN	MODERATE	missense_variant
Pp01	3312254	GAG	GAG/CAT	GAG/CAT	GAG/GAT	GAG/GAT	GAG/GAT	GAG/GAT	Prupe.1G046700	LEUCINE-RICH REPEAT-CONTAINING PROTEIN	MODERATE	missense_variant
Pp01	3312286	GAG	GAG/CAA	GAG/GAG	GAG/CAA	GAG/GAG	GAG/GAG	GAG/GAG	Prupe.1G046700	LEUCINE-RICH REPEAT-CONTAINING PROTEIN	MODERATE	missense_variant
Pp01	3312338	TTGG	TTGG/TTGA	TTGG/TTGG	TTGG/TTGA	TTGG/TTGA	TTGG/TTGA	TTGG/TTGA	Prupe.1G046700	LEUCINE-RICH REPEAT-CONTAINING PROTEIN	MODERATE	missense_variant
Pp01	3313352	GAGA	GAGG/TAGG	GAGG/TAGG	GAGG/GAGG	GAGG/GAGG	GAGG/GAGG	GAGG/TAGG	Prupe.1G046700	LEUCINE-RICH REPEAT-CONTAINING PROTEIN	MODIFIER	3_prime_UTR_variant
Pp01	3313426	TGG	TGG/GGA	TGG/GGA	TGG/GGA	TGG/TGG	TGG/GGA	TGG/GGA	Prupe.1G046700	LEUCINE-RICH REPEAT-CONTAINING PROTEIN	MODIFIER	3_prime_UTR_variant
Pp01	3316151	TTCTCTCTCTCC	TTCTCTCTCTCT/TTCTCTCTCTCTCTCT	TTCTCTCTCTCT/TTCTCTCTCTCT	TTCTCTCTCTCT/TTCTCTCTCTCTCTCT	TTCTCTCTCTCT/TTCTCTCTCTCT	TTCTCTCTCTCT/TTCTCTCTCTCTCTCT	TTCTCTCTCTCT/TTCTCTCTCTCTCTCT	Prupe.1G046800	SUBFAMILY NOT NAMED	MODIFIER	5_prime_UTR_variant
Pp01	3316205	CAA	CAA/CAAA	CAA/CAA	CAA/CAAA	CAA/CAA	CAA/CAAA	CAA/CAAA	Prupe.1G046800	SUBFAMILY NOT NAMED	MODIFIER	5_prime_UTR_variant
Pp01	3316250	AGACGGA	AGC/AGACAGA	AGC/AGACAGA	AGC/AGACAGA	AGC/AGACAGA	AGC/AGACAGA	AGC/AGC	Prupe.1G046800	SUBFAMILY NOT NAMED	MODIFIER	5_prime_UTR_variant
Pp01	3316269	AAATT	AAAAA/AT	AAAAA/AT	AAAAA/AT	AAAAA/AT	AAAAA/AT	AAAAA/AAAAA	Prupe.1G046800	SUBFAMILY NOT NAMED	MODIFIER	5_prime_UTR_variant
Pp01	3318506	TTCAG	CTCAA/CTTAG	CTCAA/CTTAG	CTCAA/CTTAG	CTCAA/CTTAG	CTCAA/CTTAG	CTCAA/CTCAA	Prupe.1G046800	SUBFAMILY NOT NAMED	MODIFIER	3_prime_UTR_variant
Pp01	3318584	TTTTC	TCTTC/CCTTT	TCTTC/TCTTC	TCTTC/CCTTT	TCTTC/CCTTT	TCTTC/TCTTC	TCTTC/TCTTC	Prupe.1G046800	SUBFAMILY NOT NAMED	MODIFIER	3_prime_UTR_variant
Pp01	3319948	AT	AT/AT	AT/AT	AT/AC	AT/AT	AT/AC	AT/AC	Prupe.1G046900	acid phosphatase activity	MODIFIER	5_prime_UTR_variant
Pp01	3320153	AAT	AAT/GAT	AAT/GAA	AAT/GAA	AAT/GAA	AAT/GAA	AAT/GAT	Prupe.1G047000	ribosome	LOW	splice_region_variant
Pp01	3323043	AGGGGGGC	AGTGGGGGC/AGGGGGGGC	AGTGGGGGC/AGGGGAGGC	AGTGGGGGC/AGGGGAGGC	AGTGGGGGC/AGGGGAGGC	AGTGGGGGC/AGGGGAGGC	AGTGGGGGC/AGGGGGGGC	Prupe.1G047000	ribosome	MODIFIER	5_prime_UTR_variant
Pp01	3329875	GTTCC	GTTCC/GTTCC	GTTCC/AGTCT	GTTCC/AGTCT	GTTCC/AGTCT	GTTCC/GTTCC	GTTCC/AGTCT	Prupe.1G047100	Ubiquitin-binding WIYLD domain	MODERATE	missense_variant
Pp01	3351573	GCTCC	GC/GC	GC/GC	GCTCC/GC	GCTCC/GC	GCTCC/GC	GCTCC/GC	Prupe.1G047400	FAMILY NOT NAMED	MODERATE	conservative_inframe_deletion
Pp01	3351680	TTAA	TA/TA	TA/TAAA	TA/TAAA	TA/TAAA	TA/TAAA	TA/TA	Prupe.1G047400	FAMILY NOT NAMED	MODIFIER	5_prime_UTR_variant
Pp01	3363733	GAAAAAAAAAG	GAAAAAAAGGAA/GAAAAAAAGGAA	GAAAAAAAGGAA/GAAAAAAAGGAA	GAAAAAAAGGAA/GAAAAAAAG	GAAAAAAAGGAA/GAAAAAAAGGAA	GAAAAAAAGGAA/GAAAAAAAG	GAAAAAAAGGAA/GAAAAAAAGGAA	Prupe.1G047500	SUBFAMILY NOT NAMED	MODIFIER	3_prime_UTR_variant
Pp01	3363744	GAAAAAAAG	AAAAAAAAG/AAAAAAAAG	AAAAAAAAG/AAAAAAAAG	AAAAAAAAG/AAAAAAAAG	AAAAAAAAG/GAAAAAAAAAAG	AAAAAAAAG/AAAAAAAAG	AAAAAAAAG/GAAAAAAAAAAG	Prupe.1G047500	SUBFAMILY NOT NAMED	MODIFIER	3_prime_UTR_variant
Pp01	3364527	TTC	TCGT/TCGT	TTC/TCGT	TTC/TCGT	TTC/TCGT	TTC/TCGT	TCGT/TCGT	Prupe.1G047600	NUCLEOLAR PROTEIN 7/ESTROGEN RECEPTOR COACTIVATOR-RELATED	MODIFIER	3_prime_UTR_variant
Pp01	3367636	ATTTT	ATTTT/GTGTT	ATTTT/ATG	ATTTT/GTGTT	ATTTT/GTGTT	ATTTT/ATG	ATTTT/ATG	Prupe.1G047600	NUCLEOLAR PROTEIN 7/ESTROGEN RECEPTOR COACTIVATOR-RELATED	MODIFIER	5_prime_UTR_variant
Pp01	3369915	AAACGCCG	GAACACCA/GAACGCCA	GAACACCA/GAACGCCA	GAACACCA/GAACGCCA	AAACGCCG/GAACACCA	GAACACCA/GAACGCCA	GAACACCA/GAACGCCA	Prupe.1G047700	Apoptotic ATPase	MODIFIER	5_prime_UTR_variant
Pp01	3370415	CGGC	CGGC/GGGC	CGGC/GGGA	CGGC/GGGA	CGGC/GGGA	CGGC/GGGA	CGGC/GGGC	Prupe.1G047700	Apoptotic ATPase	MODERATE	missense_variant
Pp01	3370819	ACCAA	ACCTG/GCCTG	ACCTG/GCCTG	ACCTG/GCCTG	ACCTG/GCCTG	ACCAA/ACCTG	ACCTG/GCCTG	Prupe.1G047700	Apoptotic ATPase	MODERATE	missense_variant
Pp01	3372116	GGG	GGG/GGG	GGG/AGA	GGG/AGA	GGG/AGA	GGG/GGG	GGG/GGG	Prupe.1G047700	Apoptotic ATPase	MODERATE	missense_variant
Pp01	3372535	GTC	GTT/ATT	GTT/GTT	GTT/ATT	GTT/ATT	GTT/ATT	GTT/ATT	Prupe.1G047700	Apoptotic ATPase	MODERATE	missense_variant
Pp01	3372842	AGCAG	AGCAG/GGCAA	GGCAA/GGCAA	AGCAG/GGCAA	GGCAA/GGCAA	AGCAG/GGCAA	GGCAA/GGCAA	Prupe.1G047700	Apoptotic ATPase	MODERATE	missense_variant
Pp01	3374462	GAA	GAA/GA	GA/GA	GA/GA	GA/GA	GA/GA	GA/GA	Prupe.1G047700	Apoptotic ATPase	MODIFIER	3_prime_UTR_variant
Pp01	3375564	TCC	TCC/TCCC	TCCC/TCCC	TCC/TCCC	TCCC/TCCC	TCCC/TCCC	TCCC/TCCC	Prupe.1G047800	mitochondrial outer membrane	MODIFIER	3_prime_UTR_variant
Pp01	3390580	TG	CA/CA	CA/CA	TG/CA	TG/CA	CA/CA	CA/CA	Prupe.1G047900	Apoptotic ATPase	MODERATE	missense_variant
Pp01	3390662	GATC	AATA/AATA	GATC/AATA	AATA/AATA	AATA/AATA	GATC/AATA	AATA/AATA	Prupe.1G047900	Apoptotic ATPase	MODERATE	missense_variant
Pp01	3391936	CCGAC	CCGAC/CCGAC	CCGAC/CCGAC	CCGAC/TCAAT	CCGAC/TCAAT	CCGAC/CCGAC	CCGAC/CCGAC	Prupe.1G047900	Apoptotic ATPase	MODERATE	missense_variant
Pp01	3392006	AGAGA	AGAGA/AGAGC	AGAGC/GGAGC	AGAGC/GGAGC	AGAGA/AGAGC	AGAGC/GGAGC	AGAGA/AGAGC	Prupe.1G047900	Apoptotic ATPase	MODERATE	missense_variant
Pp01	3392250	TGG	TGG/CGA	TGG/TGA	TGG/CGA	TGG/TGA	TGG/TGA	TGG/CGA	Prupe.1G047900	Apoptotic ATPase	MODERATE	missense_variant
Pp01	3392304	GG	GG/AA	GG/GG	GG/GG	GG/AA	GG/AA	GG/GG	Prupe.1G047900	Apoptotic ATPase	MODERATE	missense_variant
Pp01	3392337	GTGGG	CTAGA/CTAGA	CTAGA/CTAGA	GTGGG/CTAGA	CTAGA/CTAGA	GTGGG/CTAGA	CTAGA/CTAGA	Prupe.1G047900	Apoptotic ATPase	MODERATE	missense_variant
Pp01	3392351	GG	GG/AA	GG/AC	AA/AC	GG/AA	GG/AC	GG/AA	Prupe.1G047900	Apoptotic ATPase	MODERATE	missense_variant
Pp01	3392733	GAAGGA	GAGGAG/GAGGGG	GAGGAG/TAGGCT	GAGGAG/TAGGCT	GAAGGA/GAGGGG	GAGGGG/TAGGCT	GAGGAG/GAGGGG	Prupe.1G047900	Apoptotic ATPase	MODERATE	missense_variant
Pp01	3392765	CCCTA	ACCTG/ACCTG	CCCTA/ACCTG	CCCTA/ACCTG	ACCTG/ACCTG	CCCTA/ACCTG	CCCTA/ACCTG	Prupe.1G047900	Apoptotic ATPase	MODERATE	missense_variant
Pp01	3393013	CTAATAT	ATAAGAG/ATAAGAC	ATAAGAG/ATAAGAG	ATAAGAG/ATAAGAC	ATAAGAG/ATAAGAC	ATAAGAG/ATAAGAC	ATAAGAG/ATAAGAC	Prupe.1G047900	Apoptotic ATPase	MODERATE	missense_variant
Pp01	3393027	TTC	TTC/GTG	GTG/GTG	TTC/GTG	TTC/GTG	GTG/GTG	TTC/GTG	Prupe.1G047900	Apoptotic ATPase	MODERATE	missense_variant
Pp01	3393246	GTGTAG	CTTTAA/GATTGA	CTTTAA/GTCTAA	CTTTAA/GTCTAA	CTTTAA/GATTGA	GATTGA/GTCTAA	CTTTAA/GATTGA	Prupe.1G047900	Apoptotic ATPase	MODERATE	missense_variant
Pp01	3393466	GAA	ACG/TAC	TTA/TGG	ACG/TTA	ACG/TTA	ACG/TTA	ACG/TAC	Prupe.1G047900	Apoptotic ATPase	MODERATE	missense_variant
Pp01	3393481	TGGG	GAGC/GAGC	GAGC/GAGC	TGGG/GAGC	TGGG/GAGC	TGGG/GAGC	TGGG/GAGC	Prupe.1G047900	Apoptotic ATPase	MODERATE	missense_variant
Pp01	3393528	CAG	CAG/CAG	CAG/CAG	CAG/TAA	CAG/TAA	CAG/CAG	CAG/TAA	Prupe.1G047900	Apoptotic ATPase	MODERATE	missense_variant
Pp01	3393541	GTCAGA	ATCACA/ATCACA	ATCACA/ATCATT	ATCATT/ATCATT	ATCACA/ATCATT	ATCACA/ATCACA	ATCATT/ATCATT	Prupe.1G047900	Apoptotic ATPase	MODERATE	missense_variant
Pp01	3396680	AG	AG/TA	AG/TA	AA/TA	AG/AA	AG/AA	AG/AA	Prupe.1G048000	Apoptotic ATPase	MODERATE	missense_variant
Pp01	3396895	GG	GG/AT	GG/AT	GG/AT	GG/AT	GG/GG	GG/AT	Prupe.1G048000	Apoptotic ATPase	MODERATE	missense_variant
Pp01	3398540	TGCA	TGCA/TGCG	TGCA/AGCG	TGCA/TGCG	TGCA/TGTA	TGCA/TGTA	TGCA/AGCG	Prupe.1G048000	Apoptotic ATPase	MODIFIER	3_prime_UTR_variant
Pp01	3398559	ACCAGGCA	ACCAGGCT/GCGAAGCT	ACCAGGCT/GCGAAGCT	ACCAGGCT/GCGAAGCT	ACCAGGCT/GCGAAGCT	ACCAGGCT/ACCAGGCT	ACCAGGCT/GCGAAGCT	Prupe.1G048000	Apoptotic ATPase	MODIFIER	3_prime_UTR_variant
Pp01	3399280	CAAA	CT/CT	CT/CT	CT/CT	CT/CT	CT/CT	CT/CACT	Prupe.1G048100	UNCHARACTERIZED	MODIFIER	5_prime_UTR_variant
Pp01	3401196	GTCT	GTCT/GT	GT/GT	GTCT/GT	GTCT/GT	GTCT/GT	GT/GT	Prupe.1G048100	UNCHARACTERIZED	MODIFIER	3_prime_UTR_variant
Pp01	3402464	TAGGG	TAGGT/GAGGT	TAGGT/GAGGT	TAGGG/TAGGT	TAGGG/TAGGT	TAGGT/GAGGT	TAGGT/GAGGT	Prupe.1G048200	PPR repeat	MODIFIER	3_prime_UTR_variant
Pp01	3408484	GA	GACA/GACA	GA/GACA	GACA/GACA	GA/GACA	GACA/GACA	GA/GACA	Prupe.1G048300	FAMILY NOT NAMED	MODIFIER	3_prime_UTR_variant
Pp01	3408586	TC	TCTTAC/TCTTAC	TC/TCTTAC	TC/TCTTAC	TC/TCTTAC	TCTTAC/TCTTAC	TC/TCTTAC	Prupe.1G048300	FAMILY NOT NAMED	MODIFIER	3_prime_UTR_variant
Pp01	3408590	TT	TC/TC	TC/AC	TC/AC	TC/TC	TC/TC	TC/AC	Prupe.1G048300	FAMILY NOT NAMED	MODIFIER	3_prime_UTR_variant
Pp01	3416780	ATTTCT	ATTCCG/ATTCCG	ATTCCG/GTTT	ATTCCG/GTTT	ATTCCG/GTTT	ATTCCG/GTTT	ATTCCG/ATTCCG	Prupe.1G048400	#N/A	LOW	splice_region_variant
Pp01	3416787	GG	AA/GT	AA/CA	AA/CA	AA/CA	AA/CA	AA/GT	Prupe.1G048400	#N/A	MODIFIER	3_prime_UTR_variant
Pp01	3418913	CAA	CA/CA	CAA/CA	CAA/CA	CA/CA	CAA/CA	CA/CA	Prupe.1G048500	Apoptotic ATPase	MODIFIER	3_prime_UTR_variant
Pp01	3420078	GT	GT/GT	GT/AC	GT/AC	GT/GT	GT/GT	GT/AC	Prupe.1G048500	Apoptotic ATPase	MODIFIER	3_prime_UTR_variant
Pp01	3420336	AGA	AGA/AGA	AGA/ACC	AGA/ACC	AGA/ACC	AGA/ACC	AGA/ACC	Prupe.1G048500	Apoptotic ATPase	MODERATE	missense_variant
Pp01	3420343	TC	TC/TC	TC/AA	TC/AA	TC/AA	TC/AA	TC/TA	Prupe.1G048500	Apoptotic ATPase	MODERATE	missense_variant
Pp01	3420389	TCT	TCT/CCC	TCT/TCT	TCT/CCC	TCT/TCT	TCT/CCC	TCT/CCC	Prupe.1G048500	Apoptotic ATPase	MODERATE	missense_variant
Pp01	3420401	CCTCG	TCTCA/TCTCA	TCTCA/TCTCA	TCTCA/TCTCA	TCTCA/TCTCA	CCTCG/TCTCA	TCTCA/TCTCA	Prupe.1G048500	Apoptotic ATPase	MODERATE	missense_variant
Pp01	3420630	ATTTTG	GTTCTC/GTTCTC	GTTCTC/ATTTTT	GTTCTC/ATTTTT	GTTCTC/ATTTTT	GTTCTC/ATTTTT	GTTCTC/GTTCTC	Prupe.1G048500	Apoptotic ATPase	MODERATE	missense_variant
Pp01	3420850	CAA	CAG/CAG	GTG/CAG	GTG/CAG	GTG/CAG	GTG/GTG	GTG/CAG	Prupe.1G048500	Apoptotic ATPase	MODERATE	missense_variant
Pp01	3420978	CGTTT	CGTTT/AGTTG	CGTTT/CGTAT	CGTTT/CGTAT	CGTTT/AGTTG	CGTTT/AGTTG	CGTTT/AGTTG	Prupe.1G048500	Apoptotic ATPase	MODERATE	missense_variant
Pp01	3420983	TTATATT	TTATATT/TTATATT	TTATATT/TGATACG	TTATATT/TGATACG	TTATATT/TTATATT	TTATATT/TTATATT	TTATATT/TTATATT	Prupe.1G048500	Apoptotic ATPase	MODERATE	missense_variant
Pp01	3421018	TG	TG/TG	TG/TGTGG	TG/TGTGG	TG/TGTGG	TG/TGTGG	TG/TG	Prupe.1G048500	Apoptotic ATPase	MODERATE	conservative_inframe_insertion
Pp01	3421061	CATA	CATC/GATT	CATC/CGCC	CATC/CGCC	CATC/CGCC	CATC/CGCC	CATC/CGCC	Prupe.1G048500	Apoptotic ATPase	MODERATE	missense_variant
Pp01	3421481	CCCC	CCCC/TCCT	CCCC/CCCC	CCCC/TCCT	CCCC/CCCC	CCCC/TCCT	CCCC/TCCT	Prupe.1G048500	Apoptotic ATPase	MODERATE	missense_variant
Pp01	3421486	GAA	GAA/GAA	GAA/GAA	GAA/AAT	GAA/AAT	GAA/AAT	GAA/AAT	Prupe.1G048500	Apoptotic ATPase	MODERATE	missense_variant
Pp01	3421555	CAAATATTAC	CAAATATTAC/GAAAACTCAA	CAAATATTAC/GAAAACTCAA	CAAATATTAC/GAAAACTCAA	CAAATATTAC/CAAATATTAC	CAAATATTAC/GAAAACTCAA	CAAATATTAC/CAAATATTAC	Prupe.1G048500	Apoptotic ATPase	MODERATE	missense_variant
Pp01	3421810	CA	CT/CT	CT/CT	CT/AT	CT/AT	CT/CT	CT/CT	Prupe.1G048500	Apoptotic ATPase	MODERATE	missense_variant
Pp01	3423013	TG	TG/TT	TT/CT	TT/CT	TT/CT	TG/TT	TG/CT	Prupe.1G048500	Apoptotic ATPase	MODERATE	missense_variant
Pp01	3423020	GATGAAC	GATGAAC/GATTGAC	GATTGAC/CATC	GATGAAC/GATTGAC	GATTGAC/CATC	GATGAAC/GATTGAC	GATGAAC/GATTGAC	Prupe.1G048500	Apoptotic ATPase	MODERATE	missense_variant&conservative_inframe_deletion
Pp01	3423063	ATTCCTGAGG	CTTCTTCACA/ATTCTTCACA	CTTCTTCACA/ATTCTTCACA	CTTCTTCACA/ATTCTTCACA	ATTCCTGAGG/CTTCTTCACA	ATTCCTGAGG/CTTCTTCACA	CTTCTTCACA/ATTCTTCACA	Prupe.1G048500	Apoptotic ATPase	MODERATE	missense_variant
Pp01	3423165	ACGA	ACGA/AAGG	ACGA/AAGG	ACGA/CTGG	ACGA/AAGG	ACGA/CTGG	ACGA/CTGG	Prupe.1G048500	Apoptotic ATPase	MODERATE	missense_variant
Pp01	3423268	GA	GT/AT	GT/AT	GA/GT	GA/GT	GA/GT	GT/AT	Prupe.1G048500	Apoptotic ATPase	MODERATE	missense_variant
Pp01	3423315	CACAG	CACAA/CACAA	CACAA/CACAA	CACAA/TACAA	CACAA/TACAA	CACAA/TACAA	CACAA/TACAA	Prupe.1G048500	Apoptotic ATPase	MODERATE	missense_variant
Pp01	3423356	ACTCTCTCTT	ACTCTCTCTT/ACTCTCTT	ACTCTCTCTT/ACTCTCTCTT	ACTCTCTCTT/ACTCTCTT	ACTCTCTCTT/ACTCTCTCTT	ACTCTCTCTT/ACTCTCTCTT	ACTCTCTCTT/ACTCTCTCTT	Prupe.1G048500	Apoptotic ATPase	MODIFIER	5_prime_UTR_variant
Pp01	3423490	TA	GC/GC	TA/GC	TA/GC	TA/GC	GC/GC	TA/GC	Prupe.1G048500	Apoptotic ATPase	MODIFIER	5_prime_UTR_variant
Pp01	3434046	CTTC	CTTC/CTTC	CTTC/CTTTTC	CTTC/CTTTTC	CTTC/CTTC	CTTC/CTTC	CTTC/CTTC	Prupe.1G048800	FAMILY NOT NAMED	MODIFIER	3_prime_UTR_variant
Pp01	3435930	TG	TGAG/TGAG	TGAG/TGAG	TG/TGAG	TGAG/TGAG	TGAG/TGAG	TGAG/TGAG	Prupe.1G048900	Nuclear transport factor 2 (NTF2) domain	MODIFIER	5_prime_UTR_variant
Pp01	3442089	AGTTGG	AGTTGG/AGTTGG	AGTTGG/AGTTGG	AGTTGG/AGTTGG	AGTTGG/AGTTGG	AGTTGG/AGTTGG	AGTTGG/AGTTGGTTGG	Prupe.1G049000	SUBFAMILY NOT NAMED	MODIFIER	3_prime_UTR_variant
Pp01	3442378	GG	GG/GGCG	GGCG/GGCG	GG/GGCG	GGCG/GGCG	GG/GGCG	GG/GGCG	Prupe.1G049000	SUBFAMILY NOT NAMED	MODIFIER	3_prime_UTR_variant
Pp01	3457911	CCCA	CCCA/TCTT	CCCA/TCTT	CCCA/CCCA	CCCA/TCTT	CCCA/TCTT	CCCA/TCTT	Prupe.1G049200	regulation of transcription, DNA-dependent	MODERATE	missense_variant
Pp01	3457934	CTTT	CT/CT	CT/CT	CT/CT	CT/CT	CT/CTTC	CT/CTTC	Prupe.1G049200	regulation of transcription, DNA-dependent	HIGH	frameshift_variant
Pp01	3458208	TGGTGGTGGTGGAG	TGGTGGTGGTGGAG/TG	TGGTGGTGGTGGAG/TG	TGGTGGTGGTGGAG/TG	TGGTGGTGGTGGAG/TG	TGGTGGTGGTGGAG/TG	TGGTGGTGGTGGAG/TGGTGGTGGTGGAG	Prupe.1G049200	regulation of transcription, DNA-dependent	MODERATE	disruptive_inframe_deletion
Pp01	3460204	TTA	TTTTCTT/TTTTCT	TTTTCTT/TTT	TTTTCTT/TTTTCT	TTTTCTT/TTT	TTTTCTT/TTTTCT	TTTTCTT/TTTTCT	Prupe.1G049200	regulation of transcription, DNA-dependent	MODIFIER	3_prime_UTR_variant
Pp01	3476734	TTTCAAT	TTTCAATTCAAT/TTTCAATTCAAT	TTTCAATTCAAT/TTTCAATTCAAT	TTTCAATTCAAT/TTTCAATTCAAT	TTTCAATTCAAT/TTTCAATTCAGT	TTTCAATTCAAT/TTTCAATTCAAT	TTTCAATTCAAT/TTTCAATTCAGT	Prupe.1G049400	#N/A	HIGH	frameshift_variant
Pp01	3486799	CACAC	CAGAGAGAG/CAGAGAGAG	CAGAGAGAG/CAGAG	CAGAGAGAG/CAGAG	CAGAGAGAG/CAGAG	CAGAGAGAG/CAGAG	CAGAGAGAG/CAGAG	Prupe.1G049600	#N/A	MODIFIER	5_prime_UTR_variant
Pp01	3492205	AAATAT	TAATT/TAATT	TAATT/TAATTT	TAATT/TAATTT	TAATT/TAATT	TAATT/TAATT	TAATT/TAATTT	Prupe.1G049700	#N/A	MODIFIER	3_prime_UTR_variant
Pp01	3494770	AC	AC/AC	AC/ACCACCACC	AC/ACCACCACC	AC/ACCACCACC	AC/ACCACCACC	AC/ACCACCACC	Prupe.1G049900	Apoptotic ATPase	MODIFIER	3_prime_UTR_variant
Pp01	3494780	TCGAC	TCGC/TCGC	TCGC/ACGC	TCGC/ACGC	TCGC/ACGC	TCGC/ACGC	TCGC/ACGC	Prupe.1G049900	Apoptotic ATPase	MODIFIER	3_prime_UTR_variant
Pp01	3494896	ACCAC	GCCAC/GCCAT	GCCAC/GCCAC	GCCAC/GCCAC	GCCAC/GCCAT	GCCAC/GCCAT	GCCAC/GCCAC	Prupe.1G049900	Apoptotic ATPase	MODIFIER	3_prime_UTR_variant
Pp01	3497146	GAGC	GAGC/CAGA	GAGC/GAGC	GAGC/CAGA	GAGC/CAGA	GAGC/CAGA	GAGC/CAGA	Prupe.1G049900	Apoptotic ATPase	MODERATE	missense_variant
Pp01	3497154	CGTGATG	TGAAATC/TCCAATT	CGTGATG/TGAAATC	TGAAATC/TCCAATT	TGAAATC/TCCAATT	TGAAATC/TCCAATT	TGAAATC/TCCAATT	Prupe.1G049900	Apoptotic ATPase	MODERATE	missense_variant
Pp01	3497199	TCTCCA	TCTCCA/TCTCCA	TCTCCA/TCTCCA	TCTCCA/CCTCAG	TCTCCA/TCTCCA	TCTCCA/CCTCAG	TCTCCA/TCTCCA	Prupe.1G049900	Apoptotic ATPase	MODERATE	missense_variant
Pp01	3497226	AT	AT/AG	AT/AG	AT/AG	AT/AG	AG/AC	AT/AG	Prupe.1G049900	Apoptotic ATPase	MODERATE	missense_variant
Pp01	3497306	ATCC	ATCC/ATCC	ATCC/GAAT	ATCC/ATCC	ATCC/ATCC	ATCC/ATCC	ATCC/ATCC	Prupe.1G049900	Apoptotic ATPase	MODERATE	missense_variant
Pp01	3497314	CG	CG/TA	CG/TA	CG/TA	CG/TA	CG/CG	CG/TA	Prupe.1G049900	Apoptotic ATPase	MODERATE	missense_variant
Pp01	3497469	CCGAT	CCGAC/CCGAC	CCGAC/ACAAC	CCGAC/CCGAC	CCGAC/ACAAC	CCGAC/CCGAC	CCGAC/ACAAC	Prupe.1G049900	Apoptotic ATPase	MODERATE	missense_variant
Pp01	3497514	CGTGTCATTTTT	CGTGTCATTTTT/GTTATCCATAAA	GTTATCCATAAA/CGTGTCATTGTC	CGTGTCATTTTT/GTTATCCATAAA	CGTGTCATTTTT/CGTGTCATTGTC	CGTGTCATTTTT/CGTGTCATTGTC	GTTATCCATAAA/CGTGTCATTGTC	Prupe.1G049900	Apoptotic ATPase	MODERATE	missense_variant
Pp01	3497599	CCTA	CCTA/CTTG	CTTG/TTTG	CTTG/TTTG	CCTA/CTTG	CTTG/TTTG	CTTG/TTTG	Prupe.1G049900	Apoptotic ATPase	MODERATE	missense_variant
Pp01	3497885	TCC	TCC/TCC	TCC/CGT	TCC/CGT	TCC/TCC	TCC/CGT	TCC/CGT	Prupe.1G049900	Apoptotic ATPase	MODERATE	missense_variant
Pp01	3498039	TA	TA/AC	TA/TC	TC/AC	TC/AC	TA/TC	TC/AC	Prupe.1G049900	Apoptotic ATPase	MODERATE	missense_variant
Pp01	3498068	CGTGACT	CGTGACC/TGTGCCC	TGTGCCC/CACGCCC	CGTGACC/TGTGCCC	CGTGACC/CGTGACC	CGTGACC/CACGCCC	CGTGACC/TGTGCCC	Prupe.1G049900	Apoptotic ATPase	MODERATE	missense_variant
Pp01	3498191	GCAAAGAATAGTTC	GC/GC	GC/GC	GCAAAGAATAGTTC/GC	GC/GC	GCAAAGAATAGTTC/GC	GCAAAGAATAGTTC/GC	Prupe.1G049900	Apoptotic ATPase	MODERATE	conservative_inframe_deletion
Pp01	3498216	GC	GC/GC	GC/GC	GC/AT	GC/GC	GC/GC	GC/AT	Prupe.1G049900	Apoptotic ATPase	MODERATE	missense_variant
Pp01	3498394	CC	CT/TT	CT/TT	CT/TT	CT/CT	CT/CT	CT/TT	Prupe.1G049900	Apoptotic ATPase	MODERATE	missense_variant
Pp01	3498568	ATG	ATG/ATG	ATG/ATC	ATG/ATG	ATG/ATG	ATG/ATC	ATG/ATG	Prupe.1G049900	Apoptotic ATPase	LOW	synonymous_variant
Pp01	3499972	GAACCC	TGACCT/TGACCT	GAACCC/TGACCT	GAACCC/TGACCT	GAACCC/TGACCT	TGACCT/TGACCT	TGACCT/TGACCT	Prupe.1G049900	Apoptotic ATPase	MODERATE	missense_variant
Pp01	3500114	AC	AC/AA	AC/AA	AC/CT	AC/AA	AC/AA	AC/AA	Prupe.1G049900	Apoptotic ATPase	MODERATE	missense_variant
Pp01	3500124	TCATCTTG	TCATCTTG/TCATCTTG	TCATCTTG/GCACCTTC	TCATCTTG/GCACCTTC	TCATCTTG/TCATCTTG	TCATCTTG/GCACCTTC	TCATCTTG/GCACCTTC	Prupe.1G049900	Apoptotic ATPase	MODERATE	missense_variant
Pp01	3500147	TGC	TGC/TGC	TGC/CAA	TGC/CAA	TGC/TGC	TGC/CAA	TGC/CAA	Prupe.1G049900	Apoptotic ATPase	MODERATE	missense_variant
Pp01	3509910	GTTC	GTTC/CTTT	GTTC/GTTT	GTTC/CTTT	GTTC/CTTT	GTTC/CTTT	GTTC/GTTT	Prupe.1G050000	EF-hand domain pair	MODERATE	missense_variant
Pp01	3509952	GCAG	GCAG/TCAA	GCAG/TCAA	GCAG/TCAA	TCAA/TCAG	GCAG/TCAA	GCAG/TCAA	Prupe.1G050000	EF-hand domain pair	MODERATE	missense_variant
Pp01	3531734	GCC	GC/GCT	GC/GC	GC/GCT	GC/GC	GC/GCT	GC/GCT	Prupe.1G050400	Protein of unknown function (DUF295)	MODIFIER	3_prime_UTR_variant
Pp01	3558768	AT	ATACAAAGCT/ATACAAAGCT	ATACAAAGCT/ATACAAAGCT	AT/ATACAAAGCT	ATACAAAGCT/ATACAAAGCT	ATACAAAGCT/ATACAAAGCT	AT/ATACAAAGCT	Prupe.1G050800	histone binding	MODIFIER	3_prime_UTR_variant
Pp01	3578321	ACC	AC/AC	AC/ACA	AC/ACA	AC/ACA	AC/AC	AC/ACA	Prupe.1G051000	Uncharacterized conserved protein	MODIFIER	3_prime_UTR_variant
Pp01	3593097	ACAGCAGCAGCAGCAGCAGC	ACAGCAGCAGCAGCAGCAGC/ACAGCAGCAGCAGCAGCAGCAGCAGCAGC	ACAGCAGCAGCAGCAGCAGC/ACAGCAGCAGCAGCAGCAGCAGCAGCAGC	ACAGCAGCAGCAGCAGCAGC/ACAGCAGCAGCAGCAGCAGCAGCAGCAGC	ACAGCAGCAGCAGCAGCAGCAGCAGCAGC/ACAGCAGCAGCAGCAGCAGCAGCAGCAGC	ACAGCAGCAGCAGCAGCAGCAGCAGCAGC/GCAGCAGCAGCAGCAGCAGC	ACAGCAGCAGCAGCAGCAGCAGCAGCAGC/GCAGCAGCAGCAGCAGCAGC	Prupe.1G051100	myb proto-oncogene protein, plant	MODERATE	disruptive_inframe_insertion
Pp01	3594438	GTT	GTT/GTTT	GTT/GTT	GTT/GTTT	GTT/GTT	GTT/GTT	GTT/GTTT	Prupe.1G051200	#N/A	MODIFIER	5_prime_UTR_variant
Pp01	3594461	GC	GC/AT	GC/AT	GC/AT	GC/GC	GC/AT	GC/AT	Prupe.1G051200	#N/A	MODIFIER	5_prime_UTR_variant
Pp01	3603165	GT	GTTCCCT/GTTCCCT	GT/GTTCCCT	GT/GTTCCCT	GTTCCCT/GTTCCCT	GT/GTTCCCT	GT/GTTCCCT	Prupe.1G051300	Transcription factor, Myb superfamily	MODIFIER	3_prime_UTR_variant
Pp01	3604321	ACAAC	CCAAC/CCAAT	CCAAC/CCAAC	CCAAC/CCAAT	CCAAC/CCAAT	CCAAC/CCAAT	CCAAC/CCAAT	Prupe.1G051400	PPR repeat	MODIFIER	5_prime_UTR_variant
Pp01	3606401	GTCA	GTCA/TTCG	GTCA/TTCA	GTCA/TTCA	GTCA/TTCA	GTCA/TTCG	GTCA/TTCA	Prupe.1G051400	PPR repeat	LOW	synonymous_variant
Pp01	3606781	ATTTTTTTTTC	ATTTTTTTTTC/ATTTTTTTTC	ATTTTTTTTC/ATTTTTTTTC	ATTTTTTTTC/ATTTTTTTTC	ATTTTTTTTC/ATTTTTTTTC	ATTTTTTTTC/ATTTTTTTTC	ATTTTTTTTTC/ATTTTTTTTC	Prupe.1G051400	PPR repeat	MODIFIER	3_prime_UTR_variant
Pp01	3607464	AA	AA/AACCAATTTGA	AA/AA	AA/AACCAATTTGA	AA/AACCAATTTGA	AA/AACCAATTTGA	AA/AA	Prupe.1G051500	LEUCINE-RICH REPEAT-CONTAINING PROTEIN	MODIFIER	5_prime_UTR_variant
Pp01	3607735	GT	GT/AG	GT/GT	GT/AG	GT/AG	GT/AG	GT/AG	Prupe.1G051500	LEUCINE-RICH REPEAT-CONTAINING PROTEIN	MODERATE	missense_variant
Pp01	3607749	AAG	AAG/CAA	AAG/AAG	AAG/CAA	AAG/AAG	AAG/CAA	AAG/CAA	Prupe.1G051500	LEUCINE-RICH REPEAT-CONTAINING PROTEIN	MODERATE	missense_variant
Pp01	3607940	AAG	AAG/AAT	AAG/GAA	AAG/GAA	AAG/GAA	AAG/AAT	AAG/GAA	Prupe.1G051500	LEUCINE-RICH REPEAT-CONTAINING PROTEIN	MODERATE	missense_variant
Pp01	3608015	GC	GC/GCAAGGACTAC	GC/GCAAGGACTAC	GC/GC	GC/GCAAGGACTAC	GC/GCAAGGACTAC	GC/GC	Prupe.1G051500	LEUCINE-RICH REPEAT-CONTAINING PROTEIN	MODERATE	disruptive_inframe_insertion
Pp01	3608018	AAGGA	AAGGA/CAGGC	AAGGA/CAGGC	AAGGA/AAGGA	AAGGA/CAGGC	AAGGA/CAGGC	AAGGA/AAGGA	Prupe.1G051500	LEUCINE-RICH REPEAT-CONTAINING PROTEIN	LOW	synonymous_variant
Pp01	3612141	TC	TC/GA	TC/TC	TC/GA	TC/GA	TC/GA	TC/GA	Prupe.1G051600	0	MODIFIER	3_prime_UTR_variant
Pp01	3612149	CAAC	CAAC/AAAG	CAAC/CAAC	CAAC/CAAC	CAAC/AAAG	CAAC/CAAC	CAAC/CAAC	Prupe.1G051600	0	MODIFIER	3_prime_UTR_variant
Pp01	3612201	AGCT	AGCT/GGCA	AGCT/AGCT	AGCT/GGCA	AGCT/GGCA	AGCT/GGCA	AGCT/GGCA	Prupe.1G051600	0	MODIFIER	3_prime_UTR_variant
Pp01	3612233	GTT	GTT/GT	GTT/GTT	GTT/GT	GTT/GT	GTT/GT	GTT/GT	Prupe.1G051600	0	MODIFIER	3_prime_UTR_variant
Pp01	3612259	TACCGATCG	CACCAATCT/CACCGATCG	CACCAATCG/CACCGATCG	CACCAATCT/CACCAATCG	CACCAATCT/CACCGATCG	CACCAATCT/CACCAATCG	CACCAATCT/CACCAATCG	Prupe.1G051600	0	MODIFIER	3_prime_UTR_variant
Pp01	3612311	TACTAA	TACTGA/TA	TACTGA/TACTGA	TACTGA/TACTGA	TACTGA/TACTGA	TACTGA/TA	TACTGA/TACTGA	Prupe.1G051600	0	MODIFIER	3_prime_UTR_variant
Pp01	3612518	CAAG	GAAG/GAAT	GAAG/GAAG	GAAG/GAAT	GAAG/GAAG	GAAG/GAAT	GAAG/GAAT	Prupe.1G051600	0	MODIFIER	3_prime_UTR_variant
Pp01	3612571	ATT	ATT/ATT	ATT/ATTT	ATT/ATTT	ATT/ATT	ATT/ATT	ATT/ATT	Prupe.1G051600	0	MODIFIER	3_prime_UTR_variant
Pp01	3613132	TAT	TAC/CAC	TAC/TAC	TAC/CAC	TAC/CAC	TAC/CAC	TAC/CAC	Prupe.1G051600	0	MODERATE	missense_variant
Pp01	3614839	GGCTT	GGCTG/TGCTG	GGCTG/TGCTG	GGCTG/TGCTG	GGCTG/TGCTG	GGCTG/TGCTG	GGCTT/GGCTG	Prupe.1G051600	0	MODERATE	missense_variant
Pp01	3614942	AG	ATG/ATG	ATG/ATG	ATG/AT	ATG/ATG	ATG/AT	ATG/ATG	Prupe.1G051600	0	MODIFIER	5_prime_UTR_variant
Pp01	3614963	AAC	AAA/GAA	AAA/AAA	AAA/GAA	AAA/AAA	AAA/GAA	AAA/GAA	Prupe.1G051600	0	MODIFIER	5_prime_UTR_variant
Pp01	3615032	TGG	TGG/TGG	TGG/TG	TGG/TGG	TGG/TG	TGG/TG	TGG/TGG	Prupe.1G051600	0	MODIFIER	5_prime_UTR_variant
Pp01	3617737	AAAT	GTAT/GAAT	GTAT/GTAC	GTAT/GAAT	GTAT/GTAC	GTAT/GTAC	GTAT/GTAC	Prupe.1G051700	#N/A	MODIFIER	3_prime_UTR_variant
Pp01	3621042	ATA	ATG/TTC	ATG/TTC	ATG/TTC	ATG/ATC	ATG/ATC	ATG/TTC	Prupe.1G051800	Apoptotic ATPase	MODERATE	missense_variant
Pp01	3623495	CGTAAAGAG	CGTAGAGAA/CATAGAGAA	CGTAGAGAA/CATAGAGAA	CGTAGAGAA/CATAGAGAA	CGTAGAGAA/TGTAGAGAA	CGTAGAGAA/TGTAGAGAA	CGTAGAGAA/TGTAGAGAA	Prupe.1G051900	LEUCINE-RICH REPEAT-CONTAINING PROTEIN	MODIFIER	intron_variant
Pp01	3624301	TTC	TTC/ATT	TTC/TTC	TTC/ATT	TTC/ATT	TTC/ATT	TTC/ATT	Prupe.1G051900	LEUCINE-RICH REPEAT-CONTAINING PROTEIN	MODIFIER	3_prime_UTR_variant
Pp01	3624444	TAAC	TGAA/AAAA	TGAA/TGAA	TGAA/AAAA	TGAA/TGAA	TGAA/AAAA	TGAA/AAAA	Prupe.1G051900	LEUCINE-RICH REPEAT-CONTAINING PROTEIN	MODIFIER	3_prime_UTR_variant
Pp01	3637725	AA	AA/AACGGACA	AACGGACA/AACGGACA	AACGGACA/AACGGACA	AA/AACGGACA	AACGGACA/AACGGACA	AACGGACA/AACGGACA	Prupe.1G052200	Apoptotic ATPase	MODERATE	disruptive_inframe_insertion
Pp01	3637731	AA	CG/CA	CG/CG	CG/CA	CG/CA	CG/CG	CG/CG	Prupe.1G052200	Apoptotic ATPase	MODERATE	missense_variant
Pp01	3637771	CTA	CTA/CTA	CTA/CA	CTA/CTA	CTA/CTA	CTA/CA	CTA/CA	Prupe.1G052200	Apoptotic ATPase	HIGH	frameshift_variant
Pp01	3637879	GTA	GTA/ATT	GTA/ATT	GTA/ATG	GTA/ATG	GTA/ATG	GTA/ATG	Prupe.1G052200	Apoptotic ATPase	MODERATE	missense_variant
Pp01	3637890	GGGT	GGGT/TGGG	GGGT/TGGG	GGGT/GGGG	GGGT/TGGG	GGGT/TGGG	GGGT/TGGG	Prupe.1G052200	Apoptotic ATPase	MODERATE	missense_variant
Pp01	3637928	AA	AG/AG	AG/GG	AG/GG	AG/GG	AG/AG	AG/GG	Prupe.1G052200	Apoptotic ATPase	MODERATE	missense_variant
Pp01	3639561	TA	TA/TACCA	TA/TA	TA/TACCA	TA/TACCA	TA/TA	TA/TACCA	Prupe.1G052200	Apoptotic ATPase	MODERATE	disruptive_inframe_insertion
Pp01	3639728	TGGAG	TGGAA/GAGGA	TGGAA/GAGGA	TGGAA/CGGGC	TGGAA/GAGGA	TGGAA/GAGGA	TGGAA/CGGGC	Prupe.1G052200	Apoptotic ATPase	MODERATE	missense_variant
Pp01	3639745	GGG	GGG/TTA	GGG/TTA	GGG/TTA	GGG/GGG	GGG/TTA	GGG/GGG	Prupe.1G052200	Apoptotic ATPase	MODERATE	missense_variant
Pp01	3640089	GGAGA	GGAGA/CTAAT	CTAAT/CTAAT	GGAGA/CTAAT	GGAGA/CTAAT	CTAAT/CTAAT	GGAGA/CTAAT	Prupe.1G052200	Apoptotic ATPase	MODERATE	missense_variant
Pp01	3645122	CA	AG/TG	AG/CG	AG/TG	AG/CG	TG/CG	CA/TG	Prupe.1G052300	4-NITROPHENYLPHOSPHATASE-RELATED	MODIFIER	intron_variant
Pp01	3645188	CACAA	CACAA/CACAA	CACAA/CACAACAA	CACAA/CACAA	CACAA/CACAA	CACAA/CACAACAA	CACAA/CACAA	Prupe.1G052300	4-NITROPHENYLPHOSPHATASE-RELATED	MODIFIER	intron_variant
Pp01	3647664	GTAT	GTATAT/GTATAT	GTAT/GTATAT	GTATAT/GTATAT	GTATAT/GTATAT	GTATAT/GTATAT	GTATAT/GTATAT	Prupe.1G052300	4-NITROPHENYLPHOSPHATASE-RELATED	MODIFIER	5_prime_UTR_variant
Pp01	3655165	AC	AC/ACTACC	AC/ACTACC	AC/ACTACC	AC/AC	AC/AC	AC/ACTACC	Prupe.1G052400	ammonium transmembrane transporter activity	MODIFIER	3_prime_UTR_variant
Pp01	3655183	GAC	GAC/GAC	GAC/AAA	GAC/GAC	GAC/GAC	GAC/AAA	GAC/GAC	Prupe.1G052400	ammonium transmembrane transporter activity	MODIFIER	3_prime_UTR_variant
Pp01	3655221	GTCAG	CTCAA/GTCAA	CTCAA/GTCAA	CTCAA/GTCAA	CTCAA/CTCAA	CTCAA/GTCAA	CTCAA/GTCAA	Prupe.1G052400	ammonium transmembrane transporter activity	MODIFIER	3_prime_UTR_variant
Pp01	3655252	CATAAAT	TACAAAA/CATAAAA	TACAAAA/CATAAAA	TACAAAA/CATAAAA	TACAAAA/CATAAAA	TACAAAA/TACAAAA	TACAAAA/TACAAAA	Prupe.1G052400	ammonium transmembrane transporter activity	MODIFIER	3_prime_UTR_variant
Pp01	3655264	TTTTCT	ATTTTA/ATTTTA	ATTTTA/TTTTAT	ATTTTA/TTTTAT	ATTTTA/TTTTAT	ATTTTA/TTTTAT	ATTTTA/TTTTAT	Prupe.1G052400	ammonium transmembrane transporter activity	MODIFIER	3_prime_UTR_variant
Pp01	3655280	GAA	GAAA/GAAA	GAAA/TAA	GAAA/TAA	GAAA/GAAA	GAAA/GAAA	GAAA/GAAA	Prupe.1G052400	ammonium transmembrane transporter activity	MODIFIER	3_prime_UTR_variant
Pp01	3655336	TTT	TTT/CTC	TTT/CTT	TTT/CTT	TTT/CTT	TTT/CTT	TTT/CTC	Prupe.1G052400	ammonium transmembrane transporter activity	MODERATE	missense_variant
Pp01	3655812	ACCCCCAGTA	CCCCCCAGTA/CCCCGCCGTT	CCCCCCAGTA/CCCAGCCGTT	CCCCCCAGTA/CCCCGCCGTT	CCCCCCAGTA/CCCCGCCGTT	CCCCCCAGTA/CCCCGCCGTT	CCCCCCAGTA/CCCAGCCGTT	Prupe.1G052400	ammonium transmembrane transporter activity	MODERATE	missense_variant
Pp01	3656814	CGTC	CGTC/AGTA	CGTC/AGTA	CGTC/AGTA	CGTC/CGTC	CGTC/AGTA	CGTC/CGTC	Prupe.1G052400	ammonium transmembrane transporter activity	LOW	synonymous_variant
Pp01	3656848	GAG	GAG/GG	GAG/GG	GAG/GAG	GAG/GG	GAG/GG	GAG/GG	Prupe.1G052400	ammonium transmembrane transporter activity	MODIFIER	5_prime_UTR_variant
Pp01	3656855	AGAGGAGA	AGAGA/AGAGA	AGAGA/AGACAAGA	AGAGA/AGAGA	AGAGA/AGACAAGA	AGAGA/AGAGA	AGAGA/AGAGA	Prupe.1G052400	ammonium transmembrane transporter activity	MODIFIER	5_prime_UTR_variant
Pp01	3656875	GGT	CGA/GGA	CGA/GGA	CGA/GGA	GGT/CGA	CGA/GGA	GGT/CGA	Prupe.1G052400	ammonium transmembrane transporter activity	MODIFIER	5_prime_UTR_variant
Pp01	3656893	TA	CG/TG	TA/TG	CG/TG	TA/CG	CG/TG	TA/CG	Prupe.1G052400	ammonium transmembrane transporter activity	MODIFIER	5_prime_UTR_variant
Pp01	3656898	CAGGTA	CAGGTA/CA	CAGGTA/CA	CAGGTA/CA	CAGGTA/CA	CAGGTA/CA	CAGGTA/CAGGTA	Prupe.1G052400	ammonium transmembrane transporter activity	MODIFIER	5_prime_UTR_variant
Pp01	3656960	ATTTTTG	ATTTTTG/ATTTTG	ATTTTTG/ATTTTTG	ATTTTTG/ATTTTG	ATTTTTG/ATTTTTG	ATTTTTG/ATTTTTG	ATTTTTG/ATTTTG	Prupe.1G052400	ammonium transmembrane transporter activity	MODIFIER	5_prime_UTR_variant
Pp01	3688752	GCGGCTAG	GAGGGCAC/AAGGGCAC	GAGGGCAC/AAGGGCAC	GAGGGCAC/AAGGGCAC	GAGGGCAC/AAGGGCAC	GAGGGCAC/GAGGGCAC	GAGGGCAC/AAGGGCAC	Prupe.1G052700	#N/A	MODIFIER	5_prime_UTR_variant
Pp01	3708747	TATATATATATATATAT	TTCGTTAAATGGTCCCCAAA/TTCGTTAAATGGTCCCCAAA	TTCGTTAAATGGTCCCCAAA/TTCGTTAAATGGTCCCCAAA	TTCGTTAAATGGTCCCCAAA/TTCGTTAAATGGTCCCCAAA	TATATATATATATATAT/TTCGTTAAATGGTCCCCAAA	TTCGTTAAATGGTCCCCAAA/TTCGTTAAATGGTCCCCAAA	TTCGTTAAATGGTCCCCAAA/TTCGTTAAATGGTCCCCAAA	Prupe.1G053200	0	MODIFIER	3_prime_UTR_variant
Pp01	3710719	GTTTTG	GTTTTG/CATTTA	GTTTTG/GTTTTG	GTTTTG/GTTTTG	GTTTTG/CATTTA	GTTTTG/CATTTA	GTTTTG/CATTTA	Prupe.1G053300	0	MODERATE	missense_variant
Pp01	3710798	GT	GT/AC	GT/AC	GT/GT	GT/AC	GT/AC	GT/AC	Prupe.1G053300	0	LOW	synonymous_variant
Pp01	3710873	GC	GC/GC	GC/GC	GC/GC	GC/CA	GC/CA	GC/CA	Prupe.1G053300	0	MODERATE	missense_variant
Pp01	3711085	TTAT	TTAT/TTATAT	TTAT/TTATAT	TTAT/TTATAT	TTAT/TTATAT	TTAT/TTATAT	TTAT/TTAT	Prupe.1G053300	0	HIGH	frameshift_variant&stop_gained
Pp01	3711212	AA	AA/CG	AA/CG	AA/CG	AA/CG	AA/AA	AA/CG	Prupe.1G053300	0	MODERATE	missense_variant
Pp01	3712614	CAAAAA	AAGAAC/AAGAAA	AAGAAC/AAGAAC	AAGAAC/AAGAAC	AAGAAC/AAGAAC	AAGAAC/AAGAAA	AAGAAC/AAGAAC	Prupe.1G053400	0	MODIFIER	5_prime_UTR_variant
Pp01	3718477	GT	GT/AC	GT/GT	GT/GT	GT/AC	GT/AC	GT/AC	Prupe.1G053400	0	LOW	synonymous_variant
Pp01	3723795	TGAG	TGAG/TGAGAG	TGAGAG/TGAGAG	TGAGAG/TGAGAG	TGAG/TGAGAG	TGAG/TGAGAG	TGAG/TGAGAG	Prupe.1G053600	protein binding	MODIFIER	3_prime_UTR_variant
Pp01	3723898	AATT	AT/AAAT	AT/AT	AT/AAAT	AT/AT	AT/AAAT	AT/AAAT	Prupe.1G053600	protein binding	MODIFIER	3_prime_UTR_variant
Pp01	3735425	AATCC	GATCT/AATCT	GATCT/AATCT	GATCT/GATCT	GATCT/GATCT	GATCT/AATCT	GATCT/AATCT	Prupe.1G053700	#N/A	MODIFIER	3_prime_UTR_variant
Pp01	3746543	TCT	TCC/TCCT	TCC/TCC	TCC/TCCT	TCC/TCCT	TCC/TCC	TCC/TCC	Prupe.1G053800	beta-amylase activity	MODIFIER	3_prime_UTR_variant
Pp01	3749525	ATGCATTGCATT	ATGCATT/ATGCAATGCATT	ATGCATT/ATGCATT	ATGCATT/ATGCATT	ATGCATT/ATGCAATGCATT	ATGCATT/ATGCATT	ATGCATT/ATGCATT	Prupe.1G053900	#N/A	MODIFIER	3_prime_UTR_variant
Pp01	3820555	CCTCAC	CCTCAC/TCGCAT	CCTCAC/CCTCAC	CCTCAC/TCGCAT	CCTCAC/TCGCAT	CCTCAC/CCTCAC	CCTCAC/TCGCAT	Prupe.1G054300	With NADH or NADPH as one donor, and incorporation of one atom of oxygen.	MODERATE	missense_variant
Pp01	3823328	CAA	CA/CA	CA/CA	CAA/CA	CA/CA	CAA/CA	CA/CA	Prupe.1G054400	SUBFAMILY NOT NAMED	HIGH	frameshift_variant
Pp01	3844164	ATT	ATT/AT	ATT/ATT	ATT/AT	ATT/ATT	ATT/ATT	ATT/ATT	Prupe.1G054600	Coenzyme F420 hydrogenase.	HIGH	frameshift_variant
Pp01	3845257	GAG	GAG/GAG	GAG/GAG	GAG/GAG	GAG/AAC	GAG/AAC	GAG/AAC	Prupe.1G054600	Coenzyme F420 hydrogenase.	MODERATE	missense_variant
Pp01	3848094	TGG	TGG/TGGG	TGG/TGGG	TGGG/TGGG	TGG/TGGG	TGG/TGGG	TGGG/TGGG	Prupe.1G054600	Coenzyme F420 hydrogenase.	LOW	splice_region_variant&intron_variant
Pp01	3848264	CTACAAT	CTACAATACAAT/CTACAATACAAT	CTACAATACAAT/CTACAATACAAT	CTACAAT/CTACAATACAAT	CTACAAT/CTACAATACAAT	CTACAAT/CTACAATACAAT	CTACAATACAAT/CTACAATACAAT	Prupe.1G054600	Coenzyme F420 hydrogenase.	MODIFIER	5_prime_UTR_variant
Pp01	3850473	GCT	GCCG/GCC	GCCG/GCC	GCCG/GCCG	GCCG/GCC	GCCG/GCC	GCCG/GCCG	Prupe.1G054700	#N/A	MODIFIER	3_prime_UTR_variant
Pp01	3850483	GAAAA	AAAAG/AAAAG	GAAAA/AAAAG	GAAAA/AAAAG	GAAAA/AAAAG	AAAAG/AAAAG	AAAAG/AAAAG	Prupe.1G054700	#N/A	MODIFIER	3_prime_UTR_variant
Pp01	3862151	ATG	GTA/GTA	GTA/GTA	GTA/GTA	GTA/ATA	GTA/GTA	GTA/GTA	Prupe.1G054800	PUTATIVE UNCHARACTERIZED PROTEIN	MODIFIER	3_prime_UTR_variant
Pp01	3892167	CGGTGACAAACACACT	CGGTGACAAACACACT/CGGTGACAAATACACT	CGGTGACAAACACACT/CGGTGACAAATACACT	CGGTGACAAACACACT/GGGG	CGGTGACAAACACACT/GGGG	CGGTGACAAACACACT/CGGTGACAAATACACT	CGGTGACAAACACACT/CGGTGACAAATACACT	Prupe.1G055200	Leucine rich repeat	MODERATE	missense_variant&disruptive_inframe_deletion
Pp01	3892199	TACTTGG	TACTTGG/AGCTTCT	TACTTGG/AGCTTCT	TACTTGG/TACTTGG	TACTTGG/TACTTGG	TACTTGG/TACTTGG	TACTTGG/AGCTTCT	Prupe.1G055200	Leucine rich repeat	MODERATE	missense_variant
Pp01	3892214	GA	GA/AG	GA/AG	GA/GA	GA/AG	GA/AG	GA/AG	Prupe.1G055200	Leucine rich repeat	MODERATE	missense_variant
Pp01	3892436	GTTGA	GTTGC/CTTGC	GTTGC/CTTGC	GTTGC/GTTGC	GTTGC/CTTGC	GTTGC/CTTGC	GTTGC/GTTGC	Prupe.1G055200	Leucine rich repeat	MODERATE	missense_variant
Pp01	3893368	ATA	ATA/ATT	ATA/ATT	ATA/ATT	ATA/ATT	ATA/ATT	ATA/ATA	Prupe.1G055200	Leucine rich repeat	MODERATE	missense_variant
Pp01	3900055	CA	TG/CG	TG/CG	TG/CG	TG/TG	TG/CG	TG/TG	Prupe.1G055300	GLUTATHIONE S-TRANSFERASE	LOW	synonymous_variant
Pp01	3900057	TAT	TAT/TAC	TAT/TAC	TAT/TAC	TAT/TAT	TAT/TAC	TAT/TAT	Prupe.1G055300	GLUTATHIONE S-TRANSFERASE	LOW	synonymous_variant
Pp01	3900621	CGACA	CGACG/CAACG	CGACG/CAACG	CGACG/CAACG	CGACG/CAACG	CGACG/CAACG	CGACG/TGACG	Prupe.1G055300	GLUTATHIONE S-TRANSFERASE	MODERATE	missense_variant
Pp01	3900835	TG	CG/CA	CG/CA	CG/CA	CG/CA	CG/CG	CG/CA	Prupe.1G055300	GLUTATHIONE S-TRANSFERASE	MODERATE	missense_variant
Pp01	3903226	AC	GC/GC	GC/GT	GC/GT	GC/GC	GC/GT	GC/GC	Prupe.1G055400	FAMILY NOT NAMED	MODIFIER	intron_variant
Pp01	3903245	TAGCTAC	CAACTAC/CAACTAC	CAACTAC/CAACTAT	CAACTAC/CAACTAT	CAACTAC/CAACTAT	CAACTAC/CAACTAT	CAACTAC/CAACTAC	Prupe.1G055400	FAMILY NOT NAMED	MODIFIER	intron_variant
Pp01	3903257	TGTT	TGTT/CGTG	TGTT/CGTG	TGTT/CGTG	TGTT/TGTT	TGTT/CGTG	TGTT/CGTG	Prupe.1G055400	FAMILY NOT NAMED	MODIFIER	intron_variant
Pp01	3903716	GGGC	AGGT/GAGT	AGGT/GAGT	AGGT/AGAT	AGGT/AGAT	AGGT/GAGT	AGGT/AGAT	Prupe.1G055400	FAMILY NOT NAMED	MODIFIER	intron_variant
Pp01	3903733	ATACAAAC	CTACGAAC/CCACGAAT	CTACGAAC/CTACGAAC	CTACGAAC/CCACGAAT	CTACGAAC/CCACGAAT	CTACGAAC/CCACGAAT	CTACGAAC/CCACGAAT	Prupe.1G055400	FAMILY NOT NAMED	MODIFIER	intron_variant
Pp01	3903806	TAGAGAGT	TGGAGAGT/TG	TGGAGAGT/TG	TGGAGAGT/TG	TGGAGAGT/TG	TGGAGAGT/TG	TGGAGAGT/TGGAGAGT	Prupe.1G055400	FAMILY NOT NAMED	MODIFIER	intron_variant
Pp01	3903953	AAG	AAG/CAT	AAG/CAT	AAG/AAT	AAG/AAT	AAG/CAT	AAG/CAT	Prupe.1G055400	FAMILY NOT NAMED	MODIFIER	intron_variant
Pp01	3903956	TG	TG/TA	TG/TA	TG/TA	TG/TA	TG/TA	TG/TG	Prupe.1G055400	FAMILY NOT NAMED	MODIFIER	intron_variant
Pp01	3903980	GTT	GCT/TTT	TTT/TTC	GCT/TTC	GCT/TTC	GCT/TTT	GCT/TTT	Prupe.1G055400	FAMILY NOT NAMED	MODIFIER	intron_variant
Pp01	3904694	TTTTA	TTTTG/CTTTG	TTTTG/CTTTG	TTTTG/CTTTG	TTTTG/CTTTG	TTTTG/CTTTA	TTTTG/CTTTA	Prupe.1G055400	FAMILY NOT NAMED	MODIFIER	3_prime_UTR_variant
Pp01	3904803	GGT	GGT/AGC	GGT/GGC	GGT/AGC	GGT/AGC	GGT/GGC	GGT/AGC	Prupe.1G055400	FAMILY NOT NAMED	MODIFIER	3_prime_UTR_variant
Pp01	3904824	TTACTG	TTACTG/TTACTG	TTACTG/TTACTG	TTACTG/TTACTG	TTACTG/CTTCTA	TTACTG/CTTCTA	TTACTG/CTTCTA	Prupe.1G055400	FAMILY NOT NAMED	MODIFIER	3_prime_UTR_variant
Pp01	3904889	TT	TT/CC	TT/TT	TT/CC	TT/CC	TT/CC	TT/TT	Prupe.1G055400	FAMILY NOT NAMED	MODIFIER	3_prime_UTR_variant
Pp01	3904943	CTGCTCGC	TTGCCCGG/CTGCCCGG	TTGCCCGA/CTGCCCGG	TTGCCCGA/CTGCCCGG	TTGCCCGA/TTGCCCGG	TTGCCCGA/TTGCCCGG	TTGCCCGA/CTGCCCTG	Prupe.1G055400	FAMILY NOT NAMED	MODIFIER	3_prime_UTR_variant
Pp01	3904991	TT	TC/CA	TC/CA	TT/CA	TC/CC	TT/TC	TT/CC	Prupe.1G055400	FAMILY NOT NAMED	MODIFIER	3_prime_UTR_variant
Pp01	3979541	CTCCT	CTCCT/TTCCC	CTCCT/CTCCC	CTCCT/TTCCC	CTCCT/CTCCC	CTCCT/TTCCC	CTCCT/CTCCC	Prupe.1G055900	PUTATIVE UNCHARACTERIZED PROTEIN	MODIFIER	3_prime_UTR_variant
Pp01	3979643	GCTTG	GCTTG/GCTTGAAGG	GCTTG/TCTTGAAGG	GCTTG/GCTTGAAGG	GCTTG/GCTTGAAGG	GCTTG/GCTTGAAGG	GCTTG/TCTTGAAGG	Prupe.1G055900	PUTATIVE UNCHARACTERIZED PROTEIN	MODIFIER	3_prime_UTR_variant
Pp01	3979786	CTGG	CAGA/CAGG	CAGA/CAGG	CAGA/TAGA	CAGA/TAGA	CAGA/TAGA	CAGA/CAGG	Prupe.1G055900	PUTATIVE UNCHARACTERIZED PROTEIN	MODIFIER	3_prime_UTR_variant
Pp01	3979847	GAA	GAA/CAA	CAA/AAC	GAA/CAA	GAA/CAA	CAA/AAC	GAA/CAA	Prupe.1G055900	PUTATIVE UNCHARACTERIZED PROTEIN	MODERATE	missense_variant
Pp01	3979975	CA	CA/CC	CA/CC	CA/CC	CA/TC	CA/TC	CA/TC	Prupe.1G055900	PUTATIVE UNCHARACTERIZED PROTEIN	MODERATE	missense_variant
Pp01	3987008	GAA	GAAA/GAAA	GAAA/GAAA	GAA/GAAA	GAAA/GAAA	GAAA/GAAA	GAAA/GAAA	Prupe.1G056100	PUTATIVE UNCHARACTERIZED PROTEIN	MODIFIER	5_prime_UTR_variant
Pp01	4015746	ATT	ATTT/ATTT	ATTT/ATTT	ATTT/ATTT	ATTT/ATTT	ATT/ATTT	ATTT/ATTT	Prupe.1G056300	ATP binding	MODIFIER	3_prime_UTR_variant
Pp01	4073711	TTTAT	TT/TT	TT/TTTTT	TT/TTTTT	TT/TTTTT	TT/TT	TT/TTTTT	Prupe.1G057200	0	MODIFIER	3_prime_UTR_variant
Pp01	4073716	TT	TT/TT	TT/TA	TT/TA	TT/TA	TT/TT	TT/TA	Prupe.1G057200	0	MODIFIER	3_prime_UTR_variant
Pp01	4107277	TT	TTATTCCT/TTATTCCT	TT/TTATTCCT	TT/TTATTCCT	TT/TTATTCCT	TT/TTATTCCT	TT/TTATTCCT	Prupe.1G057600	ATP binding	MODERATE	conservative_inframe_insertion
Pp01	4114676	AAT	AAT/AAG	AAT/AAG	AAT/AAG	AAT/GAG	AAT/AAG	AAT/AAT	Prupe.1G057900	0	MODIFIER	3_prime_UTR_variant
Pp01	4140713	CAAGC	CAAGC/CAAGC	CAAGC/CAAGAAGC	CAAGC/CAAGAAGC	CAAGC/CAAGAAGC	CAAGC/CAAGAAGC	CAAGC/CAAGC	Prupe.1G058300	ATP binding	MODERATE	conservative_inframe_insertion
Pp01	4140995	GCAAAG	ACACAG/ACACAA	ACACAG/ACACAA	ACACAG/ACACAA	ACACAG/ACACAA	ACACAG/ACACAG	ACACAG/ACACAG	Prupe.1G058300	ATP binding	LOW	synonymous_variant
Pp01	4141342	TGCC	CGCC/CGCG	CGCC/CGCG	CGCC/CGCG	CGCC/CGCG	CGCC/CGCC	CGCC/CGCG	Prupe.1G058300	ATP binding	MODERATE	missense_variant
Pp01	4141378	TCT	CCC/CCC	CCC/TCC	CCC/TCC	CCC/CCC	CCC/TCC	CCC/TCC	Prupe.1G058300	ATP binding	MODERATE	missense_variant
Pp01	4141558	AGG	AGG/AG	AGG/AG	AGG/AG	AGG/AG	AGG/AG	AGG/AGG	Prupe.1G058300	ATP binding	HIGH	frameshift_variant
Pp01	4167272	TTCT	AATA/AATA	AATA/AATA	TTCT/AATA	AATA/AATA	TTCT/AATA	AATA/AATA	Prupe.1G058700	#N/A	MODIFIER	3_prime_UTR_variant
Pp01	4176062	ACGATA	GCGACT/ACGACT	GCGACT/ACGACC	GCGACT/ACGACC	GCGACT/ACGACT	GCGACT/ACGACT	GCGACT/ACGACC	Prupe.1G058800	#N/A	MODERATE	missense_variant
Pp01	4176079	GTG	GTG/GTA	GTG/GTA	GTG/GTG	GTG/GTA	GTG/GTA	GTG/GTA	Prupe.1G058800	#N/A	MODERATE	missense_variant
Pp01	4176088	GAC	GAC/GC	GAC/GAC	GAC/GAC	GAC/GC	GAC/GC	GAC/GC	Prupe.1G058800	#N/A	HIGH	frameshift_variant
Pp01	4181111	ATC	ATC/AC	ATC/AC	ATC/ATC	ATC/AC	ATC/AC	ATC/AC	Prupe.1G059000	0	HIGH	frameshift_variant
Pp01	4189428	GC	GC/AC	GC/AC	GC/AC	GC/AT	GC/AC	GC/AC	Prupe.1G059200	0	MODERATE	missense_variant
Pp01	4233075	GAT	GAT/GT	GAT/GAT	GAT/GT	GAT/GT	GAT/GAT	GAT/GAT	Prupe.1G059800	0	HIGH	frameshift_variant
Pp01	4237581	AA	GG/GG	GG/GG	AA/GG	GG/GG	AA/GG	GG/GG	Prupe.1G059900	#N/A	MODIFIER	3_prime_UTR_variant
Pp01	4245156	TGAAGAAGAAG	TGATGATGATG/TGATGATGGGG	TGATGATGATG/TGATGATGGGG	TGATGATGATG/TGATGATGGGG	TGATGATGATG/TGATG	TGATGATGATG/TGATG	TGATGATGATG/TGATG	Prupe.1G060100	0	MODIFIER	3_prime_UTR_variant
Pp01	4245167	AC	AT/AT	AT/AA	AT/AA	AT/AT	AT/AA	AT/AA	Prupe.1G060100	0	MODIFIER	3_prime_UTR_variant
Pp01	4273678	CCTCTCTCTCTCTCTCTCTCTCTCTCTCTCTCTCTCTCTCTCTCTCTC	CCTCTCTCTCTCTCTCTCTCTCTCTCTCTCTCTCTCTC/CCTCTCTCTCTCTCTCTCTCTCTCTCTCTCTCTCTCTC	CCTCTCTCTCTCTCTCTCTCTCTCTCTCTCTCTCTCTCTCTCTCTCTC/CCTCTCTCTCTCTCTCTCTCTCTCTCTCTCTCTCTCTC	CCTCTCTCTCTCTCTCTCTCTCTCTCTCTCTCTCTCTC/CCTCTCTCTCTCTCTCTCTCTCTCTCTCTCTCTCTCTC	CCTCTCTCTCTCTCTCTCTCTCTCTCTCTCTCTCTCTCTCTCTCTCTC/CCTCTCTCTCTCTCTCTCTCTCTCTCTCTCTCTCTCTC	CCTCTCTCTCTCTCTCTCTCTCTCTCTCTCTCTCTCTCTCTCTCTCTC/CCTCTCTCTCTCTCTCTCTCTCTCTCTCTCTCTCTCTC	CCTCTCTCTCTCTCTCTCTCTCTCTCTCTCTCTCTCTCTCTCTCTCTC/CCTCTCTCTCTCTCTCTCTCTCTCTCTCTCTCTCTCTC	Prupe.1G060700	Leucine rich repeat	MODIFIER	upstream_gene_variant
Pp01	4288218	TTGC	CTA/CTA	TTGC/CTA	TTGC/CTA	TTGC/CTA	TTGC/CTA	TTGC/CTA	Prupe.1G060900	Pectate lyase.	MODIFIER	3_prime_UTR_variant
Pp01	4292742	TC	TC/TCTGTTTCTCTCAC	TC/TCTGTTTCTCTCAC	TC/TCTGTTTCTCTCAC	TC/TCTGTTTCTCTCAC	TCTGTTTCTCTCAC/TCTGTTTCTCTCAC	TCTGTTTCTCTCAC/TCTGTTTCTCTCAC	Prupe.1G060900	Pectate lyase.	MODIFIER	5_prime_UTR_variant
Pp01	4307308	AA	AAAGCA/AAAGCA	AAAGCA/AAAGCA	AAAGCA/AAAGCA	AAAGCA/AAAGCA	AAAGCA/AAAGCA	AA/AAAGCA	Prupe.1G061000	Calcineurin-like phosphoesterase	MODIFIER	5_prime_UTR_variant
Pp01	4311384	CTCT	CTCT/CTGT	CTCT/CTCTGCGGCTGT	CTCT/CTGT	CTCT/CTGT	CTCT/CTGT	CTCT/CTGT	Prupe.1G061000	Calcineurin-like phosphoesterase	MODIFIER	3_prime_UTR_variant
Pp01	4311859	GTT	GT/GT	GTT/GT	GTT/GT	GTT/GT	GT/GT	GTT/GT	Prupe.1G061000	Calcineurin-like phosphoesterase	MODIFIER	3_prime_UTR_variant
Pp01	4318514	AAGA	AA/AA	AAGA/AA	AAGA/AA	AAGA/AA	AAGA/AA	AAGA/AA	Prupe.1G061200	0	MODIFIER	5_prime_UTR_variant
Pp01	4318680	GC	GT/GTTCTCTCTC	GT/GTTCTCTC	GT/GTTCTCTCTC	GT/GTTCTCTC	GT/GTTCTCTCTC	GT/GTTCTCTC	Prupe.1G061200	0	MODIFIER	5_prime_UTR_variant
Pp01	4318709	CT	CT/GT	CT/GT	CT/GT	CT/GT	CT/CTCTCTGT	CT/GT	Prupe.1G061200	0	LOW	5_prime_UTR_premature_start_codon_gain_variant
Pp01	4338052	TGA	TC/TCA	TGA/TC	TGA/TC	TC/TCA	TC/TCA	TC/TCA	Prupe.1G061400	oxidation-reduction process	MODIFIER	3_prime_UTR_variant
Pp01	4378699	TT	AC/TA	AC/AC	AC/AC	AC/TA	AC/TA	AC/TA	Prupe.1G061800	oxidation-reduction process	MODIFIER	3_prime_UTR_variant
Pp01	4383809	TTTAT	TT/TT	TT/TT	TT/TTTTT	TT/TT	TT/TT	TT/TT	Prupe.1G061900	oxidation-reduction process	MODIFIER	5_prime_UTR_variant
Pp01	4383961	CTT	CT/CT	CTT/CT	CT/CT	CTT/CT	CT/CT	CT/CT	Prupe.1G061900	oxidation-reduction process	MODIFIER	5_prime_UTR_variant
Pp01	4442896	GC	AT/AT	GC/AT	AT/AT	GC/AT	AT/AT	GC/AT	Prupe.1G062200	#N/A	MODIFIER	3_prime_UTR_variant
Pp01	4463054	GT	CA/CA	GT/CA	GT/CA	CA/CA	GT/CA	GT/CA	Prupe.1G062700	0	MODERATE	missense_variant
Pp01	4472219	AA	AA/ATGGGA	AA/AA	AA/AA	AA/AA	AA/ATGGGA	AA/ATGGGA	Prupe.1G063000	prefoldin complex	MODIFIER	3_prime_UTR_variant
Pp01	4482570	AAAAA	AAAAA/AAAAA	AAAAA/AAAAA	AAAAA/TAAAT	AAAAA/AAAAA	AAAAA/AAAAA	AAAAA/AAAAA	Prupe.1G063200	oxidation-reduction process	MODIFIER	5_prime_UTR_variant
Pp01	4496704	CTTG	CTTG/TTTT	CTTG/CTTG	CTTG/CTTG	CTTG/CTTG	CTTG/CTTG	CTTG/TTTT	Prupe.1G063400	Prenyltransferase-like	LOW	synonymous_variant
Pp01	4496739	CAA	CAA/CATAT	CAA/CAA	CAA/CAA	CAA/CAA	CAA/CATAT	CAA/CATAT	Prupe.1G063400	Prenyltransferase-like	HIGH	frameshift_variant&missense_variant
Pp01	4523231	TT	TTTCTATGTAGACAT/TTTCTATGTAGACAT	TT/TTTCTATGTAGACAT	TTTCTATGTAGACAT/TTTCTATGTAGACAT	TTTCTATGTAGACAT/TTTCTATGTAGACAT	TT/TTTCTATGTAGACAT	TTTCTATGTAGACAT/TTTCTATGTAGACAT	Prupe.1G063500	Prenyltransferase-like	MODIFIER	3_prime_UTR_variant
Pp01	4523400	TG	TAG/TAG	TAG/TAG	TAG/TA	TAG/TA	TAG/TA	TAG/TA	Prupe.1G063600	protein binding	MODIFIER	3_prime_UTR_variant
Pp01	4587988	CTT	CT/CT	CT/CT	CT/CT	CTT/CT	CT/CT	CT/CT	Prupe.1G064400	PPR repeat	MODIFIER	5_prime_UTR_variant
Pp01	4596555	CGG	GGA/GGA	CGG/GGA	CGG/GGA	CGG/GGA	GGA/GGA	CGG/GGA	Prupe.1G064600	Protein of unknown function (DUF581)	MODIFIER	intron_variant
Pp01	4619143	AA	AACA/AACA	AA/AACA	AA/AACA	AA/AACA	AACA/AACA	AA/AACA	Prupe.1G065000	ATP binding	MODIFIER	3_prime_UTR_variant
Pp01	4660321	GGGT	GGGA/AGGA	GGGA/AGGA	GGGA/AGGA	GGGA/GGGA	GGGA/AGGA	GGGA/GGGA	Prupe.1G065300	DNA binding	MODERATE	missense_variant
Pp01	4660611	TGT	TGT/TGC	TGT/TGC	TGT/TGC	TGT/CGC	TGT/CGC	TGT/CGC	Prupe.1G065300	DNA binding	MODERATE	missense_variant
Pp01	4660659	TTGAAGCT	TTGAAGCT/TT	TTGAAGCT/TT	TTGAAGCT/TT	TTGAAGCT/TTGAAGTT	TTGAAGCT/TT	TTGAAGCT/TTGAAGTT	Prupe.1G065300	DNA binding	MODERATE	disruptive_inframe_deletion
Pp01	4660794	TTGAT	TT/TT	TT/TT	TT/TT	TT/TTGCT	TT/TTGCT	TT/TT	Prupe.1G065300	DNA binding	MODERATE	missense_variant
Pp01	4691750	AA	AAGA/AAGA	AA/AAGA	AAGA/AAGA	AA/AAGA	AAGA/AAGA	AAGA/AAGA	Prupe.1G065500	Orn/Lys/Arg decarboxylase, major domain	MODIFIER	5_prime_UTR_variant
Pp01	4695625	TTGTG	TTT/TTT	TTT/TTT	TTT/TTTTG	TTT/TTT	TTT/TTT	TTT/TTTTG	Prupe.1G065600	DNA binding	MODIFIER	3_prime_UTR_variant
Pp01	4698288	GAG	GG/GG	GG/GG	GAG/GG	GAG/GG	GAG/GG	GAG/GG	Prupe.1G065600	DNA binding	MODIFIER	5_prime_UTR_variant
Pp01	4702063	GTT	GTTT/GTTT	GTTT/GTTT	GTTT/GTTT	GTT/GTTT	GTTT/GTTT	GTTT/GTTT	Prupe.1G065700	Translocase of outer mitochondrial membrane complex, subunit TOM7	MODIFIER	5_prime_UTR_variant
Pp01	4703301	GAAAA	GAAAAAAA/GAAAAAAA	GAAAA/GAAAAAAA	GAAAA/GAAAAAAA	GAAAA/GAAAAAAA	GAAAA/GAAAAAAA	GAAAA/GAAAAAAA	Prupe.1G065800	#N/A	MODIFIER	5_prime_UTR_variant
Pp01	4703306	GAAA	GAAA/GAAA	GAAA/GAAA	GAAA/AAAG	GAAA/AAAG	GAAA/AAAG	GAAA/AAAG	Prupe.1G065800	#N/A	MODIFIER	5_prime_UTR_variant
Pp01	4703310	AA	AAAAGA/GA	AA/AAAAGA	AA/AAAAGA	AA/AAAAGA	AAAAGA/GA	AA/AAAAGA	Prupe.1G065800	#N/A	MODIFIER	5_prime_UTR_variant
Pp01	4708207	TA	AT/AT	AT/AT	AT/AT	AT/AT	AT/AT	TA/AT	Prupe.1G065900	#N/A	MODIFIER	3_prime_UTR_variant
Pp01	4751518	TA	TATTATCA/TATTATCA	TATTATCA/TATTATCA	TATTATCA/TATTATCA	TATTATCA/TATTATCA	TA/TATTATCA	TATTATCA/TATTATCA	Prupe.1G066400	FAMILY NOT NAMED	MODERATE	conservative_inframe_insertion
Pp01	4757508	TGAGT	TGAGT/CGAGC	TGAGT/CGAGC	CGAGC/CGAGC	TGAGT/CGAGC	TGAGT/CGAGC	TGAGT/CGAGC	Prupe.1G066600	#N/A	MODIFIER	5_prime_UTR_variant
Pp01	4757915	GT	TG/TG	TG/TT	TG/TT	TG/TT	TG/TT	TG/TT	Prupe.1G066600	#N/A	MODIFIER	intron_variant
Pp01	4760558	ATA	GTT/GTT	GTT/GTA	GTT/GTA	GTT/GTA	GTT/GTA	GTT/GTA	Prupe.1G066700	#N/A	MODIFIER	5_prime_UTR_variant
Pp01	4761145	AGACG	AGACA/AGACA	AGACA/GGACA	AGACA/GGACA	AGACA/GGACA	AGACA/GGACA	AGACA/GGACA	Prupe.1G066700	#N/A	MODIFIER	3_prime_UTR_variant
Pp01	4761194	ATCA	GTCC/GTCC	ATCA/GTCC	GTCC/GTCC	GTCC/GTCC	ATCA/GTCC	ATCA/GTCC	Prupe.1G066700	#N/A	MODIFIER	3_prime_UTR_variant
Pp01	4774620	ATCTTTC	ATTTTTT/TTTTTTT	ATTTTTT/TTTTTTT	ATTTTTT/ATTTTTT	ATTTTTT/TTTTTTT	ATTTTTT/TTTTTTT	ATTTTTT/TTTTTTT	Prupe.1G066900	#N/A	MODIFIER	3_prime_UTR_variant
Pp01	4776782	AT	AT/CC	AT/AT	AT/CC	AT/GG	AT/CC	AT/CC	Prupe.1G067000	Leucine rich repeat	MODERATE	missense_variant
Pp01	4776784	ACTAATC	ACTAATC/AACAATT	ACTAATC/ACTAATC	ACTAATC/AACAATT	ACTAATC/AACAATT	ACTAATC/AACAATT	ACTAATC/AACAATT	Prupe.1G067000	Leucine rich repeat	MODERATE	missense_variant
Pp01	4777087	AC	AC/GG	AC/AC	AC/GG	AC/AC	AC/GG	AC/GG	Prupe.1G067000	Leucine rich repeat	MODERATE	missense_variant
Pp01	4777093	CCCGA	TCTGG/TCAGG	TCTGG/TCTGG	TCTGG/TCAGG	TCTGG/TCTGG	TCTGG/TCAGG	TCTGG/TCAGG	Prupe.1G067000	Leucine rich repeat	MODERATE	missense_variant
Pp01	4777101	CAGAC	CAGAC/CC	CAGAC/CAGAC	CAGAC/CC	CAGAC/CAGAC	CAGAC/CC	CAGAC/CC	Prupe.1G067000	Leucine rich repeat	MODERATE	conservative_inframe_deletion
Pp01	4777528	GA	AC/AG	AC/AG	AC/AC	AC/TG	AC/AG	AC/AC	Prupe.1G067000	Leucine rich repeat	MODERATE	missense_variant
Pp01	4777534	AAG	TAC/TCC	TAC/TCC	TAC/TAC	TAC/TCC	TAC/TCC	TAC/TAC	Prupe.1G067000	Leucine rich repeat	MODERATE	missense_variant
Pp01	4777604	TG	TG/CA	TG/TG	TG/TG	TG/CA	TG/CA	TG/TG	Prupe.1G067000	Leucine rich repeat	MODERATE	missense_variant
Pp01	4777933	ATT	ATC/CTC	ATC/CTC	ATC/CTC	ATC/ATC	ATC/CTC	ATC/CTC	Prupe.1G067000	Leucine rich repeat	MODERATE	missense_variant
Pp01	4777945	AAA	AAA/CTT	AAA/CTT	AAA/CTT	AAA/AAA	AAA/CTT	AAA/CTT	Prupe.1G067000	Leucine rich repeat	MODERATE	missense_variant
Pp01	4778087	CAAAG	CAAAG/GAAAT	CAAAG/CAAAG	CAAAG/GAAAT	CAAAG/GAAAT	CAAAG/GAAAT	CAAAG/GAAAT	Prupe.1G067000	Leucine rich repeat	MODERATE	missense_variant
Pp01	4779993	AT	AT/ATTACAATT	AT/ATTACAATT	AT/ATTACAATT	ATTACAATT/ATTACAATT	AT/ATTACAATT	AT/ATTACAATT	Prupe.1G067100	transmembrane transport	MODIFIER	3_prime_UTR_variant
Pp01	4796788	GGTGACC	GGTGACC/GGTGACC	GGTGACC/GC	GGTGACC/GC	GGTGACC/GC	GGTGACC/GC	GGTGACC/GC	Prupe.1G067200	MEVALONATE KINASE/GALACTOKINASE	MODIFIER	3_prime_UTR_variant
Pp01	4807301	TTCAAAGT	TTCAAAGT/TT	TTCAAAGT/TT	TTCAAAGT/TT	TT/TT	TT/TT	TTCAAAGT/TT	Prupe.1G067300	#N/A	MODIFIER	3_prime_UTR_variant
Pp01	4807321	TCTGT	TCTGT/GCTGC	GCTGC/GCTGC	TCTGT/GCTGC	TCTGT/GCTGC	TCTGT/GCTGC	TCTGT/GCTGC	Prupe.1G067300	#N/A	MODIFIER	3_prime_UTR_variant
Pp01	4807525	GG	AT/AT	AT/AT	GG/AT	AT/AT	AT/AT	GG/AT	Prupe.1G067300	#N/A	MODIFIER	3_prime_UTR_variant
Pp01	4810219	ACA	TCT/TCT	TCT/TCT	TCT/TCT	TCT/TCT	ACA/TCT	ACA/TCT	Prupe.1G067400	0	MODIFIER	5_prime_UTR_variant
Pp01	4810780	ATGC	ATGC/GTGA	ATGC/GTGC	ATGC/GTGA	ATGC/GTGA	ATGC/GTGA	ATGC/GTGC	Prupe.1G067400	0	MODIFIER	intron_variant
Pp01	4810912	CTTCCAAAT	CT/CT	CT/CT	CT/CT	CT/CT	CT/CT	CT/CTTCCAATT	Prupe.1G067400	0	MODIFIER	3_prime_UTR_variant
Pp01	4818311	GC	GC/GC	GC/TT	GC/GC	GC/TT	GC/GC	GC/TT	Prupe.1G067500	Transferring alkyl or aryl groups, other than methyl groups.	MODERATE	missense_variant
Pp01	4822701	TTTGATT	ATTAATCTAT/ATTAATCTAT	TTTGATT/ATTAATCTAT	ATTAATCTAT/ATTAATCTAT	ATTAATCTAT/ATTAATCTAT	TTTGATT/ATTAATCTAT	TTTGATT/ATTAATCTAT	Prupe.1G067600	26S PROTEASOME NON-ATPASE REGULATORY SUBUNIT 12	MODIFIER	3_prime_UTR_variant
Pp01	4822810	ACA	ACA/AA	ACA/ACA	ACA/AA	ACA/AA	ACA/ACA	ACA/ACA	Prupe.1G067600	26S PROTEASOME NON-ATPASE REGULATORY SUBUNIT 12	MODIFIER	3_prime_UTR_variant
Pp01	4822883	ATC	ATTTG/ATT	ATTTG/ATTTG	ATTTG/ATT	ATTTG/ATT	ATTTG/ATT	ATTTG/ATT	Prupe.1G067600	26S PROTEASOME NON-ATPASE REGULATORY SUBUNIT 12	MODIFIER	3_prime_UTR_variant
Pp01	4823600	GG	GG/TA	GG/GG	GG/TA	GG/GG	GG/GG	GG/TA	Prupe.1G067600	26S PROTEASOME NON-ATPASE REGULATORY SUBUNIT 12	MODIFIER	5_prime_UTR_variant
Pp01	4836542	ACTC	ACTCTC/ACTCTC	ACTC/ACTCTC	ACTCTC/ACTCTC	ACTCTC/ACTCTC	ACTCTC/ACTCTC	ACTC/ACTCTC	Prupe.1G067700	GLYCOGEN DEBRANCHING ENZYME	MODIFIER	5_prime_UTR_variant
Pp01	4836556	CTT	CT/CTCT	CT/CTCT	CT/CTCT	CT/CTCT	CT/CT	CT/CTCT	Prupe.1G067700	GLYCOGEN DEBRANCHING ENZYME	MODIFIER	5_prime_UTR_variant
Pp01	4870587	AAATCTGATTCAACA	AAATCTGATTCCATA/AAATCTGATTCCATA	AAATCTGATTCCATA/AA	AAATCTGATTCCATA/AA	AAATCTGATTCCATA/AA	AAATCTGATTCCATA/AA	AAATCTGATTCCATA/AAATCTGATTCCATA	Prupe.1G068100	SUBFAMILY NOT NAMED	MODIFIER	3_prime_UTR_variant
Pp01	4872223	TT	TT/TAAATAAA	TT/TAAATAAA	TT/TAAATAAA	TT/TAAATAAA	TT/TAAATAAA	TAAATAAA/TAAATAAA	Prupe.1G068200	#N/A	MODIFIER	5_prime_UTR_variant
Pp01	4878310	AT	AT/ATAGCCGT	AT/ATAGCCGT	ATAGCCGT/ATAGCCGT	AT/ATAGCCGT	AT/ATAGCCGT	ATAGCCGT/ATAGCCGT	Prupe.1G068400	DNA binding	MODIFIER	3_prime_UTR_variant
Pp01	4919914	TTCC	TTCC/TTCG	TTCC/TTCC	TTCC/TTCG	TTCC/TTCG	TTCC/TTCG	TTCC/TTCC	Prupe.1G069000	#N/A	LOW	splice_region_variant
Pp01	4920046	CTGTG	CTGTC/CTGTC	CTGTC/ATGTC	CTGTC/ATGTC	CTGTC/ATGTC	CTGTC/ATGTC	CTGTC/CTGTC	Prupe.1G069000	#N/A	MODIFIER	intron_variant
Pp01	4920065	AAAG	GAAC/GAAC	GAAC/GAAC	AAAG/GAAC	GAAC/GAAC	GAAC/GAAC	GAAC/GAAC	Prupe.1G069000	#N/A	MODIFIER	intron_variant
Pp01	4920646	AA	ACA/ACA	AA/ACA	ACA/ACA	ACA/ACA	AA/ACA	ACA/ACA	Prupe.1G069100	#N/A	MODIFIER	3_prime_UTR_variant
Pp01	4920684	AAA	AAA/AAA	AAA/ATGT	AAA/ATGT	AAA/ATGT	AAA/ATGT	AAA/ATGT	Prupe.1G069100	#N/A	MODIFIER	3_prime_UTR_variant
Pp01	4923656	CAA	CAA/CAAA	CAAA/CAAA	CAAA/CAAA	CAA/CAAA	CAAA/CAAA	CAAA/CAAA	Prupe.1G069200	#N/A	HIGH	frameshift_variant
Pp01	4930442	CA	CA/CAGCCAGTGA	CAGCCAGTGA/CAGCCAGTGA	CAGCCAGTGA/CAGCCAGTGA	CAGCCAGTGA/CAGCCAGTGA	CAGCCAGTGA/CAGCCAGTGA	CAGCCAGTGA/CAGCCAGTGA	Prupe.1G069300	RING FINGER DOMAIN-CONTAINING	MODIFIER	3_prime_UTR_variant
Pp01	4943904	TA	TA/CA	TA/CA	TA/CA	TA/CA	TA/CA	CA/CA	Prupe.1G069500	ATP binding	MODIFIER	3_prime_UTR_variant
Pp01	4960035	AGAGA	GGAGG/AGGGA	GGAGG/AGGGA	GGAGG/AGGGA	GGAGG/AGGGA	GGAGG/GGAGG	GGAGG/AGGGA	Prupe.1G069800	apoplast	MODIFIER	5_prime_UTR_variant
Pp01	4960040	GA	GA/GG	GA/GG	GA/GG	GA/GG	GA/GA	GA/GG	Prupe.1G069800	apoplast	MODIFIER	5_prime_UTR_variant
Pp01	4967584	GC	GC/GCTAC	GC/GCTAC	GC/GCTAC	GCTAC/GCTAC	GC/GCTAC	GCTAC/GCTAC	Prupe.1G070000	PPR repeat	MODIFIER	3_prime_UTR_variant
Pp01	4969957	CGT	AGT/GGT	AGT/AGC	AGT/AGC	AGT/GGT	AGT/GGT	AGT/AGC	Prupe.1G070000	PPR repeat	MODERATE	missense_variant
Pp01	4969984	AA	AA/ACA	AA/ACA	AA/AC	AA/ACA	AA/ACA	AA/AC	Prupe.1G070000	PPR repeat	HIGH	frameshift_variant
Pp01	4970413	CTTTTTTTTC	CTTTTTTTTC/CTTTTTTTCC	CTTTTTTTTC/CTTTTTTTTTC	CTTTTTTTTC/CTTTTTTTTTC	CTTTTTTTTC/CTTTTTTTCC	CTTTTTTTTC/CTTTTTTTCC	CTTTTTTTTC/CTTTTTTTTTC	Prupe.1G070000	PPR repeat	MODIFIER	5_prime_UTR_variant
Pp01	4974775	TCA	TCT/ACT	TCT/ACT	TCT/ACT	TCT/ACT	TCT/TCT	TCT/ACT	Prupe.1G070100	DNA2/NAM7 HELICASE FAMILY	MODERATE	missense_variant
Pp01	4975755	GCAG	GCAC/TCAC	GCAC/TCAC	GCAC/TCAC	GCAG/GCAC	GCAG/GCAC	GCAG/GCAC	Prupe.1G070100	DNA2/NAM7 HELICASE FAMILY	MODERATE	missense_variant
Pp01	4976823	AT	AT/CC	CC/AC	AT/CC	CC/AC	AT/CC	AT/CC	Prupe.1G070100	DNA2/NAM7 HELICASE FAMILY	MODIFIER	3_prime_UTR_variant
Pp01	4977394	GCCGT	GCCAT/GCAA	GCCAT/GCCAT	GCCAT/GCAA	GCCAT/GCAA	GCCAT/GCAA	GCCAT/GCAA	Prupe.1G070100	DNA2/NAM7 HELICASE FAMILY	MODIFIER	3_prime_UTR_variant
Pp01	4978773	GTTCT	GTTCTTCT/GTTCTTCT	GTTCTTCT/GTTCTTCT	GTTCTTCT/GTTCTTCT	GTTCT/GTTCTTCT	GTTCTTCT/GTTCTTCT	GTTCTTCT/GTTCTTCT	Prupe.1G070200	DNA2/NAM7 HELICASE FAMILY	MODERATE	disruptive_inframe_insertion
Pp01	4992821	TC	TC/TC	TC/AA	TC/AA	TC/AA	TC/AA	TC/TC	Prupe.1G070300	DNA2/NAM7 HELICASE FAMILY	MODERATE	missense_variant
Pp01	4992850	ACAAC	GCAAA/GCAAA	GCAAA/GCGAA	GCAAA/GCAAA	GCAAA/GCGAA	GCAAA/GCGAA	GCAAA/GCGAA	Prupe.1G070300	DNA2/NAM7 HELICASE FAMILY	MODERATE	missense_variant
Pp01	5002282	AG	AGAGAGAGAGTGAGGG/AGAGAGAGAGTGAGGG	AGAGAGAGAGTGAGGG/AGAGAGAGAGTGAGGG	AG/AGAGAGAGAGTGAGGG	AG/AGAGAGAGAGTGAGGG	AG/AGAGAGAGAGTGAGGG	AGAGAGAGAGTGAGGG/AGAGAGAGAGTGAGGG	Prupe.1G070500	TCP family transcription factor	MODIFIER	5_prime_UTR_variant
Pp01	5048322	TCAAAGT	TCAAAGT/TCAAAGT	TCAAAGT/AGAGAGA	TCAAAGT/AGAGAGA	TCAAAGT/AGAGAGA	TCAAAGT/TCAAAGT	TCAAAGT/TCAAAGT	Prupe.1G071300	#N/A	MODIFIER	5_prime_UTR_variant
Pp01	5048371	GAGGGCAGCCAGACTTA	GAGGGCAGCCAGACTTA/GAGGGCAGCCAGACTTA	GAGGGCAGCCAGACTTA/GA	GAGGGCAGCCAGACTTA/GAGGGCAGCCAGACTTA	GAGGGCAGCCAGACTTA/GA	GAGGGCAGCCAGACTTA/GA	GAGGGCAGCCAGACTTA/GA	Prupe.1G071300	#N/A	MODIFIER	5_prime_UTR_variant
Pp01	5057301	TAAA	TA/TTTA	TA/TA	TA/TA	TA/TA	TA/TA	TA/TA	Prupe.1G071500	#N/A	HIGH	frameshift_variant
Pp01	5074713	CT	CT/AC	AC/AC	CT/AC	AC/AC	CT/AC	AC/AC	Prupe.1G071600	#N/A	MODIFIER	3_prime_UTR_variant
Pp01	5079498	CTA	CG/CG	CG/CG	CTA/CG	CG/CG	CG/CG	CTA/CG	Prupe.1G071700	integral to membrane	HIGH	frameshift_variant&missense_variant
Pp01	5079764	CTCCACCCTCCCCAA	CTCCACCCTCCCCAA/CTCCACTCTCCCCAA	CTCCACCCTCCCCAA/ATG	CTCCACCCTCCCCAA/CTCCACTCTCCCCAA	CTCCACCCTCCCCAA/ATG	CTCCACCCTCCCCAA/ATG	CTCCACCCTCCCCAA/CTCCACTCTCCCCAA	Prupe.1G071700	integral to membrane	MODERATE	missense_variant&conservative_inframe_deletion
Pp01	5080252	GCAG	TCCT/GCGA	TCCT/GCCA	TCCT/GCGA	TCCT/GCGA	TCCT/GCCA	TCCT/GCCA	Prupe.1G071700	integral to membrane	MODERATE	missense_variant
Pp01	5080256	CA	CA/TG	CA/CG	CA/TG	CA/TG	CA/CG	CA/CG	Prupe.1G071700	integral to membrane	MODERATE	missense_variant
Pp01	5080345	GGAGAAGC	AGAGGAGT/AGAGAAGT	AGAGGAGT/AGAGAAGT	AGAGGAGT/AGAGAAGT	AGAGGAGT/AGAGGAGT	AGAGGAGT/AGAGAAGT	AGAGGAGT/AGAGAAGT	Prupe.1G071700	integral to membrane	MODERATE	missense_variant
Pp01	5082016	CAGATAGA	CAGATAGG/CAGATAAG	CAGATAGG/AAGACAGG	CAGATAGG/CAGATAAG	CAGATAGG/AAGACAGG	CAGATAGG/AAGACAGG	CAGATAGG/CAGATAAG	Prupe.1G071700	integral to membrane	LOW	synonymous_variant
Pp01	5082552	CGGAA	GGGAC/GGGAC	GGGAC/GGGAC	GGGAC/GGGAA	GGGAC/GGGAC	GGGAC/GGGAA	GGGAC/GGGAA	Prupe.1G071700	integral to membrane	MODERATE	missense_variant
Pp01	5083152	CTAAA	TTAGC/GTAGC	TTAGC/GTAGC	TTAGC/CTAGC	TTAGC/GTAGC	TTAGC/CTAGC	TTAGC/CTAGC	Prupe.1G071700	integral to membrane	MODERATE	missense_variant
Pp01	5087263	CA	CA/TC	CA/TC	CA/TC	CA/CA	CA/TC	CA/TC	Prupe.1G071800	0	MODIFIER	5_prime_UTR_variant
Pp01	5087283	TC	TC/CA	TC/CA	TC/TC	TC/TC	TC/TC	TC/TC	Prupe.1G071800	0	MODIFIER	5_prime_UTR_variant
Pp01	5087666	CAC	CGC/CGC	CGC/GGT	CGC/GGT	CGC/CGC	CGC/GGT	CGC/CGC	Prupe.1G071800	0	MODERATE	missense_variant
Pp01	5087675	CTTCCTT	CTTCCTC/GTTTCTC	CTTCCTC/GTTTCTC	CTTCCTC/GTTTCTC	CTTCCTC/CTTCCTC	CTTCCTC/GTTTCTC	CTTCCTC/CTTCCTC	Prupe.1G071800	0	LOW	synonymous_variant
Pp01	5087838	AG	AG/TT	AG/TT	AG/TT	AG/TT	AG/TT	AG/AG	Prupe.1G071800	0	MODERATE	missense_variant
Pp01	5111711	AA	AACCCTCGA/AACCCTCGA	AACCCTCGA/AACCCTCGA	AACCCTCGA/AACCCTCGA	AACCCTCGA/AACCCTCGA	AACCCTCGA/AACCCTCGA	AA/AACCCTCGA	Prupe.1G072100	0	MODIFIER	3_prime_UTR_variant
Pp01	5142568	AAC	GAT/TAC	GAT/GAT	GAT/TAC	GAT/TAC	GAT/TAC	GAT/TAC	Prupe.1G072200	#N/A	MODERATE	missense_variant
Pp01	5142639	CC	CT/CT	CT/AT	CT/AT	CT/AT	CT/AT	CT/AT	Prupe.1G072200	#N/A	MODERATE	missense_variant
Pp01	5142645	CGTCT	GGTCC/GGTCC	CGTCT/GGTCC	CGTCT/GGTCC	GGTCC/GGTCC	CGTCT/GGTCC	CGTCT/GGTCC	Prupe.1G072200	#N/A	MODERATE	missense_variant
Pp01	5155983	CCTG	CCTA/CCTA	CCTA/ATTA	CCTA/ATTA	CCTA/ATTA	CCTA/ATTA	CCTA/ATTA	Prupe.1G072300	0	LOW	synonymous_variant
Pp01	5155994	TAT	TAT/TAT	TAT/TT	TAT/TT	TAT/TT	TAT/TT	TAT/TT	Prupe.1G072300	0	HIGH	frameshift_variant
Pp01	5156008	TTG	TTG/TTG	TTG/CTA	TTG/CTA	TTG/CTA	TTG/CTA	TTG/CTA	Prupe.1G072300	0	LOW	synonymous_variant
Pp01	5156073	TCAA	TCAA/TCAA	TCAA/TAAG	TCAA/TAAG	TCAA/TAAG	TCAA/TCAA	TCAA/TAAG	Prupe.1G072300	0	MODERATE	missense_variant
Pp01	5156345	CC	CC/TG	CC/CC	CC/TG	CC/CC	CC/TG	CC/TG	Prupe.1G072300	0	MODERATE	missense_variant
Pp01	5170740	TGGGGAT	TGGGGAT/TGGGGAT	TGGGGAT/TGGGGAT	TGGGGAT/TGGGGAT	TGGGGAT/GCGTGATGCTT	TGGGGAT/TGGGGAT	TGGGGAT/TGGGGAT	Prupe.1G072500	2 iron, 2 sulfur cluster binding	MODIFIER	3_prime_UTR_variant
Pp01	5180749	AAATT	AAATT/AAATT	AAATT/AAATT	AAATT/AT	AAATT/AT	AAATT/AT	AAATT/AT	Prupe.1G072600	Calcium-transporting ATPase.	MODERATE	conservative_inframe_deletion
Pp01	5189891	GT	GT/GTACAGCT	GTACAGCT/GTACAGCT	GTACAGCT/GTACAGCT	GTACAGCT/GTACAGCT	GTACAGCT/GTACAGCT	GTACAGCT/GTACAGCT	Prupe.1G072700	#N/A	HIGH	stop_gained&conservative_inframe_insertion
Pp01	5190275	TATG	CATA/CATA	CATA/TATA	CATA/TATA	CATA/CATA	CATA/CATA	CATA/TATA	Prupe.1G072600	Calcium-transporting ATPase.	MODIFIER	upstream_gene_variant
Pp01	5211909	CTT	CTTT/CTTT	CTTT/CTTT	CTT/CTTT	CTTT/CTTT	CTTT/CTTT	CTTT/CTTT	Prupe.1G072900	ATP binding	HIGH	frameshift_variant
Pp01	5220150	TT	TC/TC	TC/TC	TC/TCT	TC/TC	TC/TC	TC/TC	Prupe.1G073100	Ribosomal protein L30p/L7e	MODIFIER	5_prime_UTR_variant
Pp01	5228673	GT	GT/GTATGCATTGGGAAT	GT/GTATGCATTGGGAAT	GT/GT	GT/GTATGCATTGGGAAT	GT/GT	GT/GT	Prupe.1G073200	Zinc knuckle	MODIFIER	3_prime_UTR_variant
Pp01	5228941	CCTA	CCTA/GCC	GCC/GCC	GCC/GCC	GCC/GCC	GCC/GCC	GCC/GCC	Prupe.1G073200	Zinc knuckle	MODIFIER	3_prime_UTR_variant
Pp01	5229002	CTA	GTG/GTG	CTA/GTG	CTA/GTG	CTA/GTG	GTG/GTG	CTA/GTG	Prupe.1G073200	Zinc knuckle	MODIFIER	3_prime_UTR_variant
Pp01	5235352	TAA	TAG/TAG	TAG/CAG	TAG/CAG	TAG/CAG	TAG/CAG	TAG/CAG	Prupe.1G073400	#N/A	MODIFIER	5_prime_UTR_variant
Pp01	5235454	GTGTTTT	GTATTTTCT/ATATTTTCT	GTATTTTCT/ATATTTTCT	GTATTTTCT/ATATTTTCT	GTATTTTCT/ATATTTTCT	GTATTTTCT/ATATTTTCT	GTATTTTCT/GTATTTTCT	Prupe.1G073400	#N/A	MODIFIER	5_prime_UTR_variant
Pp01	5235518	GTT	GTT/GT	GTT/GT	GT/GT	GTT/GT	GTT/GT	GT/GT	Prupe.1G073400	#N/A	MODIFIER	5_prime_UTR_variant
Pp01	5270212	TCAC	TCAC/CCAC	TCAC/CCAT	TCAC/CCAC	TCAC/CCAT	TCAC/CCAC	TCAC/CCAC	Prupe.1G073700	Chaperone HSP104 and related ATP-dependent Clp proteases	MODIFIER	5_prime_UTR_variant
Pp01	5270223	CTTTTTTC	CTTTTTTTTC/CTTTTTCC	CTTTTTTTTC/CTTTTTCC	CTTTTTTTTC/CTTTTTCC	CTTTTTTTTC/CTTTTTCC	CTTTTTTC/CTTTTTTTTC	CTTTTTTC/CTTTTTTTTC	Prupe.1G073700	Chaperone HSP104 and related ATP-dependent Clp proteases	MODIFIER	5_prime_UTR_variant
Pp01	5341974	GAGAA	GAGAA/GAGAAGAA	GAGAA/GAGAAGAA	GAGAA/GAGAAGAA	GAGAA/GAGAAGAA	GAGAA/GAGAAGAA	GAGAAGAA/GAGAAGAA	Prupe.1G074600	DNA binding	MODERATE	conservative_inframe_insertion
Pp01	5363121	AT	ATTCTCT/ATTCTCT	ATTCTCT/ATTCTCT	AT/ATTCTCT	ATTCTCT/ATTCTCT	ATTCTCT/ATTCTCT	ATTCTCT/ATTCTCT	Prupe.1G074700	Macrophage migration inhibitory factor	MODIFIER	3_prime_UTR_variant
Pp01	5365274	CTCATTT	CT/CT	CT/CTCATCC	CT/CT	CT/CTCATCC	CT/CT	CT/CT	Prupe.1G074700	Macrophage migration inhibitory factor	MODIFIER	5_prime_UTR_variant
Pp01	5377348	TGG	TGGG/TGGG	TGGG/TGGG	TGGG/TGGG	TGG/TGGG	TGG/TGGG	TGGG/TGGG	Prupe.1G074900	CCT motif	MODIFIER	5_prime_UTR_variant
Pp01	5378420	GGTGGCCG	GG/GGTGGCGG	GG/GG	GG/GG	GG/GG	GG/GGTGGCGG	GG/GG	Prupe.1G074900	CCT motif	MODIFIER	intron_variant
Pp01	5383815	TCTT	CCTC/CCTC	CCTC/TTTC	CCTC/TTTC	CCTC/TTTC	CCTC/CCTC	CCTC/CCTC	Prupe.1G075000	#N/A	MODIFIER	5_prime_UTR_variant
Pp01	5385375	TA	TA/TA	TA/TGGCTAAA	TA/TA	TA/TGGCTAAA	TA/TA	TA/TGGCTAAA	Prupe.1G075100	CYTOSINE DEAMINASE	MODIFIER	5_prime_UTR_variant
Pp01	5385378	GGTTT	TATTAT/TATTAT	TATTAT/TATTA	TATTAT/TATTA	TATTAT/TATTA	TATTAT/TATTAT	TATTAT/TATTA	Prupe.1G075100	CYTOSINE DEAMINASE	MODIFIER	5_prime_UTR_variant
Pp01	5401857	CCTCG	CCTCC/AATCC	CCTCC/AATCC	CCTCC/CCTCC	CCTCC/AATCC	CCTCC/AATCC	CCTCC/AATCC	Prupe.1G075400	PHD-finger	MODERATE	missense_variant
Pp01	5406933	TAA	TTTAAA/TTTAAA	TTTAAA/TTTAAA	TTTAAA/TAAA	TTTAAA/TTTAAA	TTTAAA/TTTAAA	TTTAAA/TTTAAA	Prupe.1G075400	PHD-finger	MODIFIER	3_prime_UTR_variant
Pp01	5417163	AAAAA	GAAAG/GAAAG	GAAAG/GAAAG	GAAAG/GAAAG	AAAAA/GAAAG	AAAAA/GAAAG	GAAAG/GAAAG	Prupe.1G075600	#N/A	MODIFIER	intron_variant
Pp01	5417176	AA	AA/GG	AA/AGA	GG/AGA	AA/GG	GG/AGA	GG/AGA	Prupe.1G075600	#N/A	MODIFIER	intron_variant
Pp01	5417178	ACAAAT	AGAAAG/AGAAAG	AGAAAG/ACTTGGAGAAAG	AGAAAG/ACTTGGAGAAAG	AGAAAG/ACTTGGAGAAAG	AGAAAG/AGAAAG	AGAAAG/ACTTGGAGAAAG	Prupe.1G075600	#N/A	MODIFIER	intron_variant
Pp01	5418615	TTAAAA	TTAAAT/TTAAAT	TTAAAT/TTAAAT	TTAAAT/TTAAATAAAA	TTAAAT/TTAAAT	TTAAAT/TTAAAT	TTAAAT/TTAAATAAAA	Prupe.1G075700	#N/A	MODIFIER	3_prime_UTR_variant
Pp01	5421138	GAG	GAA/GAAG	GAAGG/GAA	GAAGG/GAA	GAAGG/GAAG	GAAGG/GAAG	GAAGG/GAA	Prupe.1G075800	Clathrin assembly protein AP180 and related proteins, contain ENTH domain	MODIFIER	5_prime_UTR_variant
Pp01	5421301	GAA	GA/GA	GA/GA	GA/GAG	GA/GAG	GA/GA	GA/GA	Prupe.1G075800	Clathrin assembly protein AP180 and related proteins, contain ENTH domain	MODIFIER	5_prime_UTR_variant
Pp01	5425342	AT	AT/TA	AT/TA	AT/TA	AT/TA	TA/TA	AT/TA	Prupe.1G075800	Clathrin assembly protein AP180 and related proteins, contain ENTH domain	MODIFIER	3_prime_UTR_variant
Pp01	5486202	GT	GTATGTACT/GTATGTACT	GTATGTACT/GTATGTACT	GTATGTACT/GTATGTACT	GTATGTACT/GTATGTACT	GTATGTACT/GTATGTACT	GT/GTATGTACT	Prupe.1G076200	#N/A	MODIFIER	3_prime_UTR_variant
Pp01	5488391	AGACACCG	AG/AG	AG/AGACACAG	AG/AGACACAG	AG/AG	AG/AGACACAG	AG/AG	Prupe.1G076300	#N/A	MODIFIER	5_prime_UTR_variant
Pp01	5491794	TAT	TAT/TAT	TAT/TT	TAT/TT	TAT/TAT	TAT/TT	TAT/TT	Prupe.1G076300	#N/A	MODIFIER	3_prime_UTR_variant
Pp01	5491797	ATA	TAA/TAA	TAA/AA	TAA/AA	TAA/TAA	TAA/AA	TAA/AA	Prupe.1G076300	#N/A	MODIFIER	3_prime_UTR_variant
Pp01	5491982	GTGGG	ATGGT/ATGGT	ATGGT/ATGGT	ATGGT/ATTTG	ATGGT/ATGGT	ATGGT/ATTTG	ATGGT/ATTTG	Prupe.1G076300	#N/A	MODIFIER	3_prime_UTR_variant
Pp01	5511235	TT	TT/TACT	TT/TACT	TT/TACT	TT/TT	TT/TACT	TT/TACT	Prupe.1G076500	regulation of transcription from RNA polymerase II promoter	MODIFIER	5_prime_UTR_variant
Pp01	5511354	TT	TATATAT/TATATAT	TT/TATATAT	TT/TATATAT	TT/TATATAT	TATATAT/TATATAT	TATATAT/TATATAT	Prupe.1G076500	regulation of transcription from RNA polymerase II promoter	MODIFIER	5_prime_UTR_variant
Pp01	5513750	GGCG	GGCG/CGCA	GGCG/GGCA	GGCA/CGCA	GGCG/GGCA	GGCG/CGCA	GGCG/GGCA	Prupe.1G076500	regulation of transcription from RNA polymerase II promoter	LOW	synonymous_variant
Pp01	5514388	CG	CTTG/CTTG	CTTG/CT	CTTG/CTTG	CTTG/CTTG	CTTG/CT	CTTG/CTTG	Prupe.1G076500	regulation of transcription from RNA polymerase II promoter	MODIFIER	3_prime_UTR_variant
Pp01	5514420	TTTATCC	TC/TTTTTTC	TC/TTTTTTC	TC/TC	TC/TTTTTTC	TC/TTTTTTC	TC/TC	Prupe.1G076500	regulation of transcription from RNA polymerase II promoter	MODIFIER	3_prime_UTR_variant
Pp01	5525446	CTGAA	CTGAA/CTGAA	CTGAA/CTCTC	CTGAA/CTCTC	CTGAA/CTCTC	CTGAA/CTCTC	CTGAA/CTCTC	Prupe.1G076600	membrane	MODIFIER	5_prime_UTR_variant
Pp01	5556190	ATATT	AA/AA	AA/TTATA	AA/TTATA	AA/AA	AA/TTATA	AA/AA	Prupe.1G076800	Oxysterol-binding protein	MODIFIER	5_prime_UTR_variant
Pp01	5563981	TC	TC/TT	TC/TC	TC/TT	TC/TC	TC/TC	TC/TC	Prupe.1G076900	Domain of unknown function (DUF4228)	MODIFIER	3_prime_UTR_variant
Pp01	5570933	ATT	AT/AT	ATT/AT	AT/AT	AT/AT	AT/AT	AT/AT	Prupe.1G077100	PPR repeat	MODIFIER	5_prime_UTR_variant
Pp01	5575966	GCC	GGC/GATGCACG	GGC/GGC	GGC/GGC	GGC/GGC	GGC/GATGCACG	GGC/GATGCACG	Prupe.1G077100	PPR repeat	MODIFIER	3_prime_UTR_variant
Pp01	5582939	TTAT	TTAT/TTAT	TTAT/TTAGGT	TTAT/TTAGGT	TTAT/TTAT	TTAT/TTAGGT	TTAT/TTAGGT	Prupe.1G077300	Uncharacterized ACR, COG1399	HIGH	frameshift_variant
Pp01	5595234	CAA	TAA/TAG	TAA/TAA	TAA/TAA	TAA/TAG	TAA/TAA	TAA/TAG	Prupe.1G077500	Protein of unknown function (DUF674)	MODERATE	missense_variant
Pp01	5595495	TTCATT	TTCATT/TTCTTT	TTCATT/GGCAT	TTCATT/TTCTTT	TTCATT/TTCATT	TTCATT/TTCTTT	TTCATT/GGCAT	Prupe.1G077500	Protein of unknown function (DUF674)	HIGH	frameshift_variant&missense_variant
Pp01	5595528	TG	CA/CG	TG/CA	TG/CA	CA/CG	CA/CG	CA/CG	Prupe.1G077500	Protein of unknown function (DUF674)	MODERATE	missense_variant
Pp01	5595661	TA	TA/TATGCATAATAA	TATGCATAATAA/TATGCATAATAA	TATGCATAATAA/TATGCATAATAA	TA/TATGCATAATAA	TA/TATGCATAATAA	TATGCATAATAA/TATGCATAATAA	Prupe.1G077500	Protein of unknown function (DUF674)	HIGH	frameshift_variant
Pp01	5596033	GATT	GATT/AATA	GATT/GATT	GATT/AATA	GATT/GATT	GATT/AATA	GATT/AATA	Prupe.1G077500	Protein of unknown function (DUF674)	MODERATE	missense_variant
Pp01	5596067	AGAC	AGAC/GGAC	AGAC/GGAC	AGAC/GGAA	AGAC/GGAA	AGAC/GGAC	AGAC/GGAA	Prupe.1G077500	Protein of unknown function (DUF674)	LOW	synonymous_variant
Pp01	5596101	AG	AG/CA	AG/AG	AG/AG	AG/CA	AG/CA	AG/CA	Prupe.1G077500	Protein of unknown function (DUF674)	MODERATE	missense_variant
Pp01	5632452	TG	TTTTTTTTAAAA/TTTTTTTTAAAA	TTTTTTTTAAAA/TTTTTTTTTTAA	TTTTTTTTAAAA/TTTTTTTTTTAA	TTTTTTTTAAAA/TTTTTTTTTTAA	TTTTTTTTAAAA/TTTTTTTTTTAA	TTTTTTTTAAAA/TTTTTTTTTTAA	Prupe.1G078300	#N/A	MODIFIER	3_prime_UTR_variant
Pp01	5639544	TA	TACCAGCCA/TACTAGCCA	TACCAGCCA/TACTAGCCA	TACCAGCCA/TACTAGCCA	TA/TACCAGCCA	TACCAGCCA/TACTAGCCA	TA/TACCAGCCA	Prupe.1G078300	#N/A	MODIFIER	5_prime_UTR_variant
Pp01	5644392	GAGAGGGGGGA	GAGAGGGTGA/GAGAGGGTGA	GAGAGGGTGA/AAGAGGGTGA	GAGAGGGTGA/AAGAGGGTGA	GAGAGGGTGA/AAGAGGGTGA	GAGAGGGTGA/AAGAGGGTGA	GAGAGGGTGA/AAGAGGGTGA	Prupe.1G078400	#N/A	MODIFIER	5_prime_UTR_variant
Pp01	5644468	CTGG	CTGG/CTGTGG	CTGG/CTGTGG	CTGG/CTGG	CTGG/CTGTGG	CTGG/CTGTGG	CTGG/CTGG	Prupe.1G078400	#N/A	MODIFIER	intron_variant
Pp01	5645044	GAA	GAA/GA	GAA/GA	GAA/GA	GAA/GAA	GAA/GA	GAA/GA	Prupe.1G078400	#N/A	MODIFIER	3_prime_UTR_variant
Pp01	5646813	ACTCTGAG	CCTCCGAAG/CCTCCGAG	CCTCCGAAG/CCTCCGAAG	CCTCCGAAG/CCTCCGAG	CCTCCGAAG/CCTCCGAAG	CCTCCGAAG/CCTCCGAG	CCTCCGAAG/CCTCCGAAG	Prupe.1G078500	#N/A	MODIFIER	5_prime_UTR_variant
Pp01	5648021	ATTTTTG	ATTTTG/ATTTTG	ATTTTG/ATTTTG	ATTTTG/ATTTTG	ATTTTG/ATTTTG	ATTTTTG/ATTTTG	ATTTTG/ATTTTG	Prupe.1G078500	#N/A	MODIFIER	5_prime_UTR_variant
Pp01	5758329	CT	CT/TC	CT/TC	CT/TC	CT/TC	CT/CT	CT/TC	Prupe.1G079100	UNCHARACTERIZED	MODIFIER	5_prime_UTR_variant
Pp01	5768865	GA	GACGCGTAA/GACGCGTAA	GA/GACGCGTAA	GA/GACGCGTAA	GACGCGTAA/GACGCGTAA	GA/GACGCGTAA	GACGCGTAA/GACGCGTAA	Prupe.1G079200	Translocase of outer mitochondrial membrane complex, subunit TOM37/Metaxin 1	MODIFIER	5_prime_UTR_variant
Pp01	5770306	ATCCCTCTCTCT	ATCT/ATCTCTCTCTCT	AT/ATCT	AT/ATCT	AT/ATCTCTCTCTCT	AT/ATCTCTCTCTCT	ATCT/ATCTCTCTCTCT	Prupe.1G079300	RNA binding	MODIFIER	5_prime_UTR_variant
Pp01	5803110	TTCTTG	TCCTTA/TCCTTA	TCCTTA/TTCCTTA	TCCTTA/TTCCTTA	TCCTTA/TTCCTTA	TCCTTA/TTCCTTA	TCCTTA/TTCCTTA	Prupe.1G079600	ORF PROTEIN-RELATED	MODIFIER	5_prime_UTR_variant
Pp01	5803889	ACCTT	GCT/GCT	GCT/GCT	GCT/GCT	GCT/GCT	GCT/GCTTT	GCT/GCTTT	Prupe.1G079600	ORF PROTEIN-RELATED	MODIFIER	5_prime_UTR_variant
Pp01	5803910	ACC	ACC/ACCC	ACC/ACCC	ACC/ACCC	ACC/ACCC	ACC/ACCC	ACC/ACC	Prupe.1G079600	ORF PROTEIN-RELATED	MODIFIER	5_prime_UTR_variant
Pp01	5804128	CAA	CA/CA	CAA/CA	CAA/CA	CA/CA	CA/CA	CA/CA	Prupe.1G079600	ORF PROTEIN-RELATED	MODIFIER	5_prime_UTR_variant
Pp01	5804337	GATATATATATATATATATAT	GAGAGAGAGAG/GAGAGAGAGAGAGAGAGAGAG	GAGAGAGAGAG/GAGAGAGAGAG	GAGAGAGAGAG/GAGAGAGAGAGAGAGAGAGAG	GAGAGAGAGAG/GAGAGAGAGAG	GAGAGAGAGAG/GAGAGAGAGAG	GAGAGAGAGAG/GAGAGAGAGAGAGAGAGAGAG	Prupe.1G079700	methyltransferase activity	MODIFIER	3_prime_UTR_variant
Pp01	5809470	TG	TACAAAGAGATGC/TA	TACAAAGAGATGC/TA	TACAAAGAGATGC/TA	TACAAAGAGATGC/TACAAAGAGATGC	TACAAAGAGATGC/TA	TACAAAGAGATGC/TACAAAGAGATGC	Prupe.1G079700	methyltransferase activity	MODIFIER	5_prime_UTR_variant
Pp01	5809472	GAAT	GAAT/CAAA	GAAT/CAAA	GAAT/CAAA	GAAT/GAAT	GAAT/CAAA	GAAT/GAAT	Prupe.1G079700	methyltransferase activity	MODIFIER	5_prime_UTR_variant
Pp01	5832199	ATAAC	ATAAC/ATAAC	ATAAC/ATAAC	ATAAC/ATAAC	ATAAC/ATAAC	ATAAC/ATAAC	ATAAC/GTAAG	Prupe.1G079800	FAMILY NOT NAMED	MODERATE	missense_variant
Pp01	5886423	CCAA	GCAC/GCAA	GCAC/GCAC	GCAC/GCAA	GCAC/GCAC	GCAC/GCAC	GCAC/GCAC	Prupe.1G080500	Predicted chitinase	MODERATE	missense_variant
Pp01	5886970	AA	GG/AG	GG/AG	GG/GG	GG/AG	GG/AG	GG/AG	Prupe.1G080500	Predicted chitinase	MODIFIER	3_prime_UTR_variant
Pp01	5887014	GTC	GTC/ATT	GTC/GTC	GTC/GTC	GTC/GTC	GTC/ATT	GTC/ATT	Prupe.1G080500	Predicted chitinase	MODIFIER	3_prime_UTR_variant
Pp01	5922807	TACAATC	CACGATT/CACCACT	CACGATT/CACCACT	CACGATT/CACCACT	CACGATT/CACCACT	CACGATT/CACGATT	CACGATT/CACCACT	Prupe.1G080700	Predicted chitinase	MODERATE	missense_variant
Pp01	5923089	CCCATTCAATAAATA	CCCATTCAATAAATA/CCCATTCAATAAATCCATTCAATAAATA	CCCATTCAATAAATA/CCCATTCAATAAATCCATTCAATAAATA	CCCATTCAATAAATA/CCCATTCAATAAATA	CCCATTCAATAAATA/CCCATTCAATAAATCCATTCAATAAATA	CCCATTCAATAAATA/CCCATTCAATAAATCCATTCAATAAATA	CCCATTCAATAAATA/CCCATTCAATAAATA	Prupe.1G080700	Predicted chitinase	MODIFIER	3_prime_UTR_variant
Pp01	5928121	GCTCGTTAGCGG	GTTCTTTGGCGG/ACTCTTTGGCGA	GTTCTTTGGCGG/GTTCTTTGGCGG	GTTCTTTGGCGG/ACTCTTTGGCGA	GTTCTTTGGCGG/ACTCTTTGGCGA	GTTCTTTGGCGG/GTTCTTTGGCGG	GTTCTTTGGCGG/ACTCTTTGGCGA	Prupe.1G080900	ribosome	MODERATE	missense_variant
Pp01	5928164	TGC	GGC/GGT	GGC/GGC	GGC/GGC	GGC/GGT	GGC/GGC	GGC/GGT	Prupe.1G080900	ribosome	MODERATE	missense_variant
Pp01	5946097	TGAGTA	CAAGTC/CGAGTC	CAAGTC/CAAGTC	CAAGTC/CGAGTC	CAAGTC/CAAGTC	CAAGTC/CGAGTC	CAAGTC/CGAGTC	Prupe.1G081200	GDSL-like Lipase/Acylhydrolase	MODERATE	missense_variant
Pp01	5960265	GC	AG/AT	AG/AG	AG/AT	AG/AT	AG/AT	AG/AT	Prupe.1G081300	GDSL-like Lipase/Acylhydrolase	MODERATE	missense_variant
Pp01	5960289	TG	TAAGG/TA	TAAGG/TAAGG	TAAGG/TAAGG	TAAGG/TA	TAAGG/TA	TAAGG/TAAGG	Prupe.1G081300	GDSL-like Lipase/Acylhydrolase	MODERATE	missense_variant
Pp01	5962047	TATT	CATG/TATG	CATG/CATG	CATG/TATG	CATG/TATG	CATG/TATG	CATG/TATG	Prupe.1G081300	GDSL-like Lipase/Acylhydrolase	MODERATE	missense_variant
Pp01	5962051	GA	GA/GC	GA/GA	GA/GC	GA/GA	GA/GC	GA/GC	Prupe.1G081300	GDSL-like Lipase/Acylhydrolase	MODERATE	missense_variant
Pp01	5967991	AC	AC/ACCC	ACCC/ACCC	ACCC/ACCC	AC/ACCC	AC/ACCC	AC/ACCC	Prupe.1G081400	Villin headpiece domain	MODIFIER	5_prime_UTR_variant
Pp01	5969178	TG	TG/TGCTTAATTTCAGCTGAG	TGCTTAATTTCAGCTGAG/TGCTTAATTTCAGCTGAG	TGCTTAATTTCAGCTGAG/TGCTTAATTTCAGCTGAG	TGCTTAATTTCAGCTGAG/TGCTTAATTTCAGCTGAG	TGCTTAATTTCAGCTGAG/TGCTTAATTTCAGCTGAG	TG/TGCTTAATTTCAGCTGAG	Prupe.1G081400	Villin headpiece domain	MODIFIER	5_prime_UTR_variant
Pp01	5985951	GC	GC/GCTGCTACTC	GCTGCTACTC/GCTGCTACTC	GC/GCTGCTACTC	GCTGCTACTC/GCTGCTACTC	GC/GCTGCTACTC	GC/GCTGCTACTC	Prupe.1G081500	Glucose-6-phosphate 1-epimerase.	MODIFIER	5_prime_UTR_variant
Pp01	5985971	CCTCTCTCTCTCTCTCTCTCTCTCTCTCTC	CCTCTCTCTCTCTCTCTCTCTCTCTCTCTC/CCTCTCTCTCTCTCTCTCTCTCTCTCTCTCTCTCTCTC	CCTCTCTCTCTCTCTCTCTCTCTCTCTCTCTCTCTCTC/CCTCTCTCTCTCTCTCTCTCTCTCTCTCTCTCTCTCTC	CCTCTCTCTCTCTCTCTCTCTCTCTCTCTCTCTCTCTC/CCTCTCTCTCTCTCTCTCTCTCTCTCTCTCTCTCTCTC	CCTCTCTCTCTCTCTCTCTCTCTCTCTCTCTCTCTCTC/CCTCTCTCTCTCTCTCTCTCTCTCTCTCTCTCTCTCTC	CCTCTCTCTCTCTCTCTCTCTCTCTCTCTC/CCTCTCTCTCTCTCTCTCTCTCTCTCTCTCTCTCTCTC	CCTCTCTCTCTCTCTCTCTCTCTCTCTCTCTCTCTCTC/CCTCTCTCTCTCTCTCTCTCTCTCTCTCTCTCTCTCTC	Prupe.1G081500	Glucose-6-phosphate 1-epimerase.	MODIFIER	5_prime_UTR_variant
Pp01	6007773	ATA	AA/AA	AA/AA	AA/AA	ATA/AA	AA/AA	ATA/AA	Prupe.1G081600	FAMILY NOT NAMED	MODIFIER	5_prime_UTR_variant
Pp01	6009653	AC	ACCTC/ACCTC	ACCTC/ACCTC	ACCTC/ACCTC	ACCTC/ACCTC	ACCTC/ACCTC	AC/ACCTC	Prupe.1G081600	FAMILY NOT NAMED	MODIFIER	3_prime_UTR_variant
Pp01	6037291	GA	GA/AG	GA/AG	GA/AG	GA/GA	GA/AG	GA/AG	Prupe.1G081800	NifU-like domain-containing proteins	MODERATE	missense_variant
Pp01	6037533	TG	CG/CA	TG/CG	CG/CA	TG/CG	TG/CG	TG/CG	Prupe.1G081800	NifU-like domain-containing proteins	MODERATE	missense_variant
Pp01	6039689	GT	GTATATAAT/GTATATAAT	GTATATAAT/GTATAT	GTATATAAT/GTATAT	GTATATAAT/GTATAT	GTATATAAT/GTATATAAT	GTATATAAT/GTATAT	Prupe.1G081800	NifU-like domain-containing proteins	MODIFIER	3_prime_UTR_variant
Pp01	6039695	AAAT	TAAA/TAAA	AAAT/TAAA	AAAT/TAAA	AAAT/TAAA	TAAA/TAAA	AAAT/TAAA	Prupe.1G081800	NifU-like domain-containing proteins	MODIFIER	3_prime_UTR_variant
Pp01	6097177	AG	AG/AG	AG/AGCTCGCTCG	AG/AGCTCGCTCG	AG/AGCTCGCTCG	AG/AGCTCGCTCG	AG/AGCTCGCTCG	Prupe.1G082300	ATP binding	MODIFIER	5_prime_UTR_variant
Pp01	6097412	GAA	GAAA/GAAA	GAAA/GAAA	GAA/GAAA	GAA/GAAA	GAAA/GAAA	GAAA/GAAA	Prupe.1G082300	ATP binding	MODIFIER	5_prime_UTR_variant
Pp01	6151620	CCTGGAGAAC	CCTGGAGAAC/CCTGGAGAACTGGAGAAC	CCTGGAGAACTGGAGAAC/CCTGGAGAACTGGAGAAC	CCTGGAGAACTGGAGAAC/CCTGGAGAACTGGAGAAC	CCTGGAGAACTGGAGAAC/CCTGGAGAACTGGAGAAC	CCTGGAGAACTGGAGAAC/CCTGGAGAACTGGAGAAC	CCTGGAGAACTGGAGAAC/CCTGGAGAACTGGAGAAC	Prupe.1G082900	Serine/threonine protein kinase	HIGH	frameshift_variant
Pp01	6155378	TATA	TTT/TTT	TTT/TTT	TATA/TTT	TATA/TTT	TATA/TTT	TATA/TTT	Prupe.1G083000	Serine/threonine protein kinase	MODIFIER	5_prime_UTR_variant
Pp01	6155750	CTCAAC	CTCAAC/ATCTAG	CTCAAC/ATCTAG	CTCAAC/ATCTAG	CTCAAC/CTCAAC	CTCAAC/ATCTAG	CTCAAC/CTCAAC	Prupe.1G083000	Serine/threonine protein kinase	MODERATE	missense_variant
Pp01	6155961	TTTATGCT	CTTCTGCT/CTTCTGT	CTTCTGCT/CTTCTGCT	CTTCTGCT/CTTCTGCT	CTTCTGCT/CTTCTGCT	CTTCTGCT/CTTCTGT	CTTCTGCT/CTTCTGCT	Prupe.1G083000	Serine/threonine protein kinase	HIGH	frameshift_variant&missense_variant
Pp01	6155975	AACAC	AATAC/GACAT	AACAC/AATAC	AACAC/AATAC	AACAC/AATAC	AACAC/AATAC	AACAC/AATAC	Prupe.1G083000	Serine/threonine protein kinase	MODERATE	missense_variant
Pp01	6156304	CCTA	CCTA/GCTG	GCTG/GCTG	GCTG/GCTG	GCTG/GCTG	CCTA/GCTG	GCTG/GCTG	Prupe.1G083000	Serine/threonine protein kinase	MODERATE	missense_variant
Pp01	6172256	GA	GA/GAGCA	GA/GAGCA	GA/GAGCA	GA/GAGCA	GA/GAGCA	GAGCA/GAGCA	Prupe.1G083100	Serine/threonine protein kinase	MODERATE	disruptive_inframe_insertion
Pp01	6173170	ACAGC	ATAGT/ATAGT	ATAGT/ATAGT	ATAGT/GTAGT	ATAGT/GTAGT	ATAGT/GTAGT	ATAGT/GTAGT	Prupe.1G083100	Serine/threonine protein kinase	MODERATE	missense_variant
Pp01	6173262	GTG	GTG/CTC	GTG/CTC	GTG/CTC	GTG/CTC	GTG/CTC	GTG/GTG	Prupe.1G083100	Serine/threonine protein kinase	MODIFIER	3_prime_UTR_variant
Pp01	6189136	ATGGC	ATGGT/CTGGT	ATGGT/CTGGT	ATGGT/CTGGT	ATGGC/ATGGT	ATGGT/CTGGT	ATGGT/CTGGT	Prupe.1G083300	Serine/threonine protein kinase	MODIFIER	5_prime_UTR_variant
Pp01	6189167	TAGTCC	TAGTCC/GATTCG	TAGTCC/TAGTCC	TAGTCC/TAGTCC	TAGTCC/GATTCG	TAGTCC/TAGTCC	TAGTCC/TAGTCC	Prupe.1G083300	Serine/threonine protein kinase	MODIFIER	5_prime_UTR_variant
Pp01	6189181	AA	AA/GT	AA/AA	AA/AA	AA/GT	AA/AA	AA/AA	Prupe.1G083300	Serine/threonine protein kinase	MODIFIER	5_prime_UTR_variant
Pp01	6189260	AG	AG/AGAGG	AGAGG/AGAGG	AG/AGAGG	AGAGG/AGAGG	AG/AGAGG	AG/AGAGG	Prupe.1G083300	Serine/threonine protein kinase	MODIFIER	5_prime_UTR_variant
Pp01	6189303	CAC	CAC/CAA	CAC/CAA	CAC/CAA	CAC/CAA	CAC/CAC	CAC/CAA	Prupe.1G083300	Serine/threonine protein kinase	MODIFIER	5_prime_UTR_variant
Pp01	6189363	CTCAACAT	CTCAACAA/ATCTAGAA	CTCAACAA/ATCTAGAA	CTCAACAA/ATCTACAA	CTCAACAA/ATCTACAA	CTCAACAA/ATCTACAA	CTCAACAA/ATCTACAA	Prupe.1G083300	Serine/threonine protein kinase	MODERATE	missense_variant
Pp01	6190205	TCTG	GCTA/GCTA	GCTA/GCTA	GCTA/GTTA	GCTA/GCTA	GCTA/GCTA	GCTA/GTTA	Prupe.1G083300	Serine/threonine protein kinase	MODERATE	missense_variant
Pp01	6197703	CC	CAAGT/CA	CAAGT/CA	CAAGT/CAAGT	CAAGT/CAAGT	CAAGT/CA	CAAGT/CAAGT	Prupe.1G083500	CLASP N terminal	MODIFIER	3_prime_UTR_variant
Pp01	6212739	CAAAAAAAAAAT	CAAAAAAAAAT/CAAAAAAAAAT	CAAAAAAAAAT/CAAAAAAAAAT	CAAAAAAAAAAT/CAAAAAAAAAT	CAAAAAAAAAT/CAAAAAAAAAT	CAAAAAAAAAT/CAAAAAAAAAT	CAAAAAAAAAT/CAAAAAAAAAT	Prupe.1G083500	CLASP N terminal	MODIFIER	5_prime_UTR_variant
Pp01	6231406	TGA	TGA/TGA	TGA/TA	TGA/TA	TGA/TA	TGA/TA	TGA/TGA	Prupe.1G083700	lysyl-tRNA synthetase, class II [EC:6.1.1.6]	MODIFIER	3_prime_UTR_variant
Pp01	6232278	TGA	TGA/AGT	TGA/AGT	TGA/AGT	AGT/AGT	TGA/AGT	AGT/AGT	Prupe.1G083800	Putative peptidoglycan binding domain	MODIFIER	3_prime_UTR_variant
Pp01	6232299	CATA	CATT/CA	CATA/CATT	CATA/CATT	CATA/CATT	CATA/CATT	CATT/CA	Prupe.1G083800	Putative peptidoglycan binding domain	MODIFIER	3_prime_UTR_variant
Pp01	6232563	TTAC	TTAC/TTAC	TTAC/GAAG	TTAC/TTAC	TTAC/TTAC	TTAC/TTAC	TTAC/GAAG	Prupe.1G083800	Putative peptidoglycan binding domain	MODIFIER	3_prime_UTR_variant
Pp01	6234723	TC	TC/AG	TC/TC	TC/TC	TC/AG	TC/AG	TC/AG	Prupe.1G083800	Putative peptidoglycan binding domain	MODIFIER	5_prime_UTR_variant
Pp01	6234881	CT	TG/GG	TG/GG	GG/CG	TG/GG	TG/CG	TG/CG	Prupe.1G083800	Putative peptidoglycan binding domain	MODIFIER	5_prime_UTR_variant
Pp01	6245285	CTTCG	CTTCA/CTTCA	CTTCA/ATTCA	CTTCA/ATTCA	CTTCA/ATTCA	CTTCA/ATTCA	CTTCA/ATTCA	Prupe.1G084100	#N/A	MODIFIER	5_prime_UTR_variant
Pp01	6248711	TAT	CAAAATA/AGA	CAAAATA/AGA	CAAAATA/AAAAAGA	CAAAATA/AGA	CAAAATA/AGA	CAAAATA/AGA	Prupe.1G084200	0	MODIFIER	5_prime_UTR_variant
Pp01	6248834	AGG	AGGG/AGGG	AGGG/AGGG	AGGG/AGGG	AGG/AGGG	AGG/AGGG	AGGG/AGGG	Prupe.1G084200	0	MODIFIER	5_prime_UTR_variant
Pp01	6248896	GAGAGAGATA	GA/GA	GA/GAGAGAGAGA	GA/GAGAGAGAGA	GA/GAGAGAGAGA	GA/GAGAGAGAGA	GA/GA	Prupe.1G084200	0	HIGH	frameshift_variant&start_lost
Pp01	6262821	ATTT	ATTT/ATTAAT	ATTT/ATTAAT	ATTT/ATTAAT	ATTT/ATTAAT	ATTT/ATTAAT	ATTT/ATTT	Prupe.1G084300	ATP binding	MODIFIER	intron_variant
Pp01	6287367	CTCAT	CTCAT/CTCATCAT	CTCATCAT/CTCATCAT	CTCATCAT/CTCATCAT	CTCATCAT/CTCATCAT	CTCATCAT/CTCATCAT	CTCATCAT/CTCATCAT	Prupe.1G084600	Pentatricopeptide repeat domain	MODIFIER	3_prime_UTR_variant
Pp01	6290591	ATC	AC/AAC	AC/AAC	AC/AAC	AC/AC	AC/AAC	AC/AAC	Prupe.1G084600	Pentatricopeptide repeat domain	MODIFIER	5_prime_UTR_variant
Pp01	6298581	CCTC	CCTC/CCTCTC	CCTC/CCTCTC	CCTCTC/CCTCTC	CCTC/CCTCTC	CCTC/CCTCTC	CCTC/CCTCTC	Prupe.1G084700	protein binding	MODIFIER	5_prime_UTR_variant
Pp01	6334959	AT	ACGTT/ACGTT	ACGTT/ACGTT	ACGTT/ACGTT	ACGTT/ACGTT	ACGTT/AC	ACGTT/AC	Prupe.1G085100	#N/A	MODERATE	missense_variant
Pp01	6336704	AC	AG/AG	AG/AG	AG/AG	AC/AG	AC/AG	AG/AG	Prupe.1G085200	#N/A	LOW	synonymous_variant
Pp01	6361248	TCAAGTGAC	TC/TC	TC/TC	TC/TCAACTACC	TC/TC	TC/TCAACTACC	TC/TC	Prupe.1G085400	NADP/FAD dependent oxidoreductase	MODIFIER	3_prime_UTR_variant
Pp01	6374377	CA	CG/AG	CG/AG	CG/AG	CG/AG	CG/CG	CG/AG	Prupe.1G085800	#N/A	MODERATE	missense_variant
Pp01	6379492	CCTCTCTCTCTCTCTCTCTCTCTCTCTCTCTCTCTCTC	CCTCTCTCTCTCTCTCTCTCTCTCTCTCTCTCTCTCTCTCTC/CCTCTCTCTCTCTCTCTCTCTCTCTCTCTCTCTCTCTCTCTC	CCTCTCTCTCTCTCTCTCTCTCTCTCTCTCTCTCTCTCTCTC/CCTCTCTCTCTCTCTCTCTCTCTCTCTCTCTCTCTCTCTCTC	CCTCTCTCTCTCTCTCTCTCTCTCTCTCTCTCTCTCTCTCTC/CCTCTCTCTCTCTCTCTCTCTCTCTCTCTCTCTCTCTCTCTC	CCTCTCTCTCTCTCTCTCTCTCTCTCTCTCTCTCTCTC/CCTCTCTCTCTCTCTCTCTCTCTCTCTCTCTCTCTCTCTCTC	CCTCTCTCTCTCTCTCTCTCTCTCTCTCTCTCTCTCTC/CCTCTCTCTCTCTCTCTCTCTCTCTCTCTCTCTCTCTCTCTC	CCTCTCTCTCTCTCTCTCTCTCTCTCTCTCTCTCTCTC/CCTCTCTCTCTCTCTCTCTCTCTCTCTCTCTCTCTCTCTCTC	Prupe.1G085900	regulation of transcription, DNA-dependent	MODIFIER	5_prime_UTR_variant
Pp01	6413546	CCAAA	ACAAC/CCAAC	ACAAC/CCAAC	ACAAC/ACAAC	ACAAC/CCAAC	ACAAC/CCAAC	ACAAC/CCAAC	Prupe.1G086200	membrane	MODIFIER	5_prime_UTR_variant
Pp01	6423622	CGAGAGAGAGAGAGAGAGAGAGAGAGAGAGAGAGAG	CGAGAGAGAGAGAGAGAGAGAGAGAGAGAG/CGAGAGAGAGAGAGAGAGAGAGAGAGAGAG	CGAGAGAGAGAGAGAGAGAGAGAGAGAGAGAGAGAG/CGAGAGAGAGAGAGAGAGAGAGAGAGAGAG	CGAGAGAGAGAGAGAGAGAGAGAGAGAGAG/CGAGAGAGAGAGAGAGAGAGAGAGAGAGAG	CGAGAGAGAGAGAGAGAGAGAGAGAGAGAG/CGAGAGAGAGAGAGAGAGAGAGAGAGAGAG	CGAGAGAGAGAGAGAGAGAGAGAGAGAGAGAGAGAG/CGAGAGAGAGAGAGAGAGAGAGAGAGAGAG	CGAGAGAGAGAGAGAGAGAGAGAGAGAGAGAGAGAG/CGAGAGAGAGAGAGAGAGAGAGAGAGAGAG	Prupe.1G086300	UNCHARACTERIZED PUTATIVE METHYLTRANSFERASE	MODIFIER	5_prime_UTR_variant
Pp01	6441933	TT	TTAT/TTAT	TTAT/TTAT	TTAT/TTAT	TT/TTAT	TTAT/TTAT	TT/TTAT	Prupe.1G086500	ATP binding	MODIFIER	5_prime_UTR_variant
Pp01	6454880	GAT	GAT/GAT	GAT/GT	GAT/GT	GAT/GT	GAT/GT	GAT/GAT	Prupe.1G086600	membrane	MODIFIER	5_prime_UTR_variant
Pp01	6470084	AA	AGA/AGA	AGA/AGA	AGA/AG	AGA/AG	AGA/AG	AGA/AGA	Prupe.1G086800	ribosome	MODIFIER	3_prime_UTR_variant
Pp01	6494834	AA	ATATTA/ATATTA	ATATTA/ATATTA	ATATTA/ATATTA	ATATTA/ATATTA	ATATTA/ATATTA	AA/ATATTA	Prupe.1G087100	PEPTIDYL-PROLYL CIS-TRANS ISOMERASE	MODIFIER	upstream_gene_variant
Pp01	6510187	TTGGA	GTGGA/GTAGG	GTGGA/GTGGA	GTGGA/GTAGG	GTGGA/GTAGG	GTGGA/GTAGG	GTGGA/GTAGG	Prupe.1G087400	ATP binding	MODERATE	missense_variant
Pp01	6517877	TCC	CCC/CCC	CCC/CCA	CCC/CCA	CCC/CCA	CCC/CCA	CCC/CCA	Prupe.1G087500	#N/A	MODIFIER	intron_variant
Pp01	6518823	AAA	GGG/TGG	GGG/TGG	GGG/TGG	GGG/GGG	GGG/GGG	GGG/GGG	Prupe.1G087500	#N/A	MODIFIER	3_prime_UTR_variant
Pp01	6572103	GGCAG	GGCAG/GGCAG	GGCAG/GGCAG	GGCAG/AACAA	GGCAG/AACAA	GGCAG/GGCAG	GGCAG/AACAA	Prupe.1G088100	Domain of unknown function (DUF588)	MODERATE	missense_variant
Pp01	6572113	GAAAC	GAAAC/TAAAA	GAAAC/GAAAC	GAAAC/TAAAA	GAAAC/TAAAA	GAAAC/GAAAC	GAAAC/TAAAA	Prupe.1G088100	Domain of unknown function (DUF588)	MODERATE	missense_variant
Pp01	6591031	TAG	CAG/CAT	CAG/CAG	TAG/CAG	CAG/CAT	CAG/CAT	CAG/CAG	Prupe.1G088300	#N/A	MODIFIER	3_prime_UTR_variant
Pp01	6591064	CATGG	CATGG/CATGG	CATGG/CATGG	CATGG/CATGG	CATGG/TATGA	CATGG/TATGA	CATGG/CATGG	Prupe.1G088300	#N/A	MODIFIER	3_prime_UTR_variant
Pp01	6627191	TCACCGCCATC	CCACCGCCGTC/CCACTGCCGTT	CCACCGCCGTC/CCACTGCCGTT	CCACCGCCGTC/CCACTGCCATT	CCACCGCCGTC/CCACTGCCGTT	CCACCGCCGTC/CCACTGCCGTT	CCACCGCCGTC/CCACTGCCGTT	Prupe.1G088400	ATP binding	MODERATE	missense_variant
Pp01	6627337	CATG	TATC/TATG	TATC/TATG	TATC/TATG	TATC/TATG	TATC/TATG	TATC/CATA	Prupe.1G088400	ATP binding	MODERATE	missense_variant
Pp01	6627417	CATT	CGTT/CGTT	CGTT/TGTC	CGTT/CGTT	CGTT/CGTT	CGTT/CGTT	CGTT/TGTC	Prupe.1G088400	ATP binding	MODERATE	missense_variant
Pp01	6627639	CAGC	CAGC/TAGA	CAGC/TAGA	TAGA/CAAA	TAGA/CAAA	TAGA/CAAA	CAGC/TAGA	Prupe.1G088400	ATP binding	MODERATE	missense_variant
Pp01	6628091	TTGTAGGG	TTGTAGGG/TTGTAGGTGTAGGG	TTGTAGGG/TTGTAGGTGTAGGG	TTGTAGGG/TTGTAGGG	TTGTAGGG/TTGTAGGG	TTGTAGGG/TTGTAGGG	TTGTAGGG/TTGTAGGG	Prupe.1G088400	ATP binding	MODIFIER	3_prime_UTR_variant
Pp01	6628135	AT	AT/ATATAGT	AT/ATATAGT	AT/AT	AT/ATATAGT	AT/ATATAGT	AT/AT	Prupe.1G088400	ATP binding	LOW	splice_region_variant
Pp01	6636048	AA	AA/AGA	AGA/AGA	AGA/AGA	AA/AGA	AGA/AGA	AA/AGA	Prupe.1G088700	DNA binding	MODIFIER	3_prime_UTR_variant
Pp01	6636054	GAAAA	GAAAAA/GAAAAAAA	GAAAAA/GAAAAA	GAAAAA/GAAAAAAA	GAAAAA/GAAAAAAA	GAAAA/GAAAAA	GAAAAA/GAAAAA	Prupe.1G088700	DNA binding	MODIFIER	3_prime_UTR_variant
Pp01	6641475	CT	CAT/CAT	CAT/CAT	CT/CAT	CT/CAT	CAT/CAT	CAT/CAT	Prupe.1G088800	apoplast	MODIFIER	5_prime_UTR_variant
Pp01	6643017	GATGGATG	AATGCATG/AATGCATC	AATGCATG/AATGCATG	AATGCATG/AATGCATC	AATGCATG/AATGCATC	AATGCATG/AATGCATC	AATGCATG/AATGCATC	Prupe.1G088800	apoplast	MODIFIER	3_prime_UTR_variant
Pp01	6644571	TAA	TAA/TAA	TAA/TA	TAA/TA	TAA/TA	TAA/TA	TAA/TA	Prupe.1G088900	apoplast	MODIFIER	5_prime_UTR_variant
Pp01	6644616	CTCTATCTCTGT	CTCTCTCT/CT	CTCTCTCT/CT	CTCTCTCT/CT	CTCTCTCT/CTCTCTCTCTCT	CTCTCTCT/CT	CTCTCTCT/CT	Prupe.1G088900	apoplast	MODIFIER	5_prime_UTR_variant
Pp01	6660576	AC	ACATC/ACATC	ACATC/ACATC	AC/ACATC	ACATC/ACATC	ACATC/ACATC	ACATC/ACATC	Prupe.1G089100	FAMILY NOT NAMED	MODIFIER	3_prime_UTR_variant
Pp01	6690119	ACA	AA/AA	AA/AAA	AA/AA	AA/AA	AA/AA	AA/AA	Prupe.1G089400	SUGAR KINASE	MODIFIER	5_prime_UTR_variant
Pp01	6690336	CGCCC	CGCCC/CGCCC	CGCCC/CGCCA	CGCCC/TGCCA	CGCCC/TGCCA	CGCCC/CGCCC	CGCCC/TGCCA	Prupe.1G089400	SUGAR KINASE	MODERATE	missense_variant
Pp01	6791234	CGCG	TGCA/TGCG	TGCA/TGCG	TGCA/TGCG	TGCA/TGCG	CGCG/TGCA	TGCA/TGCG	Prupe.1G090100	membrane	LOW	synonymous_variant
Pp01	6792545	TAA	TA/TA	TA/TA	TA/TA	TA/TA	TAA/TA	TAA/TA	Prupe.1G090100	membrane	MODIFIER	5_prime_UTR_variant
Pp01	6809993	AGGG	AGGG/AGGG	AGGG/AGGGGG	AGGG/AGGGGG	AGGG/AGGGGG	AGGG/AGGGGG	AGGG/AGGGGG	Prupe.1G090300	membrane	MODIFIER	5_prime_UTR_variant
Pp01	6831245	CCC	CCC/TCA	CCC/TCA	CCC/CCC	CCC/TCA	CCC/CCC	CCC/TCA	Prupe.1G090900	gag-polypeptide of LTR copia-type	HIGH	stop_gained
Pp01	6831564	GT	GT/TC	GT/GT	GT/TC	GT/TC	GT/GT	GT/TC	Prupe.1G090900	gag-polypeptide of LTR copia-type	MODERATE	missense_variant
Pp01	6831599	GTCAG	GTCAG/ATCAA	GTCAG/ATCAA	GTCAG/GTCAG	GTCAG/ATCAA	GTCAG/ATCAA	GTCAG/GTCAG	Prupe.1G090900	gag-polypeptide of LTR copia-type	MODERATE	missense_variant
Pp01	6831647	AAAGC	GAAGA/GAAGA	AAAGC/GAAGA	AAAGC/GAAGA	GAAGA/GAAGA	GAAGA/GAAGA	AAAGC/GAAGA	Prupe.1G090900	gag-polypeptide of LTR copia-type	MODERATE	missense_variant
Pp01	6831761	GGCAC	AGCAT/AGCAT	AGCAT/GACAT	AGCAT/GACAT	AGCAT/GACAT	AGCAT/AGCAT	AGCAT/GACAT	Prupe.1G090900	gag-polypeptide of LTR copia-type	MODERATE	missense_variant
Pp01	6850862	AT	CC/CC	CC/GC	CC/CC	CC/GC	CC/CC	CC/GC	Prupe.1G091000	0	MODIFIER	3_prime_UTR_variant
Pp01	6864254	ATCTG	ATCTG/ATT	ATT/ATT	ATCTG/ATT	ATCTG/ATT	ATCTG/ATT	ATCTG/ATT	Prupe.1G091100	0	MODIFIER	5_prime_UTR_variant
Pp01	6864287	ATTA	ATTA/CTTT	CTTT/CTTT	CTTT/CTTT	CTTT/CTTT	ATTA/CTTT	ATTA/CTTT	Prupe.1G091100	0	MODIFIER	5_prime_UTR_variant
Pp01	6864736	GGC	GGC/GGC	GGC/TGG	GGC/TGG	GGC/TGG	GGC/TGG	GGC/TGG	Prupe.1G091100	0	MODIFIER	5_prime_UTR_variant
Pp01	6864787	CTC	CTC/CTC	CTC/ATT	CTC/ATT	CTC/ATT	CTC/CTC	CTC/ATT	Prupe.1G091100	0	MODIFIER	5_prime_UTR_variant
Pp01	6865133	CTTCT	CTTCT/CTTCC	CTTCT/CTTCC	CTTCC/TTTCC	CTTCT/CTTCC	CTTCC/CTTCC	CTTCC/TTTCC	Prupe.1G091100	0	MODIFIER	5_prime_UTR_variant
Pp01	6865144	TAT	TAT/GAC	TAT/GAC	GAC/GAC	TAT/GAC	GAC/GAC	TAT/GAC	Prupe.1G091100	0	MODIFIER	5_prime_UTR_variant
Pp01	6865264	TT	TT/AA	TT/AA	TT/AA	TT/AA	TT/TT	TT/TT	Prupe.1G091100	0	MODIFIER	5_prime_UTR_variant
Pp01	6865399	ATTCT	ATTCT/AT	ATTCT/AT	ATTCT/ATTCT	ATTCT/AT	ATTCT/AT	ATTCT/ATTCT	Prupe.1G091100	0	MODIFIER	5_prime_UTR_variant
Pp01	6867531	TT	TT/TTTTAT	TTTTAT/TTTTAT	TT/TTTTAT	TT/TTTTAT	TT/TTTTAT	TTTTAT/TTTTAT	Prupe.1G091200	#N/A	MODIFIER	3_prime_UTR_variant
Pp01	6868521	GTTT	GTG/GTG	GTG/GTGT	GTG/GTG	GTG/GTG	GTG/GTGT	GTG/GTG	Prupe.1G091200	#N/A	MODIFIER	3_prime_UTR_variant
Pp01	6872423	GAAC	ATAG/ATAG	ATAA/ATAG	ATAA/ATAG	ATAA/ATAG	ATAA/ATAA	ATAA/ATAG	Prupe.1G091300	Defense-related protein containing SCP domain	MODIFIER	3_prime_UTR_variant
Pp01	6912873	TC	TC/TC	TC/AG	TC/AG	TC/AG	TC/AG	TC/TC	Prupe.1G091700	NAF domain	MODIFIER	5_prime_UTR_variant
Pp01	6954990	ACA	AA/AA	AA/AA	ACA/AA	AA/AA	ACA/AA	ACA/AA	Prupe.1G092000	#N/A	HIGH	frameshift_variant
Pp01	6955001	CG	CA/CA	CA/CAA	CA/CAA	CA/CA	CA/CAA	CA/CAA	Prupe.1G092000	#N/A	HIGH	frameshift_variant&missense_variant
Pp01	7010554	AG	AA/AA	AA/AA	AA/AA	AG/AA	AG/AA	AG/AA	Prupe.1G092400	flavin adenine dinucleotide binding	LOW	synonymous_variant
Pp01	7011118	CTGC	CTGC/CTGC	CTGC/CC	CTGC/CC	CTGC/CC	CTGC/CC	CTGC/CC	Prupe.1G092400	flavin adenine dinucleotide binding	HIGH	frameshift_variant
Pp01	7028002	GGAT	GGAA/AGAA	GGAA/GGAA	GGAA/AGAA	GGAA/AGAA	GGAA/AGAA	GGAA/AGAA	Prupe.1G092500	flavin adenine dinucleotide binding	MODERATE	missense_variant
Pp01	7028253	GAAG	TAAT/GAAT	TAAT/AAAT	TAAT/AAAT	TAAT/GAAT	TAAT/GAAT	TAAT/AAAT	Prupe.1G092500	flavin adenine dinucleotide binding	LOW	synonymous_variant
Pp01	7029023	TTAC	TAAC/TA	TAAC/TAAC	TAAC/TA	TAAC/TA	TAAC/TAAC	TAAC/TA	Prupe.1G092500	flavin adenine dinucleotide binding	HIGH	frameshift_variant&synonymous_variant
Pp01	7048887	GGAG	GGAG/TGAT	GGAG/TGAT	GGAG/TGAT	GGAG/TGAT	TGAT/TGAT	TGAT/TGAT	Prupe.1G092800	Transposase-associated domain	MODIFIER	3_prime_UTR_variant
Pp01	7049984	AAG	CAA/TAG	CAG/TAG	CAA/CAG	CAA/CAG	CAA/CAG	CAA/TAG	Prupe.1G092800	Transposase-associated domain	LOW	5_prime_UTR_premature_start_codon_gain_variant
Pp01	7051087	GGTTG	GGTTA/GGTTA	GGTTA/AGTTA	GGTTA/AGTTA	GGTTA/AGTTA	GGTTA/GGTTA	GGTTA/AGTTA	Prupe.1G092800	Transposase-associated domain	MODIFIER	5_prime_UTR_variant
Pp01	7051111	TAA	TGA/TG	TGA/TG	TGA/TGA	TGA/TGA	TGA/TGA	TGA/TG	Prupe.1G092800	Transposase-associated domain	MODIFIER	5_prime_UTR_variant
Pp01	7051114	AGG	AGG/AGC	AGG/AGC	AGG/AGC	AGG/AGC	AGG/AGG	AGG/AGC	Prupe.1G092800	Transposase-associated domain	LOW	5_prime_UTR_premature_start_codon_gain_variant
Pp01	7056622	ACT	ACT/GCC	ACT/GCC	ACT/GCC	ACT/ACC	ACT/ACC	ACT/GCC	Prupe.1G092900	flavin adenine dinucleotide binding	MODERATE	missense_variant
Pp01	7082968	GTTAGTG	GG/GG	GG/GG	GG/GGTAGTG	GG/GG	GG/GGTAGTG	GG/GGTAGTG	Prupe.1G093000	flavin adenine dinucleotide binding	MODIFIER	5_prime_UTR_variant
Pp01	7122282	AGG	AGG/AGG	AGG/CGA	AGG/CGA	AGG/CGA	AGG/CGA	AGG/CGA	Prupe.1G093200	flavin adenine dinucleotide binding	MODERATE	missense_variant
Pp01	7123097	TTTGG	TTTGG/TTTGG	TTTGG/GTTGA	TTTGG/TTTGG	TTTGG/GTTGA	TTTGG/GTTGA	TTTGG/GTTGA	Prupe.1G093200	flavin adenine dinucleotide binding	MODERATE	missense_variant
Pp01	7123412	ACC	ACC/AC	ACC/AC	AC/AC	AC/AC	ACC/AC	ACC/AC	Prupe.1G093200	flavin adenine dinucleotide binding	HIGH	frameshift_variant
Pp01	7134476	CACTGC	CACTGC/CC	CACTGC/CACTGC	CACTGC/CC	CACTGC/CC	CACTGC/CC	CACTGC/CC	Prupe.1G093300	flavin adenine dinucleotide binding	HIGH	frameshift_variant
Pp01	7134483	CC	CC/TT	CC/CC	CC/TT	CC/TT	CC/TT	CC/TT	Prupe.1G093300	flavin adenine dinucleotide binding	MODERATE	missense_variant
Pp01	7134884	ACGTC	ACGTC/ACGTC	ACGTC/AC	ACGTC/AC	ACGTC/ACGTC	ACGTC/AC	ACGTC/ACGTC	Prupe.1G093300	flavin adenine dinucleotide binding	MODIFIER	5_prime_UTR_variant
Pp01	7135133	TGAATCG	CGAATTAA/CAAATCA	CGAATTAA/CAAATCA	CGAATTAA/CAAATCA	CGAATTAA/CAAATCA	CGAATTAA/CGAATTAA	CGAATTAA/CAAATCA	Prupe.1G093300	flavin adenine dinucleotide binding	MODIFIER	5_prime_UTR_variant
Pp01	7135146	CC	CC/CT	CC/CT	CT/CTATT	CC/CT	CC/CT	CC/CT	Prupe.1G093300	flavin adenine dinucleotide binding	MODIFIER	5_prime_UTR_variant
Pp01	7135173	ATT	GTC/ATC	GTC/ATC	GTC/ATC	GTC/ATC	GTC/GTC	GTC/ATC	Prupe.1G093300	flavin adenine dinucleotide binding	MODIFIER	5_prime_UTR_variant
Pp01	7153349	TAA	TAA/TAAA	TAA/TAA	TAA/TAA	TAA/TAAA	TAA/TAAA	TAA/TAAA	Prupe.1G093600	flavin adenine dinucleotide binding	HIGH	frameshift_variant
Pp01	7153523	AGG	AGG/CGG	AGG/CGG	CGG/CGA	CGG/CGA	CGG/CGA	CGG/CGA	Prupe.1G093600	flavin adenine dinucleotide binding	MODERATE	missense_variant
Pp01	7154306	CC	CT/CT	CT/CT	CT/GT	CT/GT	CT/GT	CT/GT	Prupe.1G093600	flavin adenine dinucleotide binding	MODERATE	missense_variant
Pp01	7154338	TTTGG	GTTGA/TTTGA	GTTGA/TTTGA	GTTGA/TTTGA	GTTGA/TTTGA	TTTGG/GTTGA	GTTGA/TTTGA	Prupe.1G093600	flavin adenine dinucleotide binding	MODERATE	missense_variant
Pp01	7214810	AG	TA/TA	TA/TA	AG/TA	AG/TA	AG/TA	TA/TA	Prupe.1G093800	flavin adenine dinucleotide binding	MODERATE	missense_variant
Pp01	7214927	GGGGTTATGAT	GGGGATATGAT/CGGGATACGAC	GGGGATATGAT/CGGGATACGAC	GGGGATATGAT/CGGGATACGAC	GGGGATATGAT/CGGGATACGAC	GGGGATATGAT/GGGGATATGAT	GGGGATATGAT/CGGGATACGAC	Prupe.1G093800	flavin adenine dinucleotide binding	MODERATE	missense_variant
Pp01	7283247	TT	TGTGT/TGT	TT/TGTGT	TGTGT/TGT	TT/TGTGT	TGTGT/TGT	TGTGT/TGTGT	Prupe.1G094000	#N/A	MODIFIER	5_prime_UTR_variant
Pp01	7294525	TC	TGT/TG	TGT/TGT	TGT/TGT	TGT/TGT	TGT/TGT	TGT/TG	Prupe.1G094100	#N/A	MODIFIER	3_prime_UTR_variant
Pp01	7320208	ACTGCTGCTGCTGCTGCTGC	ACTGCTGCTGCTGC/ACTGCTGCTGCTGCTATTGCTAC	ACTGCTGCTGCTGC/ACTGCTGCTGCTGC	ACTGCTGCTGCTGC/ACTGCTGCTGCTGC	ACTGCTGCTGCTGC/ACTGCTGCTGCTGC	ACTGCTGCTGCTGC/ACTGCTGCTGCTGC	ACTGCTGCTGCTGC/ACTGCTGCTGCTGC	Prupe.1G094400	#N/A	MODERATE	missense_variant&conservative_inframe_insertion
Pp01	7334672	GTTTTTTTTTTTC	GTTTTTTTTTTC/GTTTTTTTTTTC	GTTTTTTTTTTC/GTTTTTTTTTTC	GTTTTTTTTTTC/GTTTTTTTTTC	GTTTTTTTTTTC/GTTTTTTTTTC	GTTTTTTTTTTC/GTTTTTTTTTC	GTTTTTTTTTTC/GTTTTTTTTTC	Prupe.1G094500	Small nuclear ribonucleoprotein E	MODIFIER	5_prime_UTR_variant
Pp01	7334730	ATTTTTTG	ATTTTTTTTG/ATTTTTTTTG	ATTTTTTTTG/ATTTTTTTTG	ATTTTTTG/ATTTTTTTTG	ATTTTTTG/ATTTTTTTTG	ATTTTTTG/ATTTTTTTTG	ATTTTTTG/ATTTTTTTTG	Prupe.1G094500	Small nuclear ribonucleoprotein E	MODIFIER	upstream_gene_variant
Pp01	7362254	GA	GA/GA	GA/GA	GA/GA	GA/GA	GA/GATGCGAA	GA/GA	Prupe.1G094600	membrane	MODERATE	disruptive_inframe_insertion
Pp01	7362711	GCCTTC	GCCTTC/TCTTTT	GCCTTC/GCCTTT	GCCTTC/GCCTTT	GCCTTC/GCCTTT	GCCTTC/GCCTTT	GCCTTC/GCCTTT	Prupe.1G094600	membrane	MODERATE	missense_variant
Pp01	7363157	TCAGTC	CACGAT/CACGAT	CACGAT/CACGAT	TCAGTC/CACGAT	CACGAT/CACGAT	CACGAT/CACGAT	CACGAT/CACGAT	Prupe.1G094600	membrane	MODERATE	missense_variant
Pp01	7363600	AA	GG/GG	AA/GG	AA/GG	GG/GG	AA/GG	AA/GG	Prupe.1G094600	membrane	MODERATE	missense_variant
Pp01	7363782	CTTTA	CTATA/CTTTG	CTATA/CTTTG	CTATA/GTTTG	CTATA/GTTTG	CTATA/CTATG	CTATA/CTATG	Prupe.1G094600	membrane	MODERATE	missense_variant
Pp01	7364047	GT	GT/CC	GT/CC	GT/CC	GT/CC	GT/CC	GT/GT	Prupe.1G094600	membrane	LOW	synonymous_variant
Pp01	7364099	AT	TT/TT	TT/TG	TT/TT	TT/TT	TT/TG	TT/TG	Prupe.1G094600	membrane	MODERATE	missense_variant
Pp01	7364470	AATA	AATA/TATG	AATA/TATG	AATA/TATG	AATA/TATG	AATA/AATA	AATA/TATG	Prupe.1G094600	membrane	MODERATE	missense_variant
Pp01	7365378	CATG	CATG/CATATG	CATG/CATATG	CATG/CATATG	CATG/CATATG	CATG/CATATG	CATG/CATG	Prupe.1G094700	membrane	MODIFIER	upstream_gene_variant
Pp01	7368877	TG	TG/GA	TG/GA	TG/GA	TG/GG	TG/GG	TG/GG	Prupe.1G094700	membrane	MODERATE	missense_variant
Pp01	7369177	GCC	GCC/TCT	GCC/TCT	GCC/TCT	GCC/TCT	GCC/GCC	GCC/TCT	Prupe.1G094700	membrane	MODERATE	missense_variant
Pp01	7371381	GT	GT/GTCAAGCAT	GT/GTCAAGCAT	GT/GTCAAGCAT	GT/GT	GT/GT	GT/GT	Prupe.1G094700	membrane	HIGH	frameshift_variant
Pp01	7441490	CCGA	CAAA/CAAA	CAAA/CA	CAAA/CA	CAAA/CA	CAAA/CA	CAAA/CA	Prupe.1G095000	SUBFAMILY NOT NAMED	MODIFIER	3_prime_UTR_variant
Pp01	7441513	AG	TG/TG	TG/AGAAATG	TG/AGAAATG	TG/TG	TG/TG	TG/TG	Prupe.1G095000	SUBFAMILY NOT NAMED	MODIFIER	3_prime_UTR_variant
Pp01	7442250	TAAAC	TAT/TAT	TAT/TATAC	TAT/TAT	TAT/TAT	TAT/TATAC	TAT/TATAC	Prupe.1G095000	SUBFAMILY NOT NAMED	HIGH	frameshift_variant&synonymous_variant
Pp01	7448354	TAAAT	TAC/TAC	TAC/TAC	TAC/TAC	TAC/TAC	TAC/TAC	TAC/TACCT	Prupe.1G095000	SUBFAMILY NOT NAMED	MODIFIER	5_prime_UTR_variant
Pp01	7496263	GAA	GAAA/GAAA	GAAA/GAAA	GAA/GAAA	GAAA/GAAA	GAAA/GAAA	GAAA/GAAA	Prupe.1G095200	Chaperone HSP104 and related ATP-dependent Clp proteases	MODIFIER	3_prime_UTR_variant
Pp01	7500725	TTCGTTCTTTCT	TC/TCTTCTTC	TC/TC	TC/TC	TC/TC	TC/TC	TC/TC	Prupe.1G095200	Chaperone HSP104 and related ATP-dependent Clp proteases	MODIFIER	5_prime_UTR_variant
Pp01	7500975	ATT	ATT/ATTT	ATT/ATTT	ATTT/ATTT	ATT/ATTT	ATT/ATTT	ATTT/ATTT	Prupe.1G095200	Chaperone HSP104 and related ATP-dependent Clp proteases	MODIFIER	5_prime_UTR_variant
Pp01	7531570	TA	TA/TACACCCATACA	TACACCCATACA/TACACCCATACA	TA/TACACCCATACA	TA/TACACCCATACA	TACACCCATACA/TACACCCATACA	TA/TACACCCATACA	Prupe.1G095400	membrane	MODIFIER	3_prime_UTR_variant
Pp01	7572181	GAT	GT/GT	GAT/GT	GAT/GT	GT/GT	GAT/GT	GAT/GT	Prupe.1G095900	#N/A	MODIFIER	3_prime_UTR_variant
Pp01	7572187	TC	AT/AT	TC/AT	TC/AT	AT/AT	TC/AT	TC/AT	Prupe.1G095900	#N/A	MODIFIER	3_prime_UTR_variant
Pp01	7572209	GC	GC/GC	GC/GC	GC/AT	GC/AT	GC/AT	GC/GC	Prupe.1G095900	#N/A	MODIFIER	3_prime_UTR_variant
Pp01	7572657	GAT	GT/GT	GAT/GT	GAT/GT	GT/GT	GT/GT	GT/GT	Prupe.1G095900	#N/A	MODIFIER	3_prime_UTR_variant
Pp01	7572663	TC	AT/AT	TC/AT	TC/AT	AT/AT	AT/AT	AT/AT	Prupe.1G095900	#N/A	MODIFIER	3_prime_UTR_variant
Pp01	7572726	GGTCT	GGTCT/GGTCT	GGTCT/GT	GGTCT/GT	GGTCT/GT	GGTCT/GT	GGTCT/GGTCT	Prupe.1G095900	#N/A	MODIFIER	3_prime_UTR_variant
Pp01	7572909	CT	CT/CT	CT/CT	CT/CTTT	CT/CT	CT/CTTT	CT/CT	Prupe.1G095900	#N/A	MODIFIER	3_prime_UTR_variant
Pp01	7572911	CTCGTT	CTCGTT/CTCT	CTCT/TTCT	CTCT/TTCT	CTCT/TTCT	CTCGTT/CTCT	CTCT/TTCT	Prupe.1G095900	#N/A	MODIFIER	3_prime_UTR_variant
Pp01	7586977	CAT	CAT/CC	CC/CC	CC/CC	CC/CC	CC/CC	CC/CC	Prupe.1G096100	RING FINGER DOMAIN-CONTAINING	MODIFIER	3_prime_UTR_variant
Pp01	7589560	TTC	TTC/CTT	TTC/CTT	TTC/CTC	TTC/CTT	TTC/CTT	TTC/CTT	Prupe.1G096200	DDE superfamily endonuclease	MODERATE	missense_variant
Pp01	7589655	CTAC	CTATAC/CTATAC	CTATAC/CTATAC	CTATAC/CCAC	CTATAC/CCAC	CTATAC/CTATAC	CTATAC/CCAC	Prupe.1G096200	DDE superfamily endonuclease	HIGH	frameshift_variant
Pp01	7589866	GTAGAAT	GTAGAAT/GTTGAAC	GTAGAAT/ATTGAAC	GTAGAAT/ATTGAAC	GTAGAAT/GTTGAAC	GTAGAAT/GTTGAAC	GTAGAAT/ATTGAAC	Prupe.1G096200	DDE superfamily endonuclease	MODERATE	missense_variant
Pp01	7589882	GCCT	GCCC/ACCC	GCCC/ACCC	GCCC/ACCC	GCCC/ACCC	GCCC/ACCC	GCCC/GCCC	Prupe.1G096200	DDE superfamily endonuclease	MODERATE	missense_variant
Pp01	7594713	CAGGGGATT	GAGATGATC/GAGATGATC	GAGATGATC/GAGATGATC	GAGATGATC/GAGATGATC	GAGATGATC/TAGGGGATC	GAGATGATC/GAGATGATC	GAGATGATC/TAGGGGATC	Prupe.1G096300	Reverse transcriptase (RNA-dependent DNA polymerase)	MODERATE	missense_variant
Pp01	7674930	ATATA	ATATA/TTAA	ATATA/TTAA	ATATA/TTAA	ATATA/TTAA	ATATA/TTAA	ATATA/ATATA	Prupe.1G096500	flavin adenine dinucleotide binding	MODIFIER	3_prime_UTR_variant
Pp01	7718414	GTT	GTTT/GTTT	GTTT/GTTT	GTTT/GTTT	GTT/GTTT	GTTT/GTTT	GTT/GTTT	Prupe.1G097100	RING FINGER DOMAIN-CONTAINING	MODIFIER	5_prime_UTR_variant
Pp01	7718423	TGG	TG/TG	TG/TG	TGG/TG	TG/TG	TG/TG	TG/TG	Prupe.1G097100	RING FINGER DOMAIN-CONTAINING	MODIFIER	5_prime_UTR_variant
Pp01	7811808	GAGCA	GAGCA/GA	GAGCA/GA	GAGCA/GA	GAGCA/GAGCA	GAGCA/GA	GAGCA/GA	Prupe.1G097800	Reverse transcriptase-like	MODERATE	splice_region_variant&disruptive_inframe_deletion
Pp01	7816981	ACC	ACCC/ACCC	ACCC/ACCC	ACCC/ACCC	ACC/ACCC	ACCC/ACCC	ACCC/ACCC	Prupe.1G097900	#N/A	MODIFIER	3_prime_UTR_variant
Pp01	7826592	TC	TTTCC/CC	TTTCC/TTTCC	TTTCC/CC	TTTCC/TTTCC	TTTCC/CC	TTTCC/CC	Prupe.1G098000	iron ion binding	MODIFIER	5_prime_UTR_variant
Pp01	7877159	GCTGTG	GCTGTG/TTTGTG	GCTGTG/TTTGTT	GCTGTG/TTTGTT	GCTGTG/TTTGTT	GCTGTG/TTTGTT	GCTGTG/TTTGTG	Prupe.1G098500	#N/A	MODERATE	missense_variant
Pp01	7877206	CGCAA	AGCAA/AGTAG	AGCAA/AGTAG	AGCAA/AGTAG	AGCAA/AGCAA	AGCAA/AGCAA	AGCAA/AGTAG	Prupe.1G098500	#N/A	HIGH	stop_gained
Pp01	7883016	CG	CG/TT	CG/CG	CG/TT	CG/TT	CG/TT	CG/TT	Prupe.1G098700	#N/A	MODERATE	missense_variant
Pp01	7885667	TC	TC/TT	TC/TT	TC/TT	TC/TT	TT/TT	TT/TT	Prupe.1G098700	#N/A	MODIFIER	5_prime_UTR_variant
Pp01	7893368	GCAGGGTC	TCAGGGTC/GCAGGGTCAGGGTC	GCAGGGTC/TCAGGGTC	GCAGGGTC/TCAGGGTC	TCAGGGTC/GCAGGGTCAGGGTC	GCAGGGTC/TCAGGGTC	TCAGGGTC/GCAGGGTCAGGGTC	Prupe.1G098800	#N/A	MODIFIER	intron_variant
Pp01	7894104	CA	CA/CAATA	CA/CAATA	CA/CAATA	CA/CAATA	CA/CA	CA/CAATA	Prupe.1G098800	#N/A	MODIFIER	3_prime_UTR_variant
Pp01	7896267	CAGGTTC	CC/CC	CC/CCGGGTC	CC/CC	CC/CC	CC/CC	CC/CCGGGTC	Prupe.1G098900	#N/A	HIGH	frameshift_variant
Pp01	7919573	TA	TA/CG	CG/CG	TA/CG	TA/CG	TA/CG	TA/CG	Prupe.1G099100	protein binding	MODERATE	missense_variant
Pp01	7919798	TGGT	CGGC/CGGC	TGGT/CGGC	TGGT/CGGC	CGGC/CGGC	TGGT/CGGC	TGGT/CGGC	Prupe.1G099100	protein binding	LOW	synonymous_variant
Pp01	7938910	GT	GTCTCTCTGTCTCT/GTCTCTCTGTCTCT	GT/GTCTCTCTGTCTCT	GT/GTCTCTCTGTCTCT	GT/GTCTCTCTGTCTCT	GTCTCTCTGTCTCT/GTCTCTCTGTCTCT	GT/GTCTCTCTGTCTCT	Prupe.1G099400	PREDICTED: HYPOTHETICAL PROTEIN, PARTIAL	MODIFIER	intron_variant
Pp01	7941284	ATTA	AA/AA	AA/AAAA	AA/AAAA	AA/ATTC	AA/ATTC	AA/AAAA	Prupe.1G099400	PREDICTED: HYPOTHETICAL PROTEIN, PARTIAL	MODIFIER	3_prime_UTR_variant
Pp01	7941402	TCG	TCG/ATT	TCG/TCG	TCG/TCG	TCG/ATT	TCG/TCG	ATT/ATT	Prupe.1G099400	PREDICTED: HYPOTHETICAL PROTEIN, PARTIAL	MODIFIER	3_prime_UTR_variant
Pp01	7956772	TCC	TCC/TCCC	TCCC/TCCC	TCCC/TCCC	TCCC/TCCC	TCCC/TCCC	TCC/TCCC	Prupe.1G099700	Tetratricopeptide repeat	MODIFIER	intron_variant
Pp01	7957255	GT	GTTTGGGTATAATGTT/GTTTGGGTATAATGTT	GT/GTTTGGGTATAATGTT	GT/GTTTGGGTATAATGTT	GTTTGGGTATAATGTT/GTTTGGGTATAATGTT	GT/GTTTGGGTATAATGTT	GT/GTTTGGGTATAATGTT	Prupe.1G099700	Tetratricopeptide repeat	MODIFIER	intron_variant
Pp01	7957390	TAA	TAAA/TAAA	TAAA/TAAA	TAAA/TAAA	TAAA/TAAA	TAA/TAAA	TAAA/TAAA	Prupe.1G099700	Tetratricopeptide repeat	MODIFIER	intron_variant
Pp01	7957722	GC	GTAC/GTAC	GTAC/GTAC	GTAC/AC	GTAC/AC	GTAC/GTAC	GTAC/AC	Prupe.1G099700	Tetratricopeptide repeat	MODIFIER	intron_variant
Pp01	7970366	CG	GT/TT	GT/TT	GT/TT	GT/GT	GT/GT	GT/TT	Prupe.1G099900	Clathrin assembly protein AP180 and related proteins, contain ENTH domain	MODIFIER	5_prime_UTR_variant
Pp01	7970566	CCATTATA	GCGTTTTC/GCGTTTTC	GCGTTTTC/GCGTTTTC	GCGTTTTC/ACGTTTTC	GCGTTTTC/GCGTTTTC	GCGTTTTC/ACGTTTTC	GCGTTTTC/GCGTTTTC	Prupe.1G099900	Clathrin assembly protein AP180 and related proteins, contain ENTH domain	MODIFIER	5_prime_UTR_variant
Pp01	7985115	CT	CT/GA	CT/CT	CT/GA	CT/GA	CT/CT	CT/CT	Prupe.1G100100	Leucine Rich repeat	MODERATE	missense_variant
Pp01	7985146	CAAC	CAAC/AAAT	CAAC/CAAC	CAAC/AAAT	CAAC/CAAC	CAAC/CAAC	CAAC/CAAC	Prupe.1G100100	Leucine Rich repeat	MODERATE	missense_variant
Pp01	7986319	GG	TT/TT	GG/TT	TT/TT	TT/TT	TT/TT	GG/TT	Prupe.1G100100	Leucine Rich repeat	MODERATE	missense_variant
Pp01	7986335	AT	TC/TC	TC/TC	AT/TC	TC/TC	TC/TC	AT/TC	Prupe.1G100100	Leucine Rich repeat	MODERATE	missense_variant
Pp01	7986413	CA	TC/CC	CA/TC	CA/TC	TC/CC	TC/CC	CA/CC	Prupe.1G100100	Leucine Rich repeat	MODERATE	missense_variant
Pp01	7986415	AG	AG/AT	AG/AT	AG/AG	AG/AT	AG/AT	AG/AT	Prupe.1G100100	Leucine Rich repeat	MODERATE	missense_variant
Pp01	7986558	TCTCG	TCTCG/TCGAA	TCTCG/TCTCG	TCTCG/TCGAA	TCTCG/TCGAA	TCTCG/TCGAA	TCTCG/TCGAA	Prupe.1G100100	Leucine Rich repeat	MODERATE	missense_variant
Pp01	7986789	GGCCCA	GGCCCA/AGCCAC	GGCCCA/AGCCAC	GGCCCA/AGCCAC	GGCCCA/AGCCAC	GGCCCA/GGCCCA	GGCCCA/AGCCAC	Prupe.1G100100	Leucine Rich repeat	MODERATE	missense_variant
Pp01	7986916	GGGAG	GGGAA/AGGAA	GGGAG/GGGAA	GGGAG/GGGAA	GGGAG/GGGAA	GGGAG/GGGAA	GGGAG/GGGAA	Prupe.1G100100	Leucine Rich repeat	MODERATE	missense_variant
Pp01	7986933	TGAAC	TGAAG/AGAAG	TGAAG/AGAAG	TGAAC/TGAAG	TGAAC/TGAAG	TGAAG/AGAAG	TGAAC/TGAAG	Prupe.1G100100	Leucine Rich repeat	MODERATE	missense_variant
Pp01	7987011	AC	AC/TG	AC/TC	AC/TC	AC/TG	AC/TG	AC/TG	Prupe.1G100100	Leucine Rich repeat	MODERATE	missense_variant
Pp01	8000535	GA	GA/GGACCT	GA/GGACCT	GA/GGACCT	GA/GA	GA/GGACCT	GA/GA	Prupe.1G100300	ribosome	MODIFIER	5_prime_UTR_variant
Pp01	8010972	CCAC	CCACAC/CCACAC	CCACAC/CCACAC	CCACAC/CCACAC	CCACAC/CCACAC	CCACAC/CCACAC	CCAC/CCACAC	Prupe.1G100700	Uncharacterized conserved protein, contains WD40 repeats	MODIFIER	3_prime_UTR_variant
Pp01	8024221	GTCTCTCTCTCTCTCTCTCTCT	GTCTCTCTCTCTCTCT/GTCTCTCTCTCTCTCT	GTCTCTCTCTCTCTCT/GTCTCTCTCTCTCT	GTCTCTCTCTCTCTCT/GTCTCTCTCTCTCT	GTCTCTCTCTCTCTCT/GTCTCTCTCTCTCT	GTCTCTCTCTCTCTCT/GTCTCTCTCTCTCT	GTCTCTCTCTCTCTCT/GTCTCTCTCTCTCT	Prupe.1G100800	Leucine rich repeat	MODIFIER	5_prime_UTR_variant
Pp01	8039648	AG	TT/TT	TT/TT	AG/TT	AG/TT	TT/TT	TT/TT	Prupe.1G100900	GDP-L-fucose synthase [EC:1.1.1.271]	MODIFIER	3_prime_UTR_variant
Pp01	8076061	AATA	AATATA/AATATA	AATATA/AATATA	AATA/AATATA	AATATA/AATATA	AATATA/AATATA	AATA/AATATA	Prupe.1G101400	0	MODIFIER	5_prime_UTR_variant
Pp01	8076236	TC	TTCCC/TTCCC	TC/TTCCC	TC/TTCCC	TTCCC/TTCCC	TTCCC/TTCCC	TTCCC/TTCCC	Prupe.1G101400	0	MODIFIER	5_prime_UTR_variant
Pp01	8077388	GGG	GGG/TTT	TTT/TTT	GGG/TTT	TTT/TTT	GGG/TTT	GGG/TTT	Prupe.1G101400	0	MODIFIER	3_prime_UTR_variant
Pp01	8078657	ATT	ATT/ATTT	ATT/ATTT	ATT/ATTT	ATTT/ATTT	ATT/ATTT	ATTT/ATTT	Prupe.1G101500	0	MODIFIER	3_prime_UTR_variant
Pp01	8120956	GGTGTGTA	GGTGTA/GGTGTGTG	GGTGTA/GGTGTA	GGTGTA/GGTGTA	GGTGTA/GGTGTA	GGTGTA/GGTGTA	GGTGTA/GGTGTA	Prupe.1G101700	Haemolysin-III related	MODIFIER	5_prime_UTR_variant
Pp01	8142010	TT	TT/TTCTTAT	TTCTTAT/TTCTTAT	TTCTTAT/TTCTTAT	TTCTTAT/TTCTTAT	TTCTTAT/TTCTTAT	TT/TTCTTAT	Prupe.1G101900	#N/A	MODIFIER	3_prime_UTR_variant
Pp01	8156349	AC	ACTTCCCTCGC/ACTTCCCTCGC	ACTTCCCTCGC/ACTTCCCTCGC	ACTTCCCTCGC/ACTTCCCTCGC	AC/ACTTCCCTCGC	AC/ACTTCCCTCGC	AC/ACTTCCCTCGC	Prupe.1G102300	#N/A	MODERATE	disruptive_inframe_insertion
Pp01	8159741	TAA	TAA/TAA	TAA/TAT	TAA/TAT	TAA/TAA	TAA/TAT	TAA/TAT	Prupe.1G102400	Autophagy-related protein 11	MODIFIER	3_prime_UTR_variant
Pp01	8168079	ACA	CCT/CCT	CCT/CCG	CCT/CCG	CCT/CCT	CCT/CCG	CCT/CCG	Prupe.1G102400	Autophagy-related protein 11	MODIFIER	5_prime_UTR_variant
Pp01	8249784	AT	AC/CA	AC/CA	AC/AA	AC/AA	AC/CA	AC/CA	Prupe.1G103200	DNA binding	MODERATE	missense_variant
Pp01	8268299	GATCTGCAA	GATCTGCAA/GATCTGCAA	GATCTGCAA/GCAAATTGCAGTAAT	GATCTGCAA/GCAAATTGCAGTAAT	GATCTGCAA/GATCTGCAA	GATCTGCAA/GCAAATTGCAGTAAT	GATCTGCAA/GCAAATTGCAGTAAT	Prupe.1G103600	#N/A	MODIFIER	3_prime_UTR_variant
Pp01	8280442	CAA	CAA/CAA	CAA/CAA	CAA/GAG	CAA/GAG	CAA/GAG	CAA/CAA	Prupe.1G103800	ATP binding	LOW	synonymous_variant
Pp01	8280465	TTCCG	TTCCG/TTCCG	TTCCG/TTCCG	TTCCG/CTCCA	TTCCG/CTCCA	TTCCG/CTCCA	TTCCG/TTCCG	Prupe.1G103800	ATP binding	MODERATE	missense_variant
Pp01	8285353	CT	CG/CG	CG/CG	CG/TG	CG/CG	CG/CG	CG/CG	Prupe.1G103800	ATP binding	MODERATE	missense_variant
Pp01	8294003	TGG	TGG/TG	TGG/TG	TGG/TGG	TGG/TG	TGG/TG	TGG/TG	Prupe.1G103900	ATP binding	HIGH	frameshift_variant
Pp01	8294054	CGAA	AGAG/AGAA	AGAG/AGAA	AGAG/AGAA	AGAG/AGAA	AGAG/AGAA	AGAG/AGAG	Prupe.1G103900	ATP binding	LOW	synonymous_variant
Pp01	8295940	ACCG	ACCA/ACCA	ACCA/TCCA	ACCA/TCCA	ACCA/TCCA	ACCA/TCCA	ACCA/ACCA	Prupe.1G103900	ATP binding	LOW	synonymous_variant
Pp01	8296881	AACT	GCTG/GCCG	GCTG/GCTG	GCTG/GCTG	GCTG/GCTG	GCTG/GCCG	GCTG/GCTG	Prupe.1G103900	ATP binding	MODERATE	missense_variant
Pp01	8296900	CCCTT	CCCTC/GCCTC	CCCTC/CCCTC	CCCTC/GCCTC	CCCTC/CCCTC	CCCTC/CCCTC	CCCTC/CCCTC	Prupe.1G103900	ATP binding	MODERATE	missense_variant
Pp01	8298711	AAACA	AAA/AAA	AAA/AA	AAA/AAA	AAA/AAA	AAA/AAA	AAA/AAA	Prupe.1G103900	ATP binding	MODIFIER	3_prime_UTR_variant
Pp01	8300915	CAC	CAC/CAG	CAC/CAG	CAC/CAG	CAC/CAT	CAC/CAG	CAC/CAG	Prupe.1G103900	ATP binding	MODERATE	missense_variant
Pp01	8300969	CGAG	CGAA/TGAA	CGAA/CAAG	CGAA/CAAG	CGAA/TGAA	CGAA/TGAA	CGAA/TGAA	Prupe.1G103900	ATP binding	LOW	synonymous_variant
Pp01	8301303	ATTTG	CTTTT/CTTTT	CTTTT/CTTTT	CTTTT/CTTTT	CTTTT/CTTTT	CTTTT/CTTTG	CTTTT/CTTTG	Prupe.1G103900	ATP binding	MODERATE	missense_variant
Pp01	8301706	ACTC	ACTC/ACTC	ACTC/ACTT	ACTC/ACTT	ACTC/ACTT	ACTC/ACTC	ACTC/ACTT	Prupe.1G103900	ATP binding	LOW	synonymous_variant
Pp01	8302072	GGGC	GGGC/AGGG	GGGC/AGGG	GGGC/AGGG	GGGC/AGGG	GGGC/GGGC	GGGC/GGGC	Prupe.1G103900	ATP binding	LOW	synonymous_variant
Pp01	8302438	CCTT	CCTC/TCTC	CCTC/CTTA	CCTC/TCTC	CCTC/TCTC	CCTC/TCTC	CCTC/CTTA	Prupe.1G103900	ATP binding	MODERATE	missense_variant
Pp01	8303076	CTGTT	CTGTC/TTGTC	CTGTC/CTGTC	CTGTC/TTGTC	CTGTC/CTGTC	CTGTC/CTGTC	CTGTC/CTGTC	Prupe.1G103900	ATP binding	MODERATE	missense_variant
Pp01	8304469	TT	TT/TAT	TT/TAT	TT/TAT	TT/TAT	TT/TAT	TT/TT	Prupe.1G103900	ATP binding	MODIFIER	5_prime_UTR_variant
Pp01	8304475	CCAA	CCAA/CCACAA	CCAA/CCACAA	CCAA/CCACAA	CCAA/CCACAA	CCAA/CCACAA	CCACAA/CCACAA	Prupe.1G103900	ATP binding	MODIFIER	5_prime_UTR_variant
Pp01	8304832	TAAAAAAAAAG	TAAAAAAAG/TAAAAAAAG	TAAAAAAAG/AAATAAAAAAG	TAAAAAAAG/AAATAAAAAAG	TAAAAAAAG/TAAAAAAAG	TAAAAAAAG/AAATAAAAAAG	TAAAAAAAG/AAATAAAAAAG	Prupe.1G103900	ATP binding	MODIFIER	5_prime_UTR_variant
Pp01	8307312	TAAGC	TAAGGC/CAAGGC	TAAGGC/TAAGGC	TAAGGC/CAAGGC	TAAGGC/TAAGGC	TAAGGC/CAAGGC	TAAGGC/CAAGGC	Prupe.1G103900	ATP binding	MODIFIER	5_prime_UTR_variant
Pp01	8322165	AG	AG/AG	AG/AG	AG/AG	AG/AG	AG/AGTTG	AG/AGTTG	Prupe.1G104000	IMP-GMP specific 5'-nucleotidase	MODERATE	disruptive_inframe_insertion
Pp01	8322425	CT	CT/CT	CT/CT	CT/CT	CT/AA	CT/AA	CT/CT	Prupe.1G104000	IMP-GMP specific 5'-nucleotidase	MODERATE	missense_variant
Pp01	8332618	CTTG	CTTG/CTTTTG	CTTG/CTTG	CTTG/CTTTTG	CTTG/CTTG	CTTG/CTTTTG	CTTG/CTTTTG	Prupe.1G104000	IMP-GMP specific 5'-nucleotidase	HIGH	frameshift_variant
Pp01	8332664	CT	CT/CT	CT/CT	CT/CT	CT/CAT	CT/CT	CT/CT	Prupe.1G104000	IMP-GMP specific 5'-nucleotidase	MODIFIER	3_prime_UTR_variant
Pp01	8333572	ATTA	TTTT/TTTT	TTTT/TTTT	ATTA/TTTT	ATTA/TTTT	TTTT/TTTT	TTTT/TTTT	Prupe.1G104100	ATP binding	MODIFIER	3_prime_UTR_variant
Pp01	8334371	GCA	GCA/GCT	GCA/CCT	GCA/GCT	GCA/CCT	GCA/GCT	GCA/CCT	Prupe.1G104100	ATP binding	MODERATE	missense_variant
Pp01	8335270	ATTAAT	ATTAAC/ACTAAC	ATTAAC/ATTAAC	ATTAAC/ACTAAC	ATTAAC/ACTAAC	ATTAAC/ACTAAC	ATTAAC/ACTAAC	Prupe.1G104100	ATP binding	MODERATE	missense_variant
Pp01	8335299	AGGC	AGGG/AGGA	AGGG/AGGA	AGGG/AGGA	AGGG/GGGG	AGGG/GGGG	AGGG/AGGA	Prupe.1G104100	ATP binding	LOW	synonymous_variant
Pp01	8335351	AAG	AAG/TAC	AAG/TAC	AAG/AAG	AAG/AAG	AAG/TAC	AAG/TAC	Prupe.1G104100	ATP binding	MODERATE	missense_variant
Pp01	8336204	CGCA	TGCA/TGCC	TGCA/TGCA	TGCA/TGCC	TGCA/TGCA	TGCA/TGCC	TGCA/TGCC	Prupe.1G104100	ATP binding	LOW	synonymous_variant
Pp01	8337817	GCCA	GCCA/ACCG	GCCA/GCCC	GCCA/GCCC	GCCA/ACCG	GCCA/GCCC	GCCA/ACCG	Prupe.1G104100	ATP binding	LOW	synonymous_variant
Pp01	8337840	CATTG	CATTA/TATTA	CATTA/TATTA	CATTG/CATTA	CATTG/CATTA	CATTG/CATTA	CATTG/CATTA	Prupe.1G104100	ATP binding	MODERATE	missense_variant
Pp01	8339395	CG	CA/TA	CA/TA	CA/CA	CA/TA	CA/TA	CA/CA	Prupe.1G104100	ATP binding	LOW	5_prime_UTR_premature_start_codon_gain_variant
Pp01	8339460	TTCC	ATTT/ATTT	ATTT/TTTT	ATTT/TTTT	ATTT/ATTT	ATTT/ATTT	ATTT/TTTT	Prupe.1G104100	ATP binding	MODIFIER	5_prime_UTR_variant
Pp01	8339777	GG	GG/GC	GG/GC	GG/GC	GG/GT	GG/GC	GG/GT	Prupe.1G104100	ATP binding	MODIFIER	5_prime_UTR_variant
Pp01	8340222	TCAGCCTAC	TCAGCCTAC/TCAGCCTACAGCCTAC	TCAGCCTACAGCCTAC/TCAGCCTACAGCCTAC	TCAGCCTACAGCCTAC/TCAGCCTACAGCCTAC	TCAGCCTACAGCCTAC/TCAGCCTACAGCCTAC	TCAGCCTACAGCCTAC/TCAGCCTACAGCCTAC	TCAGCCTAC/TCAGCCTACAGCCTAC	Prupe.1G104100	ATP binding	MODIFIER	5_prime_UTR_variant
Pp01	8389294	AAG	AAG/TAC	AAG/AAC	AAG/TAC	AAG/AAC	AAG/TAC	AAG/AAC	Prupe.1G104300	ATP binding	LOW	synonymous_variant
Pp01	8389668	TAGT	TAGA/TAGA	TAGA/AAGA	TAGA/AAGA	TAGA/AAGA	TAGA/AAGA	TAGA/AAGA	Prupe.1G104300	ATP binding	LOW	synonymous_variant
Pp01	8389742	ACTG	GCTC/GGTC	GCTC/GCTC	GCTC/GGTC	GCTC/GGTC	GCTC/GCTC	GCTC/GCTC	Prupe.1G104300	ATP binding	MODERATE	missense_variant
Pp01	8391523	AAGA	AAGA/AAGA	AAGA/TAGG	AAGA/TAGG	AAGA/TAGG	AAGA/TAGG	AAGA/TAGG	Prupe.1G104300	ATP binding	LOW	synonymous_variant
Pp01	8391834	GCC	GCT/ACT	GCT/GCT	GCT/ACT	GCT/ACT	GCT/ACT	GCT/ACT	Prupe.1G104300	ATP binding	MODERATE	missense_variant
Pp01	8392165	TA	TA/GG	TA/GG	TA/TA	TA/GG	TA/GG	TA/GG	Prupe.1G104300	ATP binding	MODERATE	missense_variant
Pp01	8411104	AAG	AAG/AAC	AAG/AAC	AAG/TAC	AAG/TAC	AAG/TAC	AAG/TAC	Prupe.1G104400	ATP binding	MODERATE	missense_variant
Pp01	8411376	TAA	TAG/CAG	TAG/CAG	TAG/CAG	TAG/TAG	TAG/CAG	TAG/CAG	Prupe.1G104400	ATP binding	LOW	synonymous_variant
Pp01	8411930	ATCCT	TTCCG/TTCTG	TTCCG/TTCCG	TTCCG/TTCTG	TTCCG/TTCTG	TTCCG/TTCTG	TTCCG/TTCCG	Prupe.1G104400	ATP binding	MODERATE	missense_variant
Pp01	8411940	TGT	TGC/CGC	TGC/TGC	TGC/CGC	TGC/TGC	TGC/CGC	TGC/TGC	Prupe.1G104400	ATP binding	MODERATE	missense_variant
Pp01	8411955	ACT	TCC/ACC	TCC/ATC	TCC/ACC	TCC/ACC	TCC/ACC	TCC/ATC	Prupe.1G104400	ATP binding	MODERATE	missense_variant
Pp01	8412083	CGCT	CGCT/GGCA	CGCT/CGCT	CGCT/GGCA	CGCT/CGCT	CGCT/CGCT	CGCT/GGCA	Prupe.1G104400	ATP binding	MODERATE	missense_variant
Pp01	8413156	GG	GG/GG	GG/CA	GG/CA	GG/CA	GG/CA	GG/GG	Prupe.1G104400	ATP binding	MODERATE	missense_variant
Pp01	8413547	CATTG	CATTG/CATTA	CATTA/TATTA	CATTA/TATTA	CATTG/CATTA	CATTG/CATTA	CATTA/TATTA	Prupe.1G104400	ATP binding	MODERATE	missense_variant
Pp01	8413941	ATGGCA	AAGGCA/GCGGCT	AAGGCA/GCGGCT	AAGGCA/GCGGCT	AAGGCA/GCGGCT	AAGGCA/AAGGCA	AAGGCA/GCGGCT	Prupe.1G104400	ATP binding	MODERATE	missense_variant
Pp01	8413969	TA	TA/GG	TA/TG	TA/GG	TA/TG	TA/TG	TA/GG	Prupe.1G104400	ATP binding	MODERATE	missense_variant
Pp01	8415035	GC	GC/GC	GC/GC	GC/AA	GC/AA	GC/AA	GC/AA	Prupe.1G104400	ATP binding	MODERATE	missense_variant
Pp01	8415134	GACA	TACG/TATG	TACG/TACG	TACG/TACG	TACG/TACG	TACG/TATG	TACG/TATG	Prupe.1G104400	ATP binding	MODIFIER	5_prime_UTR_variant
Pp01	8415230	CATAA	CATAA/TATA	TATA/TATA	CATAA/TATA	CATAA/TATA	CATAA/TATA	CATAA/TATA	Prupe.1G104400	ATP binding	MODIFIER	5_prime_UTR_variant
Pp01	8415906	GAAAG	GAAAG/GAAAT	GAAAG/GAAAT	GAAAG/TAAAT	GAAAG/GAAAT	GAAAG/TAAAT	GAAAG/GAAAT	Prupe.1G104400	ATP binding	MODIFIER	non_coding_transcript_variant
Pp01	8415983	TTCTGGTCCT	TTCTGCTCCT/TT	TTCTGCTCCT/TTCTGCTCCT	TTCTGCTCCT/TT	TTCTGCTCCT/TT	TTCTGCTCCT/TT	TTCTGCTCCT/TT	Prupe.1G104400	ATP binding	MODIFIER	5_prime_UTR_variant
Pp01	8419893	CAAAA	CAAAAAAA/CAAAAAAA	CAAAA/CAAAAAAA	CAAAA/CAAAAAAA	CAAAAAAA/CAAAAAAA	CAAAA/CAAAAAAA	CAAAA/CAAAAAAA	Prupe.1G104500	IMP-GMP specific 5'-nucleotidase	MODIFIER	5_prime_UTR_variant
Pp01	8420431	CCAGCAGTAGCAGTA	CCAGCAGTAGCAGTA/GCAGCAGTAGCAGTAGCAGTA	CCAGCAGTAGCAGTA/GCAGCAGCAGCAGTA	CCAGCAGTAGCAGTA/GCAGCAGCAGCAGTA	CCAGCAGTAGCAGTA/CCAGCAGTAGCAGTA	CCAGCAGTAGCAGTA/GCAGCAGTAGCAGTAGCAGTA	CCAGCAGTAGCAGTA/GCAGCAGCAGCAGTA	Prupe.1G104500	IMP-GMP specific 5'-nucleotidase	MODERATE	missense_variant&conservative_inframe_insertion
Pp01	8441469	TGG	TG/TG	TGG/TG	TG/TG	TGG/TG	TGG/TG	TG/TG	Prupe.1G104900	LATE EMBRYOGENESIS ABUNDANT (PLANTS) LEA-RELATED	MODIFIER	3_prime_UTR_variant
Pp01	8458902	ACC	ACCC/ACCC	ACCC/ACCC	ACC/ACCC	ACC/ACCC	ACC/ACCC	ACCC/ACCC	Prupe.1G105000	NAF domain	MODIFIER	5_prime_UTR_variant
Pp01	8458948	ATT	ATTT/ATTT	ATTT/ATTT	ATT/ATTT	ATTT/ATTT	ATTT/ATTT	ATTT/ATTT	Prupe.1G105000	NAF domain	MODIFIER	5_prime_UTR_variant
Pp01	8464006	CACACATTG	CATATACTTTA/CATATATTTTA	CATATACTTTA/CATATATTTTA	CATATACTTTA/CATATACTTTA	CATATACTTTA/CATATACTTTA	CATATACTTTA/CATATATTTTA	CATATACTTTA/CATATATTTTA	Prupe.1G105000	NAF domain	MODIFIER	3_prime_UTR_variant
Pp01	8467619	GA	GAGAA/GAGAA	GAGAA/GAGAA	GAGAA/GAGAA	GAGAA/GAGAA	GA/GAGAA	GAGAA/GAGAA	Prupe.1G105100	GUANOSINE-3',5'-BIS(DIPHOSPHATE) 3'-PYROPHOSPHOHYDROLASE	MODIFIER	5_prime_UTR_variant
Pp01	8469456	CT	CTGCTGCTAAT/CTGCTGCTAAT	CTGCTGCTAAT/CTGCTGCTAAT	CT/CTGCTGCTAAT	CT/CTGCTGCTAAT	CT/CTGCTGCTAAT	CT/CTGCTGCTAAT	Prupe.1G105200	ribosome	MODERATE	conservative_inframe_insertion
Pp01	8472868	CC	CC/CAA	CAA/CAA	CAA/CAA	CC/CAA	CAA/CAA	CAA/CAA	Prupe.1G105300	#N/A	MODIFIER	5_prime_UTR_variant
Pp01	8472906	TTCCTCCTCCTCCTCCT	TTCCTCCTCCTCCT/TTCCTCCTCCTCCT	TTCCTCCTCCTCCT/TTCTTCCTCCTCCTCCT	TTCCTCCTCCTCCT/TTCCTCCTCCTCCT	TTCCTCCTCCTCCT/TTCCTCCTCCTCCT	TTCCTCCTCCTCCT/TTCCTCCTCCTCCT	TTCCTCCTCCTCCT/TTCCTCCTCCTCCT	Prupe.1G105300	#N/A	MODIFIER	5_prime_UTR_variant
Pp01	8473802	TACA	TA/TA	TACA/TA	TA/TA	TA/TA	TACA/TA	TA/TA	Prupe.1G105300	#N/A	MODIFIER	3_prime_UTR_variant
Pp01	8474192	TTCAT	TTCAT/TTCATCAT	TTCAT/TTCATCAT	TTCAT/TTCATCAT	TTCAT/TTCAT	TTCAT/TTCATCAT	TTCAT/TTCATCAT	Prupe.1G105300	#N/A	MODIFIER	3_prime_UTR_variant
Pp01	8474372	TC	TC/TT	TC/AT	TC/AT	TC/AT	TC/AT	TC/AT	Prupe.1G105300	#N/A	MODIFIER	3_prime_UTR_variant
Pp01	8492973	CGTA	GGTGTCTTAA/GGTGTCTTAA	GGTGTCTTAA/GGTGTCTTAA	GGTGTCTTAA/GGTGTCTTAA	GGTGTCTTAA/GGTGTCTTAA	GGTGTCTTAA/GGTGTCTTAA	GGTGTCTTAA/GGTG	Prupe.1G105800	PYRUVATE DEHYDROGENASE KINASE	MODIFIER	5_prime_UTR_variant
Pp01	8495807	CA	CTTT/CTTT	CTTT/CT	CTTT/CT	CTTT/CT	CTTT/CT	CTTT/CT	Prupe.1G105900	VESICLE TRANSPORT V-SNARE PROTEIN VTI1-RELATED	MODIFIER	5_prime_UTR_variant
Pp01	8502948	AT	AATGTGT/AATGTGT	AT/AATGTGT	AATGTGT/AATGTGT	AT/AATGTGT	AATGTGT/AATGTGT	AT/AATGTGT	Prupe.1G105900	VESICLE TRANSPORT V-SNARE PROTEIN VTI1-RELATED	MODIFIER	3_prime_UTR_variant
Pp01	8503025	GAA	GGA/GA	GGA/GGA	GGA/GA	GGA/GA	GGA/GGA	GGA/GA	Prupe.1G105900	VESICLE TRANSPORT V-SNARE PROTEIN VTI1-RELATED	MODIFIER	3_prime_UTR_variant
Pp01	8504341	CG	CCGTCTTGAG/CCGTCTTGAG	CCGTCTTGAG/CCGTCTTGAG	CG/CCGTCTTGAG	CCGTCTTGAG/CCGTCTTGAG	CG/CCGTCTTGAG	CCGTCTTGAG/CCGTCTTGAG	Prupe.1G106000	SLX1 (YEAST)-LIKE ENDONUCLEASE	HIGH	frameshift_variant
Pp01	8504560	ACC	ACC/ACC	ACC/ACC	ACC/AC	ACC/AC	ACC/AC	ACC/ACC	Prupe.1G106000	SLX1 (YEAST)-LIKE ENDONUCLEASE	HIGH	frameshift_variant
Pp01	8505094	CA	CA/CA	CA/CA	CA/TG	CA/CA	CA/TG	CA/CA	Prupe.1G106000	SLX1 (YEAST)-LIKE ENDONUCLEASE	MODIFIER	3_prime_UTR_variant
Pp01	8505105	AT	AG/TG	AG/TG	AG/TG	AG/TG	AG/TG	AG/AG	Prupe.1G106000	SLX1 (YEAST)-LIKE ENDONUCLEASE	MODIFIER	3_prime_UTR_variant
Pp01	8505274	TTGTGTA	TTGTGTG/ATGTTTG	TTGTGTG/ATGTTTG	TTGTGTG/ATGTTTG	TTGTGTG/ATGTTTG	TTGTGTG/ATGTTTG	TTGTGTG/TTGTGTG	Prupe.1G106000	SLX1 (YEAST)-LIKE ENDONUCLEASE	MODIFIER	3_prime_UTR_variant
Pp01	8535740	TATT	TATT/TATTT	TATTT/TATTT	TATTT/TATTT	TATT/TATTT	TATTT/TATTT	TATTT/TATTT	Prupe.1G106400	Serine/threonine protein kinase	MODIFIER	5_prime_UTR_variant
Pp01	8542695	CA	CA/TG	CA/TG	CA/TG	CA/CA	CA/TG	CA/CA	Prupe.1G106500	DNA binding	MODIFIER	5_prime_UTR_variant
Pp01	8556284	CTT	CT/CT	CT/CT	CTT/CT	CTT/CT	CT/CT	CT/CT	Prupe.1G106600	DNA binding	MODIFIER	3_prime_UTR_variant
Pp01	8556695	TTAAC	TTAAC/TTAAC	TTAAC/TTAAC	TTAAC/CTAAT	TTAAC/CTAAT	TTAAC/CTAAT	TTAAC/CTAAT	Prupe.1G106600	DNA binding	MODIFIER	3_prime_UTR_variant
Pp01	8585095	AGAG	AGAA/TGAA	AGAA/TGAA	AGAA/TGAA	AGAA/TGAA	AGAA/TGAA	AGAA/AGAA	Prupe.1G106900	membrane	MODIFIER	5_prime_UTR_variant
Pp01	8593047	ATCA	ATCC/CTCCGCAC	ATCC/ATCC	ATCC/CTCCGCAC	ATCC/ATCC	ATCC/CTCCGCAC	ATCC/CTCCGCAC	Prupe.1G107000	ATP binding	MODIFIER	5_prime_UTR_variant
Pp01	8593093	GTT	GTTT/GTTT	GTTT/GTTT	GTT/GTTT	GTTT/GTTT	GTT/GTTT	GTTT/GTTT	Prupe.1G107000	ATP binding	MODIFIER	5_prime_UTR_variant
Pp01	8599532	TCG	TCG/TCG	TCG/TCA	TCG/TCA	TCG/TCA	TCG/TCG	TCG/TCA	Prupe.1G107100	Autophagy protein Atg8 ubiquitin like	LOW	splice_region_variant
Pp01	8599889	AGACAAATGACAAATG	AGACAAATG/AGACAAATG	AGACAAATG/AGACATAAATGATA	AGACAAATG/AGACATAAATGATA	AGACAAATG/AGACATAAATGATA	AGACAAATG/AGACATAAATGATA	AGACAAATG/AGACATAAATGATA	Prupe.1G107200	MATH domain	MODIFIER	3_prime_UTR_variant
Pp01	8600145	GT	TC/GA	TC/TC	TC/TC	TC/GA	TC/GA	TC/GA	Prupe.1G107200	MATH domain	MODERATE	missense_variant
Pp01	8600874	TGTTT	TGTTT/CGTTG	TGTTT/TGTTT	TGTTT/CGTTG	TGTTT/CGTTG	TGTTT/CGTTG	TGTTT/CGTTG	Prupe.1G107200	MATH domain	MODERATE	missense_variant
Pp01	8600893	TCCG	TCCT/CCCA	TCCT/TCCT	TCCT/CCCA	TCCT/CCCA	TCCT/CCCA	TCCT/CCCA	Prupe.1G107200	MATH domain	MODERATE	missense_variant
Pp01	8605144	TC	CT/CT	CT/CT	CT/CT	TC/CT	TC/CT	CT/CT	Prupe.1G107300	MATH domain	MODIFIER	3_prime_UTR_variant
Pp01	8605219	AAGA	AA/AAAA	AA/AAAA	AA/AA	AA/AA	AA/AA	AA/AA	Prupe.1G107300	MATH domain	MODIFIER	3_prime_UTR_variant
Pp01	8605343	CAT	CT/CTT	CT/CT	CT/CT	CT/CT	CT/CT	CT/CTT	Prupe.1G107300	MATH domain	MODIFIER	3_prime_UTR_variant
Pp01	8609973	TAATT	TAATT/CAATG	TAATT/CAATG	TAATT/CAATG	TAATT/CAATG	TAATT/CAATG	TAATT/TAATT	Prupe.1G107400	MATH domain	MODIFIER	5_prime_UTR_variant
Pp01	8609984	GAAT	TAAC/TAAC	TAAC/TAAC	TAAC/TAAT	TAAC/TAAC	TAAC/TAAC	TAAC/TAAC	Prupe.1G107400	MATH domain	MODIFIER	5_prime_UTR_variant
Pp01	8610059	GAAAAAT	GAAAAAT/GAAAAAT	GAAAAAT/GAAAAAT	GAAAAAT/GAAAAT	GAAAAAT/GAAAAT	GAAAAAT/GAAAAT	GAAAAAT/GAAAAT	Prupe.1G107400	MATH domain	MODIFIER	5_prime_UTR_variant
Pp01	8611029	CT	CTTT/CTTT	CT/CTTT	CT/CTTT	CTTT/CTTT	CTTT/CTTT	CTTT/CTTT	Prupe.1G107400	MATH domain	MODIFIER	5_prime_UTR_variant
Pp01	8611132	ACCAGGT	ACCATGG/GCGAGGG	ACCATGG/ACCATGG	ACCATGG/GCGAGGG	ACCATGG/GCGAGGG	ACCATGG/GCGAGGG	ACCATGG/ACCATGG	Prupe.1G107400	MATH domain	MODIFIER	5_prime_UTR_variant
Pp01	8611168	GCAT	GCAG/GCAG	GCAG/GCAG	GCAG/ACAG	GCAG/ACAG	GCAG/ACAG	GCAG/GCAG	Prupe.1G107400	MATH domain	LOW	5_prime_UTR_premature_start_codon_gain_variant
Pp01	8611728	TG	TAAG/AG	TAAG/AG	TAAG/TAAG	TAAG/TAAG	TAAG/TAAG	TAAG/TAAG	Prupe.1G107400	MATH domain	MODIFIER	5_prime_UTR_variant
Pp01	8621320	GAG	GAG/TAC	GAG/TAC	GAG/TAC	GAG/GAG	GAG/GAG	GAG/GAG	Prupe.1G107500	MATH domain	MODERATE	missense_variant
Pp01	8621338	GATGACC	GATGGCG/AGTGGCG	GATGGCG/AGTGGCG	GATGGCG/GATGGCG	GATGGCG/GATGGCG	GATGGCG/GATGGCG	GATGGCG/GATGGCG	Prupe.1G107500	MATH domain	MODERATE	missense_variant
Pp01	8624183	TTATTGGCATCT	TTATTGGCATCTATTGGCATCT/TTATTGGCATCTATTGGCATCT	TTATTGGCATCTATTGGCATCT/TTATTGGCATCTATTGGCATCT	TTATTGGCATCT/TTATTGGCATCTATTGGCATCT	TTATTGGCATCTATTGGCATCT/TTATTGGCATCTATTGGCATCT	TTATTGGCATCT/TTATTGGCATCTATTGGCATCT	TTATTGGCATCTATTGGCATCT/TTATTGGCATCTATTGGCATCT	Prupe.1G107600	MATH domain	LOW	splice_region_variant&intron_variant
Pp01	8624424	AAA	CAC/CAA	CAC/CAA	CAC/CAA	CAC/CAC	CAC/CAA	CAC/CAA	Prupe.1G107600	MATH domain	MODERATE	missense_variant
Pp01	8656511	CGCCT	CGCCT/CGCCC	CGCCT/TATCC	CGCCT/CGCCC	CGCCT/CGCCC	CGCCT/CGCCC	CGCCT/CGCCC	Prupe.1G108000	MATH domain	MODIFIER	5_prime_UTR_variant
Pp01	8666470	AC	AT/AT	AC/AT	AT/AT	AC/AT	AC/AT	AC/AT	Prupe.1G108200	ATP binding	LOW	synonymous_variant
Pp01	8668075	AA	AAATTA/AAATTA	AA/AAATTA	AA/AAATTA	AAATTA/AAATTA	AA/AAATTA	AA/AAATTA	Prupe.1G108300	ATP-grasp domain	MODIFIER	3_prime_UTR_variant
Pp01	8669925	GC	GT/AT	GT/AT	GT/AT	GT/GT	GT/AT	GT/AT	Prupe.1G108300	ATP-grasp domain	MODERATE	missense_variant
Pp01	8670620	CGTCG	CGTCG/CATA	CGTCG/CACA	CGTCG/CACA	CGTCG/CATA	CGTCG/CATA	CGTCG/CACA	Prupe.1G108300	ATP-grasp domain	HIGH	frameshift_variant&missense_variant
Pp01	8670631	GGGCCC	GCGCCT/GCGCCT	GCGCCT/GT	GCGCCT/GCGCCT	GCGCCT/GT	GCGCCT/GT	GCGCCT/GCGCCT	Prupe.1G108300	ATP-grasp domain	MODERATE	missense_variant
Pp01	8674893	CACAA	CACAA/AACAT	CACAA/CACAA	CACAA/AACAT	CACAA/AACAT	CACAA/AACAT	CACAA/AACAT	Prupe.1G108400	#N/A	MODERATE	missense_variant
Pp01	8674914	ACTTC	ACTTC/GCTTA	ACTTC/ACTTC	ACTTC/ACTTC	ACTTC/ACTTC	ACTTC/GCTTA	ACTTC/ACTTC	Prupe.1G108400	#N/A	HIGH	stop_gained
Pp01	8674935	GTGC	GTGA/GTGA	GTGA/GTGA	GTGA/GTGA	GTGA/GTGA	GTGA/TTGA	GTGA/GTGA	Prupe.1G108400	#N/A	MODERATE	missense_variant
Pp01	8675322	CA	CA/CA	CA/TG	CA/TG	CA/TG	CA/TG	CA/TG	Prupe.1G108400	#N/A	MODERATE	missense_variant
Pp01	8680145	GTGTAGC	GTGTGGC/ATGTGGT	GTGTGGC/ATGTGGT	GTGTGGC/ATGTGGT	GTGTGGC/ATGTGGT	GTGTGGC/ATGTGGT	GTGTGGC/ATGTGGC	Prupe.1G108500	Subunit 21 of Mediator complex	MODIFIER	3_prime_UTR_variant
Pp01	8680290	GT	CT/CT	GT/CT	GT/CT	CT/CG	CT/CG	CT/CG	Prupe.1G108500	Subunit 21 of Mediator complex	MODIFIER	3_prime_UTR_variant
Pp01	8684916	TT	TTTGT/TTTGT	TTTGT/TTTGT	TT/TTTGT	TTTGT/TTTGT	TTTGT/TTTGT	TT/TTTGT	Prupe.1G108600	methyltransferase activity	MODIFIER	3_prime_UTR_variant
Pp01	8686296	CTATC	CTCTC/CTCTC	CTCTC/ATCTT	CTCTC/ATCTT	CTCTC/ATCTT	CTCTC/ATCTT	CTCTC/ATCTT	Prupe.1G108700	DNA binding	MODIFIER	5_prime_UTR_variant
Pp01	8692830	GC	GC/GCTGAAGTTATCGCAAC	GCTGAAGTTATCGCAAC/GCTGAAGTTATCGCAAC	GCTGAAGTTATCGCAAC/GCTGAAGTTATCGCAAC	GCTGAAGTTATCGCAAC/GCTGAAGTTATCGCAAC	GCTGAAGTTATCGCAAC/GCTGAAGTTATCGCAAC	GCTGAAGTTATCGCAAC/GCTGAAGTTATCGCAAC	Prupe.1G108700	DNA binding	MODERATE	disruptive_inframe_insertion
Pp01	8696174	GAA	GAAA/GAAA	GAAA/GAAA	GAA/GAAA	GAAA/GAAA	GAA/GAAA	GAAA/GAAA	Prupe.1G108800	Kinesin motor domain	HIGH	frameshift_variant
Pp01	8697673	ACT	ACT/GCG	ACT/ACT	ACT/GCG	ACT/GCG	ACT/ACT	ACT/ACT	Prupe.1G108800	Kinesin motor domain	MODERATE	missense_variant
Pp01	8721153	ATGTTTGTTT	ATGTTT/ATGTTTATTT	ATGTTT/ATGTTT	ATGTTT/ATGTTT	ATGTTT/ATGTTTATTT	ATGTTT/ATGTTTATTT	ATGTTT/ATGTTT	Prupe.1G109100	Nuclear transport receptor RANBP7/RANBP8 (importin beta superfamily)	MODIFIER	5_prime_UTR_variant
Pp01	8735502	GATA	GATA/GGTC	GATA/GGTC	GATA/GGTC	GATA/GGTC	GATA/AGTC	GATA/GGTC	Prupe.1G109400	#N/A	MODERATE	missense_variant
Pp01	8738924	CA	CA/CAATGTA	CA/CAATGTA	CAATGTA/CAATGTA	CA/CAATGTA	CAATGTA/CAATGTA	CA/CAATGTA	Prupe.1G109500	FAMILY NOT NAMED	MODIFIER	3_prime_UTR_variant
Pp01	8738928	TG	TG/GT	TG/GT	TG/GT	TG/GT	TG/TG	TG/GT	Prupe.1G109500	FAMILY NOT NAMED	MODIFIER	3_prime_UTR_variant
Pp01	8738936	CAGAA	CAGAA/CAGAAA	CAGAA/CAGAAA	CAGAA/CAGAAA	CAGAAA/AAGAAA	CAGAA/CAGAAA	CAGAAA/AAGAAA	Prupe.1G109500	FAMILY NOT NAMED	MODIFIER	3_prime_UTR_variant
Pp01	8752441	CGAAGCAGAAGCAG	CGAAGCAGAAGCAGAAGCAG/CGAAGCAGAAGCAGAAGCAG	CGAAGCAGAAGCAGAAGCAG/CGAAGCAGAAGCAGAAGCAG	CGAAGCAGAAGCAG/CGAAGCAGAAGCAGAAGCAG	CGAAGCAGAAGCAGAAGCAG/CGAAGCAGAAGCAGAAGCAG	CGAAGCAGAAGCAG/CGAAGCAGAAGCAGAAGCAG	CGAAGCAGAAGCAG/CGAAGCAGAAGCAGAAGCAG	Prupe.1G109600	ATP-dependent RNA helicase	MODERATE	conservative_inframe_insertion
Pp01	8752541	GCAGCCACAGCCAC	GCAGCCAC/GCAGCCACAGCCGT	GCAGCCAC/GCAGCCAC	GCAGCCAC/GCAGCCACAGCCGT	GCAGCCAC/GCAGCCACAGCCGT	GCAGCCAC/GCAGCCAC	GCAGCCAC/GCAGCCAC	Prupe.1G109600	ATP-dependent RNA helicase	MODERATE	disruptive_inframe_deletion
Pp01	8770419	TCT	TCT/GCG	TCT/TCT	TCT/GCG	TCT/TCT	TCT/GCG	TCT/TCT	Prupe.1G109900	membrane	MODIFIER	5_prime_UTR_variant
Pp01	8781432	TAC	TAC/TAT	TAC/TAT	TAC/TAT	TAC/TAT	TAT/TATAAAT	TAT/TATAAAT	Prupe.1G110100	Glycosyl hydrolases family 28	MODIFIER	intron_variant
Pp01	8783882	GTA	GTA/TGT	TGT/TGT	TGT/TGT	TGT/TGT	GTA/TGT	TGT/TGT	Prupe.1G110100	Glycosyl hydrolases family 28	MODIFIER	5_prime_UTR_variant
Pp01	8826569	GAC	GAC/GTG	GAC/GTG	GTG/GTG	GAC/GTG	GAC/GTG	GAC/GTG	Prupe.1G110300	DNA binding	MODERATE	missense_variant
Pp01	8833038	CT	CTCGCTT/CTCGCTT	CT/CTCGCTT	CT/CTCGCTT	CT/CTCGCTT	CT/CTCGCTT	CT/CTCGCTT	Prupe.1G110400	DNA binding	HIGH	frameshift_variant
Pp01	8840385	ACTCTG	ACTCTG/ACTCTCTCTG	ACTCTCTCTG/ACTCTCTCTG	ACTCTG/ACTCTCTCTG	ACTCTCTCTG/ACTCTCTCTG	ACTCTG/ACTCTCTCTG	ACTCTG/ACTCTCTCTG	Prupe.1G110500	DNA binding	MODIFIER	5_prime_UTR_variant
Pp01	8840396	CTCCCAGTCTA	CTCCCAGTCTA/TTCA	CTCCCAGTCTA/TTCA	CTCCCAGTCTA/TTCA	CTCCCAGTCTA/TTCA	CTCCCAGTCTA/TTCA	CTCCCAGTCTA/CTCCCAGTCTA	Prupe.1G110500	DNA binding	MODIFIER	5_prime_UTR_variant
Pp01	8846261	GG	GG/GGTACCG	GG/GGTACCG	GGTACCG/GGTACCG	GG/GGTACCG	GG/GGTACCG	GGTACCG/GGTACCG	Prupe.1G110600	DNA binding	LOW	splice_region_variant&intron_variant
Pp01	8847230	AT	ATCTGGATT/ATCTGGATT	ATCTGGATT/ATCTGGATT	AT/ATCTGGATT	ATCTGGATT/ATCTGGATT	ATCTGGATT/ATCTGGATT	ATCTGGATT/ATCTGGATT	Prupe.1G110700	membrane	MODIFIER	5_prime_UTR_variant
Pp01	8851536	TT	TT/TGT	TGT/TGT	TGT/TGT	TGT/TGT	TGT/TGT	TGT/TGT	Prupe.1G110700	membrane	MODIFIER	3_prime_UTR_variant
Pp01	8857020	ACCGC	CCAGC/CCAGC	CCAGC/CCAGC	CCAGC/CCAGA	CCAGC/CCAGA	CCAGC/CCAGA	CCAGC/CCAGA	Prupe.1G110800	PREDICTED PROTEIN	MODIFIER	3_prime_UTR_variant
Pp01	8857724	ACC	ACCC/ACCC	ACCC/ACCC	ACCC/ACCC	ACC/ACCC	ACCC/ACCC	ACCC/ACCC	Prupe.1G110900	flavin adenine dinucleotide binding	MODIFIER	5_prime_UTR_variant
Pp01	8880006	GTGC	GTGC/ATGT	GTGC/GTGC	GTGC/ATGT	GTGC/ATGT	GTGC/ATGT	GTGC/ATGT	Prupe.1G111400	0	MODERATE	missense_variant
Pp01	8890553	AC	AC/ATACTGTC	ATACTGTC/ATACTGTC	ATACTGTC/ATACTGTC	ATACTGTC/ATACTGTC	ATACTGTC/ATACTGTC	ATACTGTC/ATACTGTC	Prupe.1G111600	HECT DOMAIN UBIQUITIN-PROTEIN LIGASE	MODIFIER	3_prime_UTR_variant
Pp01	8899478	CTTAATTGATGTAT	CT/CTCAATTGATGTAT	CT/CTCAATTGATGTAT	CT/CT	CT/CTCAATTGATGTAT	CT/CTCAATTGATGTAT	CT/CTCAATTGATGTAT	Prupe.1G111600	HECT DOMAIN UBIQUITIN-PROTEIN LIGASE	MODERATE	missense_variant
Pp01	8922188	CCTACTACTAC	CCTACTAC/CCTACTAC	CCTACTAC/CCTACTAC	CCTACTAC/CCTACTACTGC	CCTACTAC/CCTACTACTGC	CCTACTAC/CCTACTAC	CCTACTAC/CCTACTAC	Prupe.1G111700	myb proto-oncogene protein, plant	MODERATE	missense_variant
Pp01	8933987	ATT	ATT/ATT	ATT/ATT	ATT/ATTT	ATT/ATTT	ATT/ATT	ATT/ATT	Prupe.1G111800	glycopeptide alpha-N-acetylgalactosaminidase activity	MODIFIER	5_prime_UTR_variant
Pp01	8957542	CTGA	CTGA/ATGT	CTGA/ATGT	ATGT/ATGT	CTGA/ATGT	CTGA/ATGT	ATGT/ATGT	Prupe.1G112200	#N/A	MODERATE	missense_variant
Pp01	8958946	AT	GG/GG	GG/GG	GG/GG	GG/AG	GG/AG	GG/GG	Prupe.1G112300	#N/A	MODERATE	missense_variant
Pp01	8992832	GA	GATCTGGTGCATGTAA/GATCTGGTGCATGTAA	GATCTGGTGCATGTAA/GATCTGGTGCATGTAA	GA/GATCTGGTGCATGTAA	GATCTGGTGCATGTAA/GATCTGGTGCATGTAA	GATCTGGTGCATGTAA/GATCTGGTGCATGTAA	GATCTGGTGCATGTAA/GATCTGGTGCATGTAA	Prupe.1G112900	Cleavage inducing molecular chaperone	MODIFIER	3_prime_UTR_variant
Pp01	9041319	GCTGATAT	GCTGATAT/GAATAC	GCTGATAT/GCTGATAT	GCTGATAT/GCTGATAT	GCTGATAT/GAATAC	GCTGATAT/GAATAC	GCTGATAT/GCTGATAT	Prupe.1G113800	Plant invertase/pectin methylesterase inhibitor	MODIFIER	5_prime_UTR_variant
Pp01	9042617	AT	AT/ATGCCAACATT	AT/ATGCCAACATT	ATGCCAACATT/ATGCCAACATT	ATGCCAACATT/ATGCCAACATT	ATGCCAACATT/ATGCCAACATT	ATGCCAACATT/ATGCCAACATT	Prupe.1G113900	#N/A	MODIFIER	3_prime_UTR_variant
Pp01	9056314	TT	TTTAAT/TTTAAT	TT/TTTAAT	TTTAAT/TTTAAT	TTTAAT/TTTAAT	TT/TTTAAT	TT/TTTAAT	Prupe.1G114200	#N/A	MODIFIER	5_prime_UTR_variant
Pp01	9056648	TCGA	TCGA/ACGG	ACGG/ACGG	ACGG/ACGG	TCGA/ACGG	ACGG/ACGG	ACGG/ACGG	Prupe.1G114200	#N/A	MODIFIER	3_prime_UTR_variant
Pp01	9063211	GAAT	GT/GTAT	GT/GT	GT/GT	GT/GTAT	GT/GTAT	GT/GTAT	Prupe.1G114400	GTPase XAB1, interacts with DNA repair protein XPA	MODIFIER	3_prime_UTR_variant
Pp01	9066566	AC	TG/TG	TG/TC	TG/TG	TG/TG	TG/TG	TG/TG	Prupe.1G114400	GTPase XAB1, interacts with DNA repair protein XPA	MODIFIER	5_prime_UTR_variant
Pp01	9085171	CCAA	CCAA/CA	CCAA/CA	CCAA/CA	CA/CA	CCAA/CA	CA/CA	Prupe.1G114600	WW domain	MODIFIER	3_prime_UTR_variant
Pp01	9085175	ATGCCTTGA	AA/AA	AA/AA	AA/ATGAGATGT	AA/AA	AA/ATGAGATGT	AA/AA	Prupe.1G114600	WW domain	MODIFIER	3_prime_UTR_variant
Pp01	9089338	ATATAATTAATC	GTATAATC/GTATAATC	GTATAATC/GTATAATC	GTATAATC/GTATAATC	GTATAATC/GTATAATC	GTATAATC/GTATAATCACACATCCGTCATC	GTATAATC/GTATAATC	Prupe.1G114800	regulation of transcription, DNA-dependent	MODIFIER	3_prime_UTR_variant
Pp01	9089350	ACA	ACA/CAT	ACA/CAT	ACA/ACA	ACA/CAT	ACA/CAT	ACA/CAT	Prupe.1G114800	regulation of transcription, DNA-dependent	MODIFIER	3_prime_UTR_variant
Pp01	9089721	GGA	AAC/AAA	AAC/AAC	AAC/AAA	AAC/AAA	AAC/AAA	AAC/AAA	Prupe.1G114800	regulation of transcription, DNA-dependent	MODIFIER	3_prime_UTR_variant
Pp01	9091777	GA	GA/GA	GA/GA	GA/GA	GA/GATA	GA/GATA	GA/GATA	Prupe.1G114800	regulation of transcription, DNA-dependent	MODIFIER	5_prime_UTR_variant
Pp01	9091823	AAAG	AAGG/AAGG	AAGG/GAGA	AAGG/AAGG	AAGG/GAGG	AAGG/GAGG	AAGG/GAGA	Prupe.1G114800	regulation of transcription, DNA-dependent	MODIFIER	5_prime_UTR_variant
Pp01	9113121	CGTTGGTGTTGGTG	CGTTGGTGTTGGTG/TGTTGGTGTTGGTG	CGTTGGTGTTGGTG/TGTTGGTGTTGGTG	TGTTGGTGTTGGTG/CGTTGGTGTTGGTGTTGGTGTTGGTGTTGGTG	TGTTGGTGTTGGTG/CGTTGGTGTTGGTGTTGGTGTTGGTGTTGGTG	TGTTGGTGTTGGTG/CGTTGGTGTTGGTGTTGGTGTTGGTGTTGGTG	CGTTGGTGTTGGTG/TGTTGGTGTTGGTG	Prupe.1G115100	#N/A	MODIFIER	intron_variant
Pp01	9113538	GA	GG/GG	GG/GG	GA/GG	GA/GG	GA/GG	GA/GG	Prupe.1G115100	#N/A	MODIFIER	5_prime_UTR_variant
Pp01	9113566	TGGTTGAG	TGGTTGAG/TG	TGGTTGAG/TGGTTGAG	TGGTTGAG/TG	TGGTTGAG/TG	TGGTTGAG/TG	TGGTTGAG/TGGTTGAG	Prupe.1G115100	#N/A	MODIFIER	5_prime_UTR_variant
Pp01	9113727	TCT	TCT/TCT	TCT/TT	TCT/TT	TCT/TT	TCT/TT	TCT/TT	Prupe.1G115100	#N/A	MODIFIER	5_prime_UTR_variant
Pp01	9115756	TTGAAGGATGAAGGAT	TTGAAGGAT/TTGAAGGATGAAGGGT	TTGAAGGAT/TTGAAGGAT	TTGAAGGAT/TTGAAGGATGAAGGGT	TTGAAGGAT/TTGAAGGAT	TTGAAGGAT/TTGAAGGATGAAGGGT	TTGAAGGAT/TTGAAGGAT	Prupe.1G115200	#N/A	MODIFIER	3_prime_UTR_variant
Pp01	9115850	AA	ATTATCTATC/ATTATCTATC	ATTATCTATC/TC	ATTATCTATC/ATTATCTATC	ATTATCTATC/ATTATCTATC	ATTATCTATC/TC	ATTATCTATC/ATTATCTATC	Prupe.1G115200	#N/A	MODIFIER	3_prime_UTR_variant
Pp01	9121709	CT	CT/CTATTTT	CTATTTT/CTATTTT	CTATTTT/CTATTTT	CTATTTT/CTATTTT	CT/CTATTTT	CTATTTT/CTATTTT	Prupe.1G115300	#N/A	MODIFIER	3_prime_UTR_variant
Pp01	9127240	TCC	TCC/TCCC	TCCC/TCCC	TCC/TCCC	TCC/TCCC	TCC/TCCC	TCCC/TCCC	Prupe.1G115500	SUBFAMILY NOT NAMED	MODIFIER	5_prime_UTR_variant
Pp01	9144600	CC	CC/TA	CC/CC	CC/CC	CC/TA	CC/TA	CC/TA	Prupe.1G115800	0	MODIFIER	3_prime_UTR_variant
Pp01	9150896	TCGG	TGTAAGA/TGTAAGG	TGTAAGA/TGTAAGA	TGTAAGA/TGTAAGG	TGTAAGA/TGTAAGG	TGTAAGA/TGTAAGA	TGTAAGA/TGTAAGG	Prupe.1G115900	UBIQUITIN-CONJUGATING ENZYME E2	MODIFIER	3_prime_UTR_variant
Pp01	9151389	GCATC	GT/GT	GT/GT	GT/GT	GT/GT	GT/GT	GT/GCAGT	Prupe.1G115900	UBIQUITIN-CONJUGATING ENZYME E2	MODERATE	missense_variant
Pp01	9152030	TGGCCAGG	TGGCCAGG/TGGCCAGG	TGGCCAGG/TG	TGGCCAGG/TG	TGGCCAGG/TGGCCAGG	TGGCCAGG/TG	TGGCCAGG/TG	Prupe.1G115900	UBIQUITIN-CONJUGATING ENZYME E2	MODERATE	disruptive_inframe_deletion
Pp01	9152245	GCAC	GCAC/GCAC	GCAC/GC	GCAC/GC	GCAC/GC	GCAC/GC	GCAC/GC	Prupe.1G115900	UBIQUITIN-CONJUGATING ENZYME E2	HIGH	frameshift_variant
Pp01	9152265	AGG	AGG/AGG	AGG/AG	AGG/AG	AGG/AG	AGG/AG	AGG/AG	Prupe.1G115900	UBIQUITIN-CONJUGATING ENZYME E2	HIGH	frameshift_variant
Pp01	9152309	AACC	AACC/AACC	AACC/GAAT	AACC/GAAT	AACC/AACC	AACC/GAAT	AACC/GAAT	Prupe.1G115900	UBIQUITIN-CONJUGATING ENZYME E2	MODERATE	missense_variant
Pp01	9152323	AGCCG	CGCCG/CGCCG	CGCCG/CGCCA	CGCCG/CGCCA	CGCCG/CGCCG	CGCCG/CGCCA	CGCCG/CGCCG	Prupe.1G115900	UBIQUITIN-CONJUGATING ENZYME E2	MODERATE	missense_variant
Pp01	9167243	AGAAC	AGAAC/TGAAACA	TGAAACA/TGAAACA	AGAAC/TGAAACA	AGAAC/TGAAACA	AGAAC/TGAAACA	AGAAC/TGAAACA	Prupe.1G116300	GDSL-like Lipase/Acylhydrolase	MODIFIER	3_prime_UTR_variant
Pp01	9167254	CAA	CA/CA	CA/CA	CAA/CA	CAA/CA	CAA/CA	CAA/CA	Prupe.1G116300	GDSL-like Lipase/Acylhydrolase	MODIFIER	3_prime_UTR_variant
Pp01	9167290	GC	GC/AT	AT/AT	GC/AT	GC/AT	GC/AT	GC/AT	Prupe.1G116300	GDSL-like Lipase/Acylhydrolase	MODIFIER	3_prime_UTR_variant
Pp01	9167387	AGTTT	TGTTA/TGTTA	TGTTA/TGTTA	TGTTA/AGTTA	TGTTA/AGTTA	TGTTA/AGTTA	TGTTA/AGTTA	Prupe.1G116300	GDSL-like Lipase/Acylhydrolase	LOW	synonymous_variant
Pp01	9186599	GCTGGAG	GCTGGAG/ACCGGAA	GCTGGAG/ACCGGAA	GCTGGAG/ACCGGAA	GCTGGAG/ACTGGAA	GCTGGAG/ACCGGAA	GCTGGAG/ACTGGAA	Prupe.1G116600	pectinesterase activity	MODERATE	missense_variant
Pp01	9186847	CATA	CATA/CA	CATA/CA	CA/CA	CA/CA	CA/CA	CA/CA	Prupe.1G116600	pectinesterase activity	MODIFIER	3_prime_UTR_variant
Pp01	9201292	CTAT	CT/CT	CTAT/CT	CTAT/CT	CTAT/CT	CTAT/CT	CTAT/CT	Prupe.1G116700	#N/A	MODIFIER	upstream_gene_variant
Pp01	9212116	TT	TT/TTTTTTTCT	TT/TTTTTTTCT	TT/TT	TT/TTTTTTTCT	TT/TTTTTTTCT	TT/TTTTTTTCT	Prupe.1G116900	Protein tyrosine kinase	MODIFIER	3_prime_UTR_variant
Pp01	9218071	TCTTACTCT	TT/TT	TT/TT	TT/TTCTTCTCT	TT/TT	TT/TTCTTCTCT	TT/TT	Prupe.1G116900	Protein tyrosine kinase	MODIFIER	5_prime_UTR_variant
Pp01	9218081	TCT	TT/TT	TCT/TT	TCT/TT	TT/TT	TCT/TT	TT/TT	Prupe.1G116900	Protein tyrosine kinase	MODIFIER	5_prime_UTR_variant
Pp01	9218138	CTCT	CTCT/GTCAC	CTCT/GTCAC	CTCT/GTCAC	CTCT/GTCAC	GTCAC/GTCAC	GTCAC/GTCAC	Prupe.1G116900	Protein tyrosine kinase	MODIFIER	5_prime_UTR_variant
Pp01	9222213	ACGA	ATGCCAATAGG/ATGCCAATAGG	ATGCCAATAGG/ATGCCAATAGG	ATGCCAATAGG/ATGCCAATAGG	ATGCCAATAGG/ATGC	ATGCCAATAGG/ATGCCAATAGG	ATGCCAATAGG/ATGCCAATAGG	Prupe.1G117000	membrane	MODIFIER	intron_variant
Pp01	9232867	AAATAG	AAATAG/AAT	AAATAG/AAATAG	AAATAG/AAATAG	AAATAG/AAATAG	AAATAG/AAATAG	AAATAG/AAATAG	Prupe.1G117200	transferase activity, transferring acyl groups, acyl groups converted into alkyl on transfer	MODIFIER	5_prime_UTR_variant
Pp01	9233045	CT	TG/TG	CT/TG	CT/TG	CT/TG	CT/TG	TG/TG	Prupe.1G117200	transferase activity, transferring acyl groups, acyl groups converted into alkyl on transfer	MODIFIER	5_prime_UTR_variant
Pp01	9239450	CATAGAACA	AACGTAAGT/AACGTAAGT	AACGTAAGT/AACGTAAGT	AACGTAAGT/AACGTAAGT	AACGTAAGT/CAGAGGAAT	AACGTAAGT/CAGAGGAAT	AACGTAAGT/AACGTAAGT	Prupe.1G117300	#N/A	MODERATE	missense_variant
Pp01	9261670	TC	TC/TC	TC/TC	TC/TCTCTCTAACCCAATTAC	TC/TCTCTCTAACCCAATTAC	TC/TCTCTCTAACCCAATTAC	TC/TCTCTCTAACCCAATTAC	Prupe.1G117700	Serine/threonine protein kinase	MODIFIER	5_prime_UTR_variant
Pp01	9261678	ACC	ACCC/ACCC	ACCC/ACCC	ACC/ACCC	ACC/ACCC	ACC/ACCC	ACC/ACCC	Prupe.1G117700	Serine/threonine protein kinase	MODIFIER	5_prime_UTR_variant
Pp01	9292343	GGAG	GG/GG	GG/GG	GG/GG	GG/GG	GGAG/GG	GG/GG	Prupe.1G118100	peptidyl-prolyl cis-trans isomerase activity	MODIFIER	5_prime_UTR_variant
Pp01	9293885	TA	TC/TC	TC/TC	TC/TC	TC/TC	TA/TC	TC/TC	Prupe.1G118200	#N/A	MODERATE	missense_variant
Pp01	9294907	ACACTCACTC	ACACTCACTC/ACACTCACTCACTC	ACACTCACTC/ACACTCACTCACTC	ACACTCACTCACTC/ACACTCACTCACTC	ACACTCACTCACTC/ACACTCACTCACTC	ACACTCACTCACTC/ACACTCACTCACTC	ACACTCACTCACTC/ACACTCACTCACTC	Prupe.1G118300	#N/A	MODIFIER	5_prime_UTR_variant
Pp01	9314191	GAGAG	GAAAAT/GAAAAT	GAGAG/GAAAAT	GAGAG/GAAAAT	GAAAAT/GAAAAT	GAGAG/GAAAAT	GAAAAT/GAAAAT	Prupe.1G118800	Plant invertase/pectin methylesterase inhibitor	MODIFIER	5_prime_UTR_variant
Pp01	9315619	AG	AAAAGTC/AAAAGTC	AAAAGTC/AAAAGTC	AAAAGTC/AAAAGTC	AG/AAAAGTC	AAAAGTC/AAAAGTC	AAAAGTC/AAAAGTC	Prupe.1G118800	Plant invertase/pectin methylesterase inhibitor	MODIFIER	3_prime_UTR_variant
Pp01	9321576	CTCCGATCCGATCCGAT	CTCCGATCCGAT/CTCCGATCCGAT	CTCCGATCCGAT/CTCCGATCCGAT	CTCCGATCCGAT/CTCCGATCCGAT	CTCCGATCCGAT/CTCCGATCCGATTCGAT	CTCCGATCCGAT/CTCCGATCCGAT	CTCCGATCCGAT/CTCCGATCCGAT	Prupe.1G119000	UBIQUITIN-CONJUGATING ENZYME E2 J1	MODIFIER	5_prime_UTR_variant
Pp01	9360801	AG	TA/GG	TA/GG	TA/GG	TA/GG	TA/TA	TA/TA	Prupe.1G119800	#N/A	MODIFIER	5_prime_UTR_variant
Pp01	9455746	GA	GA/GAGAAACA	GA/GAGAAACA	GAGAAACA/GAGAAACA	GA/GAGAAACA	GAGAAACA/GAGAAACA	GA/GAGAAACA	Prupe.1G120200	protein binding	LOW	splice_region_variant
Pp01	9455824	GCATG	ACATC/ACAGC	ACATC/ACAGC	ACATC/ACAGC	ACATC/ACAGC	ACATC/GCATC	ACATC/ACAGC	Prupe.1G120200	protein binding	MODIFIER	intron_variant
Pp01	9455829	TACTT	TACTT/GACTCCAT	TACTT/TACTT	TACTT/GACTCCAT	TACTT/TACTT	TACTT/GACTCCAT	TACTT/TACTT	Prupe.1G120200	protein binding	MODIFIER	intron_variant
Pp01	9456224	AA	AA/GC	AA/AA	AA/GC	AA/GC	AA/GC	AA/GC	Prupe.1G120200	protein binding	MODIFIER	intron_variant
Pp01	9456319	CA	CA/CA	CA/CA	CA/CT	CA/TT	CA/CT	CA/CT	Prupe.1G120200	protein binding	MODIFIER	intron_variant
Pp01	9456522	GAA	AAG/AAG	AAG/GGA	AAG/AAG	AAG/AAG	AAG/GGA	AAG/GGA	Prupe.1G120200	protein binding	MODIFIER	3_prime_UTR_variant
Pp01	9458969	GGATCAAC	GGATCAAC/GGATCAAC	GGATCAAC/GGATCAAGATCAAC	GGATCAAC/GGATCAAC	GGATCAAC/GGATCAAGATCAAC	GGATCAAC/GGATCAAC	GGATCAAC/GGATCAAC	Prupe.1G120300	#N/A	MODIFIER	intron_variant
Pp01	9458985	CG	CG/GA	CG/GA	CG/GA	CG/GA	CG/GA	GA/GA	Prupe.1G120300	#N/A	MODIFIER	intron_variant
Pp01	9459093	GGCAGCAGCAGCAG	GGCGGCAGCAGCAG/GGCAGCAGCAGCAGCAG	GGCGGCAGCAGCAG/GGCAGCAGCAGCAGCAG	GGCGGCAGCAGCAG/GGCAGCAGCAGCAGCAG	GGCGGCAGCAGCAG/GGCAGCAGCAGCAGCAG	GGCGGCAGCAGCAG/AGCAGCAGCAGCAG	GGCGGCAGCAGCAG/GGCAGCAGCAGCAGCAG	Prupe.1G120300	#N/A	MODIFIER	intron_variant
Pp01	9459271	GT	GT/AG	GT/AG	GT/AG	GT/GC	GT/AG	GT/GC	Prupe.1G120300	#N/A	MODIFIER	intron_variant
Pp01	9459273	GCAA	GCAA/GCAG	GCAA/GCAG	GCAA/GCAG	GCAA/GCAG	GCAG/GCAG	GCAG/GCAG	Prupe.1G120300	#N/A	MODIFIER	intron_variant
Pp01	9459278	TGG	TGG/CAA	TGG/CAA	TGG/CAA	TGG/CAA	TGG/TGG	TGG/TGG	Prupe.1G120300	#N/A	MODIFIER	intron_variant
Pp01	9475945	TCTCCTCCTCCTCCTCCTCT	TCTCCTCCTCCTCCTCT/TCTCCTCCTCCTCCTCT	TCTCCTCCTCCTCCTCT/TCTCCTCCTCCTCCTCT	TCTCCTCCTCCTCCTCT/TCTCCTCCTCCTCCTTT	TCTCCTCCTCCTCCTCT/TCTCCTCCTCCTCCTTT	TCTCCTCCTCCTCCTCT/TCTCCTCCTCCTCCTTT	TCTCCTCCTCCTCCTCT/TCTCCTCCTCCTCCTCT	Prupe.1G120600	#N/A	MODERATE	missense_variant&disruptive_inframe_deletion
Pp01	9476024	AT	AT/ATGCTGCTCCT	AT/ATGCTGCTCCT	ATGCTGCTCCT/ATGCTGCTCCT	ATGCTGCTCCT/ATGCTGCTCCT	ATGCTGCTCCT/ATGCTGCTCCT	ATGCTGCTCCT/ATGCTGCTCCT	Prupe.1G120600	#N/A	MODERATE	disruptive_inframe_insertion
Pp01	9476075	AAAT	AATC/GATC	AATC/AATC	AATC/GATC	AATC/GATC	AATC/AATC	AATC/GATC	Prupe.1G120600	#N/A	MODERATE	missense_variant
Pp01	9482652	AGT	AGCTAT/AT	AGCTAT/AT	AGCTAT/AT	AGCTAT/AT	AGT/AGCTAT	AGCTAT/AT	Prupe.1G120900	#N/A	MODIFIER	5_prime_UTR_variant
Pp01	9482655	TA	TA/TA	TA/TA	TA/TA	TA/TA	TA/TTTGA	TA/TA	Prupe.1G120900	#N/A	MODIFIER	5_prime_UTR_variant
Pp01	9482678	GTCCA	CTCCA/CTCCG	CTCCA/CTCCA	CTCCA/CTCCA	CTCCA/CTCCG	CTCCA/CTCCA	CTCCA/CTCCG	Prupe.1G120900	#N/A	MODIFIER	5_prime_UTR_variant
Pp01	9482704	ATGTTCTTCTT	ATGTTCTTCTT/AT	ATGTTCTTCTT/AT	ATGTTCTTCTT/ATGTTCTTCTT	ATGTTCTTCTT/AT	ATGTTCTTCTT/AT	ATGTTCTTCTT/AT	Prupe.1G120900	#N/A	LOW	splice_region_variant&intron_variant
Pp01	9482723	GT	GT/GT	GT/AC	GT/GT	GT/AC	GT/AC	GT/GT	Prupe.1G120900	#N/A	MODIFIER	intron_variant
Pp01	9496825	GAC	GAC/GAG	GAC/GAG	GAC/GATAG	GAC/GAG	GAC/GATAG	GAC/GATAG	Prupe.1G121000	#N/A	MODIFIER	5_prime_UTR_variant
Pp01	9496902	CC	CC/CCGATC	CC/CCGATC	CC/CCGATC	CC/CCGATC	CC/CC	CC/CC	Prupe.1G121000	#N/A	HIGH	frameshift_variant
Pp01	9497153	ACTTA	ACTTC/GCTTC	ACTTA/ACTTC	ACTTA/ACTTC	ACTTA/ACTTC	ACTTA/ACTTC	ACTTA/ACTTC	Prupe.1G121000	#N/A	MODERATE	missense_variant
Pp01	9497188	TGGC	TGGC/CGGT	TGGC/CGGC	TGGC/CGGT	TGGC/CGGT	TGGC/CGGT	TGGC/CGGT	Prupe.1G121000	#N/A	LOW	synonymous_variant
Pp01	9501274	TAA	TAAA/TAAA	TAAA/TAAA	TAA/TAAA	TAAA/TAAA	TAA/TAAA	TAAA/TAAA	Prupe.1G121100	#N/A	MODIFIER	5_prime_UTR_variant
Pp01	9501651	GG	GG/TA	GG/TA	GG/GG	GG/TA	GG/TA	GG/TA	Prupe.1G121100	#N/A	MODERATE	missense_variant
Pp01	9501686	GGGCAGCG	TGGCGGCG/TGGCGGCT	TGGCGGCG/TGGCTGCG	TGGCGGCG/TGGCGGCT	TGGCGGCG/TGGCGGCT	TGGCGGCG/TGGCGGCT	TGGCGGCG/TGGCGGCT	Prupe.1G121100	#N/A	MODERATE	missense_variant
Pp01	9502036	ACTTC	ACTTC/AC	ACTTC/AC	ACTTC/ACTTC	ACTTC/AC	ACTTC/AC	ACTTC/AC	Prupe.1G121100	#N/A	MODERATE	disruptive_inframe_deletion
Pp01	9502095	AC	AC/AC	AC/ATTGT	AC/ATTGT	AC/ATTGT	AC/ATTGT	AC/ATTGT	Prupe.1G121100	#N/A	MODIFIER	3_prime_UTR_variant
Pp01	9542272	GC	GC/TT	GC/GC	GC/TT	GC/TT	GC/TT	GC/TT	Prupe.1G121300	#N/A	MODIFIER	3_prime_UTR_variant
Pp01	9542386	TAA	TAAA/TAAA	TAAA/TAAA	TAAA/TAAA	TAA/TAAA	TAA/TAAA	TAA/TAAA	Prupe.1G121300	#N/A	MODIFIER	3_prime_UTR_variant
Pp01	9556400	TAG	CAA/CAG	CAA/CAA	CAA/CAG	CAA/CAG	CAA/CAG	CAA/CAA	Prupe.1G121500	#N/A	MODERATE	missense_variant
Pp01	9562078	ATAGC	ATAGAACTC/GTAGAACTC	ATAGAACTC/ATAGAATTC	ATAGAACTC/GTAGAACTC	ATAGAACTC/GTAGAACTC	ATAGAACTC/ATAGAATTC	ATAGAACTC/GTAGAACTC	Prupe.1G121800	FAMILY NOT NAMED	MODIFIER	3_prime_UTR_variant
Pp01	9562380	CTC	CTC/CCC	CCC/CC	CTC/CCC	CTC/CC	CTC/CCC	CTC/CC	Prupe.1G121800	FAMILY NOT NAMED	HIGH	frameshift_variant
Pp01	9583484	TTAAT	TTAATAAT/TTAATAAT	TTAATAAT/TTAATAAT	TTAATAAT/TTAATAAT	TTAAT/TTAATAAT	TTAAT/TTAATAAT	TTAATAAT/TTAATAAT	Prupe.1G121900	protein binding	MODIFIER	3_prime_UTR_variant
Pp01	9583517	CA	CA/CA	CA/TG	CA/TG	CA/TG	CA/TG	CA/CA	Prupe.1G121900	protein binding	MODIFIER	3_prime_UTR_variant
Pp01	9593061	GC	GCCGCGTACC/GCCGCGTACC	GC/GCCGCGTACC	GC/GCCGCGTACC	GC/GCCGCGTACC	GCCGCGTACC/GCCGCGTACC	GC/GCCGCGTACC	Prupe.1G122200	TIM23	MODIFIER	5_prime_UTR_variant
Pp01	9608073	CCTCTCTCTCTCTCTCTC	CCTCTCTCTCTCTCTCTCTC/CCTCTCTCTCTCTCTCTCTC	CCTCTCTCTCTCTCTCTCTC/CCTCTCTCTCTCTCTCTCTC	CCTCTCTCTCTCTCTCTCTC/CCTCTCTCTCTCTCTCTCTCTCTC	CCTCTCTCTCTCTCTCTCTC/CCTCTCTCTCTCTCTCTCTC	CCTCTCTCTCTCTCTCTCTC/CCTCTCTCTCTCTCTCTCTCTCTC	CCTCTCTCTCTCTCTCTCTC/CCTCTCTCTCTCTCTCTCTC	Prupe.1G122400	flavin adenine dinucleotide binding	MODIFIER	5_prime_UTR_variant
Pp01	9608114	CTCTTCAGATCTCTGT	CTCTTGAGATCTCTCT/CTCTTGAGATCTCTCT	CTCTTGAGATCTCTCT/CTCTTGAGATCTCTCT	CTCTTGAGATCTCTCT/CTCTTGAGATCTCTCT	CTCTTGAGATCTCTCT/CT	CTCTTGAGATCTCTCT/CT	CTCTTGAGATCTCTCT/CTCTTGAGATCTCTCT	Prupe.1G122400	flavin adenine dinucleotide binding	MODIFIER	5_prime_UTR_variant
Pp01	9631773	AT	ATGAAGAATTTT/ATGAAGAATTTT	ATGAAGAATTTT/ATGAAGAATTTT	AT/ATGAAGAATTTT	AT/ATGAAGAATTTT	AT/ATGAAGAATTTT	AT/ATGAAGAATTTT	Prupe.1G122800	DNA binding	MODIFIER	5_prime_UTR_variant
Pp01	9639368	AGCCTGTCAAATT	GGCCT/GGCCT	GGCCT/GGCCTGTCAATTT	GGCCT/GGCCTGTCAATTT	GGCCT/GGCCT	GGCCT/GGCCT	GGCCT/GGCCT	Prupe.1G122900	Predicted chitinase	MODIFIER	3_prime_UTR_variant
Pp01	9659845	CAAA	CAAA/TGTG	CAAA/TGTG	CAAA/TGTG	CAAA/CAAA	CAAA/TGTG	CAAA/CAAA	Prupe.1G123200	cAMP-regulated phosphoprotein/endosulfine conserved region	MODIFIER	3_prime_UTR_variant
Pp01	9661929	GAG	GAG/GAG	GAG/GAG	GAG/AAA	GAG/AAA	GAG/AAA	GAG/AAA	Prupe.1G123300	#N/A	MODIFIER	3_prime_UTR_variant
Pp01	9681094	CGTAC	TGTAT/TGTAT	TGTAT/CGTAT	TGTAT/TGTAT	TGTAT/CGTAT	TGTAT/CGTAT	TGTAT/CGTAT	Prupe.1G123400	#N/A	MODERATE	missense_variant
Pp01	9681108	GCTA	GCTA/GCTA	GCTA/TCTG	GCTA/TCTG	GCTA/GCTA	GCTA/TCTG	GCTA/TCTG	Prupe.1G123400	#N/A	MODERATE	missense_variant
Pp01	9741293	TACAG	CACAG/CACAA	CACAG/CACAG	CACAG/CACAA	CACAG/CACAA	CACAG/CACAG	CACAG/CACAA	Prupe.1G123700	Plant invertase/pectin methylesterase inhibitor	MODERATE	missense_variant
Pp01	9742466	CAC	CAC/CAG	CAC/CAG	CAC/CAG	CAC/CAG	CAC/CAG	CAC/GAG	Prupe.1G123700	Plant invertase/pectin methylesterase inhibitor	MODERATE	missense_variant
Pp01	9742774	GGA	GGA/AAC	GGA/AAC	GGA/GGA	GGA/AAC	GGA/AAC	GGA/AAC	Prupe.1G123700	Plant invertase/pectin methylesterase inhibitor	MODERATE	missense_variant
Pp01	9742885	CGGTACCG	CGGTACCA/CGGTGCCT	CGGTACCA/CGGTGCCT	CGGTACCA/CGGTGCCT	CGGTACCA/CGGTGCCT	CGGTACCA/CGGTGCCT	CGGTACCA/TGGTGCCT	Prupe.1G123700	Plant invertase/pectin methylesterase inhibitor	MODERATE	missense_variant
Pp01	9743139	ATCTGT	AT/AT	AT/AT	AT/AT	AT/AT	AT/AT	AT/ATATGT	Prupe.1G123700	Plant invertase/pectin methylesterase inhibitor	MODIFIER	3_prime_UTR_variant
Pp01	9771487	GC	GC/GCTAC	GCTAC/GCTAC	GC/GCTAC	GCTAC/GCTAC	GC/GCTAC	GC/GCTAC	Prupe.1G124000	protein binding	MODIFIER	5_prime_UTR_variant
Pp01	9778364	CT	CTCCAGT/CTCCAGT	CT/CTCCAGT	CT/CTCCAGT	CTCCAGT/CTCCAGT	CTCCAGT/CTCCAGT	CTCCAGT/CTCCAGT	Prupe.1G124100	#N/A	MODIFIER	5_prime_UTR_variant
Pp01	9778404	TTTCCTTCCTTCCC	TTTCCTTCCC/TTTCCTTCCC	TTTCCTTCCC/TTTCCTTCCC	TTTCCTTCCC/TTTCCTTCCC	TTTCCTTCCC/TTTCCTTCCC	TTTCCTTCCC/TTTCCTTCCC	TTTCCTTCCC/TTTCCTTCCCTCCT	Prupe.1G124100	#N/A	MODIFIER	5_prime_UTR_variant
Pp01	9778434	TCC	TCC/TCCC	TCCC/TCCC	TCC/TCCC	TCC/TCCC	TCC/TCCC	TCC/TCCC	Prupe.1G124100	#N/A	MODIFIER	5_prime_UTR_variant
Pp01	9809745	ATATGTATGT	ATATATAT/ATATAT	ATATATAT/ATATATATAT	ATATATAT/ATATATATAT	ATATATAT/ATATAT	ATATATAT/ATATAT	ATATATAT/ATATATATAT	Prupe.1G124200	Soluble epoxide hydrolase	MODIFIER	3_prime_UTR_variant
Pp01	9814820	AATACC	AATACC/TACACG	AATACC/TACACG	AATACC/TACACG	AATACC/TACACG	AATACC/AATACC	AATACC/TACACG	Prupe.1G124300	Soluble epoxide hydrolase	MODIFIER	5_prime_UTR_variant
Pp01	9814840	AACA	AACA/AA	AACA/AA	AACA/AA	AACA/AA	AACA/AACA	AACA/AA	Prupe.1G124300	Soluble epoxide hydrolase	MODIFIER	5_prime_UTR_variant
Pp01	9814868	CCC	CCC/ACA	CCC/ACA	CCC/ACA	CCC/ACA	CCC/CCC	CCC/CCC	Prupe.1G124300	Soluble epoxide hydrolase	MODIFIER	5_prime_UTR_variant
Pp01	9814876	GAGA	GAGA/TAGC	GAGA/TAGC	GAGA/TAGC	GAGA/TAGC	GAGA/GAGA	GAGA/GAGA	Prupe.1G124300	Soluble epoxide hydrolase	MODIFIER	5_prime_UTR_variant
Pp01	9815113	CG	CA/AA	CG/CA	CG/CA	CG/AA	CA/AA	CG/CA	Prupe.1G124300	Soluble epoxide hydrolase	MODERATE	missense_variant
Pp01	9842106	ATG	ATG/GTA	ATG/GTG	ATG/GTA	ATG/GTA	ATG/GTG	ATG/GTA	Prupe.1G124600	membrane	MODERATE	missense_variant
Pp01	9842127	TAT	TAT/GAA	TAT/GAA	TAT/GAA	TAT/GAA	TAT/TAT	TAT/GAA	Prupe.1G124600	membrane	MODERATE	missense_variant
Pp01	9842192	GAC	GAC/CAG	GAC/CAG	GAC/CAG	GAC/CAG	GAC/AAT	GAC/AAT	Prupe.1G124600	membrane	MODERATE	missense_variant
Pp01	9842641	CATA	CATA/CATT	CATA/AATT	CATA/CATT	CATA/CATT	CATA/CATT	CATA/AATT	Prupe.1G124600	membrane	MODERATE	missense_variant
Pp01	9842724	TGAGTAGTT	TGAGTAGTT/TGCGTAGTT	TGAGTAGTT/TGAATAGTT	TGAGTAGTT/TGCGTAGTT	TGAGTAGTT/TGCGTAGTT	TGAGTAGTT/TGCGTAGTT	TGAGTAGTT/TGAATAGTT	Prupe.1G124600	membrane	MODERATE	missense_variant
Pp01	9842741	AAG	GAT/GAG	AAG/GAT	GAT/GAG	GAT/GAG	AAG/GAT	AAG/GAT	Prupe.1G124600	membrane	MODERATE	missense_variant
Pp01	9843191	TTAG	TTAG/CTAT	TTAG/CTAT	TTAG/TTAG	TTAG/CTAT	TTAG/CTAT	TTAG/TTAG	Prupe.1G124600	membrane	MODERATE	missense_variant
Pp01	9843252	TCG	TCG/TGG	TCG/TGG	TCG/ACA	TCG/TGG	TCG/ACA	TCG/ACA	Prupe.1G124600	membrane	MODERATE	missense_variant
Pp01	9843359	AAAC	AAAC/GAAG	AAAC/AAAG	AAAC/AAAG	AAAC/AAAG	AAAC/AAAG	AAAC/AAAG	Prupe.1G124600	membrane	MODERATE	missense_variant
Pp01	9856897	CTGAA	CTGAA/CTGAA	CTGAA/CTGATGAA	CTGAA/CTGATGAA	CTGAA/CTGATGAA	CTGAA/CTGATGAA	CTGAA/CTGAA	Prupe.1G124900	membrane	MODERATE	conservative_inframe_insertion
Pp01	9856941	CTC	CTG/CTG	CTG/ATG	CTG/ATG	CTG/CTG	CTG/ATG	CTG/ATG	Prupe.1G124900	membrane	MODERATE	missense_variant
Pp01	9857509	CAG	CAG/AAA	AAA/AAA	CAG/AAA	CAG/AAA	CAG/AAA	CAG/AAA	Prupe.1G124900	membrane	MODERATE	missense_variant
Pp01	9857714	GTA	GTA/GTT	GTA/GTA	GTA/GTT	GTA/CTT	GTA/GTT	GTA/CTT	Prupe.1G124900	membrane	MODERATE	missense_variant
Pp01	9857722	CGCTT	CGCTC/TGCCC	CGCTC/CGCTC	CGCTC/TGCCC	CGCTC/TGCTC	CGCTC/TGCCC	CGCTC/TGCTC	Prupe.1G124900	membrane	LOW	synonymous_variant
Pp01	9857734	CA	CA/TC	CA/CA	CA/TC	CA/TC	CA/TC	CA/CA	Prupe.1G124900	membrane	MODERATE	missense_variant
Pp01	9860632	CTA	CTA/TTG	CTA/CTA	CTA/TTG	CTA/CTA	CTA/TTG	CTA/TTG	Prupe.1G125000	membrane	MODERATE	missense_variant
Pp01	9860911	TCC	TCC/TCC	TCC/TC	TCC/TCC	TCC/TC	TCC/TC	TCC/TC	Prupe.1G125000	membrane	HIGH	frameshift_variant
Pp01	9861614	AAT	AAT/AAT	AAT/AGTGAA	AAT/AGTGAA	AAT/AGTGAA	AAT/AGTGAA	AAT/AGTGAA	Prupe.1G125000	membrane	MODERATE	missense_variant&conservative_inframe_insertion
Pp01	9861930	TT	TT/TT	TT/CA	TT/CA	TT/CA	TT/CA	TT/CA	Prupe.1G125000	membrane	MODERATE	missense_variant
Pp01	9862035	TTG	ATG/ATG	ATG/ATC	ATG/ATC	ATG/ATC	ATG/ATC	ATG/ATC	Prupe.1G125000	membrane	MODIFIER	intron_variant
Pp01	9862065	CCAATAAA	TCGATGAG/TCGATGAG	TCGATGAG/TCAATGAA	TCGATGAG/TCGATGAG	TCGATGAG/TCAATGAA	TCGATGAG/TCGATGAG	TCGATGAG/TCAATGAA	Prupe.1G125000	membrane	MODIFIER	intron_variant
Pp01	9862103	TGGTAGT	TGGTAGT/TGGTAGT	TGGTAGT/TGGTAGT	TGGTAGT/TGGTAGGGTAGT	TGGTAGT/TGGTAGT	TGGTAGT/TGGTAGGGTAGT	TGGTAGT/TGGTAGGGTAGT	Prupe.1G125000	membrane	MODIFIER	intron_variant
Pp01	9862454	ATA	AA/AA	AA/AA	AA/AA	ATA/AA	AA/AA	AA/AA	Prupe.1G125100	FUMARYLACETOACETATE HYDROLASE DOMAIN CONTAINING 1 (2-HYDROXYHEPTA-2,4-DIENE-1,7-DIOATE ISOMERASE)	MODIFIER	3_prime_UTR_variant
Pp01	9897954	CATGATCATGATGATGA	CA/CATGAGGAGGAGGAGGA	CA/CATGAGGAGGAGGAGGA	CA/CA	CA/CATGAGGAGGAGGAGGA	CA/CATGAGGAGGAGGAGGA	CA/CATGAGGAGGAGGAGGA	Prupe.1G125600	#N/A	MODIFIER	3_prime_UTR_variant
Pp01	9905996	GCGCCTCCT	GTGCCTCCT/GT	GTGCCTCCT/GTGCCTCCT	GTGCCTCCT/GT	GTGCCTCCT/GT	GTGCCTCCT/GTGCCTCCT	GTGCCTCCT/GT	Prupe.1G125700	FAMILY NOT NAMED	MODIFIER	5_prime_UTR_variant
Pp01	9906006	CGCACGAAA	CGCACGAAA/CA	CGCACGAAA/CGCACGAAA	CGCACGAAA/CA	CGCACGAAA/CA	CGCACGAAA/CGCACGAAA	CGCACGAAA/CA	Prupe.1G125700	FAMILY NOT NAMED	MODIFIER	5_prime_UTR_variant
Pp01	9906016	CAA	CAA/GAG	CAA/GAG	CAA/GAG	CAA/GAG	CAA/CAA	CAA/GAG	Prupe.1G125700	FAMILY NOT NAMED	MODIFIER	5_prime_UTR_variant
Pp01	9910191	AA	AGAGCAAAGATG/AG	AGAGCAAAGATG/AG	AGAGCAAAGATG/AG	AGAGCAAAGATG/AGAGCAAAGATG	AGAGCAAAGATG/AG	AGAGCAAAGATG/AG	Prupe.1G125700	FAMILY NOT NAMED	MODIFIER	3_prime_UTR_variant
Pp01	9917826	TT	TT/TTCT	TTCT/TTCT	TTCT/TTCT	TTCT/TTCT	TT/TTCT	TT/TTCT	Prupe.1G125900	protein transporter activity	MODIFIER	3_prime_UTR_variant
Pp01	9922882	AT	AT/CA	AT/CA	CA/CA	AT/CA	AT/CA	AT/CA	Prupe.1G126000	regulation of transcription, DNA-dependent	MODIFIER	5_prime_UTR_variant
Pp01	9934671	ACTTCCGCCGCCGCCGC	GCTTCCGCCGCCGC/GCTTCCGCCGCCGC	GCTTCCGCCGCCGC/GCTTCCGCCGCCGCCTC	GCTTCCGCCGCCGC/GCTTCCGCCGCCGCCTC	GCTTCCGCCGCCGC/GCTTCCGCCGCCGCCTC	GCTTCCGCCGCCGC/GCTTCCGCCGCCGCCTC	GCTTCCGCCGCCGC/GCTTCCGCCGCCGC	Prupe.1G126200	#N/A	MODIFIER	intron_variant
Pp01	9935260	AATA	AA/AA	AA/AA	AATA/AA	AATA/AA	AA/AA	AA/AA	Prupe.1G126200	#N/A	MODIFIER	5_prime_UTR_variant
Pp01	9941991	AACA	AACA/AACACA	AACA/AACACA	AACA/AACACA	AACA/AACACA	AACA/AACACA	AACACA/AACACA	Prupe.1G126300	cellulose microfibril organization	MODIFIER	5_prime_UTR_variant
Pp01	9949958	TA	TCT/TCT	TCT/TT	TCT/TT	TCT/TCT	TCT/TT	TCT/TT	Prupe.1G126400	Response regulator receiver domain	MODIFIER	5_prime_UTR_variant
Pp01	9962832	CTT	CT/CC	CT/CC	CT/CC	CT/CT	CT/CT	CT/CC	Prupe.1G126600	FAMILY NOT NAMED	MODIFIER	3_prime_UTR_variant
Pp01	9983313	ATT	ATTT/ATTT	ATTT/ATTT	ATT/ATTT	ATTT/ATTT	ATTT/ATTT	ATTT/ATTT	Prupe.1G127100	0	MODIFIER	3_prime_UTR_variant
Pp01	9985087	AAGA	AAGG/AACA	AAGG/AACA	AAGA/AAGG	AAGA/AAGG	AAGG/AACA	AAGG/AACA	Prupe.1G127200	0	LOW	5_prime_UTR_premature_start_codon_gain_variant
Pp01	9986160	CAGGG	AAGGT/AAGGT	AAGGT/CAGGT	AAGGT/CAGGT	AAGGT/CAGGT	AAGGT/CAGGT	AAGGT/AAGGT	Prupe.1G127300	0	MODERATE	missense_variant
Pp01	10003975	TAT	TT/TT	TT/TTT	TT/TT	TT/TT	TT/TT	TT/TT	Prupe.1G127600	response to biotic stimulus	MODIFIER	5_prime_UTR_variant
Pp01	10007696	TA	TA/TGAAGCCAA	TA/TGAAGCCAA	TA/TGAAGCCAA	TA/TGAAGCCAA	TA/TA	TA/TGAAGCCAA	Prupe.1G127700	0	MODIFIER	3_prime_UTR_variant
Pp01	10007700	TAAT	GAAC/TT	GAAC/TT	GAAC/GAAC	GAAC/GAAC	GAAC/GAAC	GAAC/TT	Prupe.1G127700	0	MODIFIER	3_prime_UTR_variant
Pp01	10007798	TTATAA	TAAAAA/TAAAAA	TAAAAA/TA	TAAAAA/TAAAAA	TAAAAA/TA	TAAAAA/TA	TAAAAA/TAAAAA	Prupe.1G127700	0	MODIFIER	3_prime_UTR_variant
Pp01	10007805	ATATATATATTAAAA	AAACAAACAAACAAG/AAACAAACAAACAAG	AAACAAACAAACAAG/AAACAAACAAACAAG	AAACAAACAAACAAG/AACAAACAAACAAG	AAACAAACAAACAAG/AACAAACAAACAAG	AAACAAACAAACAAG/AACAAACAAACAAG	AAACAAACAAACAAG/AACAAACAAACAAG	Prupe.1G127700	0	MODIFIER	3_prime_UTR_variant
Pp01	10010170	AA	AA/GG	AA/AA	AA/AA	AA/AA	AA/GG	AA/GG	Prupe.1G127800	0	MODIFIER	5_prime_UTR_variant
Pp01	10010700	CTGGC	CTGGC/GTGGG	GTGGG/CTGGG	CTGGC/GTGGG	GTGGG/CTGGG	GTGGG/CTGGG	GTGGG/CTGGG	Prupe.1G127800	0	LOW	synonymous_variant
Pp01	10015250	CCAATCAGTG	CCAATCAATT/ACAAGTAGTT	CCAATCAGTG/CCAATCAATT	CCAATCAGTG/CCAATCAATT	CCAATCAGTG/CCAATCAATT	CCAATCAGTG/CCAATCAATT	CCAATCAATT/ACAAGTAGTT	Prupe.1G127900	0	MODERATE	missense_variant
Pp01	10015463	AGATC	GGATC/GGATT	GGATC/GGATT	GGATC/GGATT	GGATC/GGATC	GGATC/GGATT	GGATC/GGATT	Prupe.1G127900	0	MODERATE	missense_variant
Pp01	10019321	AGT	AGC/GGC	AGC/AGC	AGC/GGC	AGC/AGC	AGC/GGC	AGC/GGC	Prupe.1G128000	FERREDOXIN-RELATED	LOW	5_prime_UTR_premature_start_codon_gain_variant
Pp01	10023324	TAA	TAA/TAAA	TAAA/TAAA	TAA/TAAA	TAA/TAAA	TAAA/TAAA	TAA/TAAA	Prupe.1G128200	0	MODIFIER	3_prime_UTR_variant
Pp01	10023640	AGCAT	GGCAT/GGCAC	AGCAT/GGCAT	AGCAT/GGCAT	AGCAT/GGCAT	GGCAT/GGCAC	AGCAT/GGCAC	Prupe.1G128200	0	MODERATE	missense_variant
Pp01	10023905	CAC	CAC/CAC	CAC/CAC	CAC/AAT	CAC/AAT	CAC/AAT	CAC/AAT	Prupe.1G128200	0	MODERATE	missense_variant
Pp01	10024039	TT	TT/CC	CC/CC	TT/CC	CC/CC	TT/CC	CC/CC	Prupe.1G128200	0	MODIFIER	5_prime_UTR_variant
Pp01	10026191	CC	CCCAAATC/CCCAAATC	CCCAAATC/CCCAAATC	CC/CCCAAATC	CCCAAATC/CCCAAATC	CCCAAATC/CCCAAATC	CCCAAATC/CCCAAATC	Prupe.1G128300	0	MODIFIER	3_prime_UTR_variant
Pp01	10035754	CAA	CAA/TAC	CAA/TAC	CAA/TAT	CAA/TAT	CAA/TAC	CAA/TAC	Prupe.1G128400	0	MODIFIER	5_prime_UTR_variant
Pp01	10040596	ATTATTTTTC	ATTTTTATTTTTTC/ATTTTTATTTTTTC	ATTTTTATTTTTTC/TTTATTTTTTC	ATTTTTATTTTTTC/ATTTTTATTTTTTC	ATTTTTATTTTTTC/ATTTTTATTTTTTC	ATTTTTATTTTTTC/ATTTTTATTTTTTC	ATTTTTATTTTTTC/ATTTTTATTTTTTC	Prupe.1G128600	0	MODIFIER	5_prime_UTR_variant
Pp01	10053399	CAA	CAA/CAA	CAA/CAAA	CAA/CAAA	CAA/CAAA	CAA/CAA	CAA/CAAA	Prupe.1G128800	response to biotic stimulus	MODIFIER	5_prime_UTR_variant
Pp01	10053544	GATATAATTTCTTACTA	GATATAATTTCTTACTA/GA	GATATAATTTCTTACTA/GA	GATATAATTTCTTACTA/GA	GATATAATTTCTTACTA/GA	GATATAATTTCTTACTA/GATATAATTTCTTACTA	GATATAATTTCTTACTA/GATATAATTTCTTACTA	Prupe.1G128800	response to biotic stimulus	MODIFIER	5_prime_UTR_variant
Pp01	10060433	TCT	CAG/CAG	CAG/CAG	CAG/CAG	CAG/CAG	CAG/CAG	TCT/CAG	Prupe.1G129100	Copper chaperone	MODIFIER	5_prime_UTR_variant
Pp01	10099160	AGAGGG	AGAGAG/AG	AGAGAG/AG	AGAGAG/AG	AGAGAG/AG	AGAGAG/AGAGAG	AGAGAG/AG	Prupe.1G129600	DnaJ domain	MODIFIER	5_prime_UTR_variant
Pp01	10109640	TT	TTATGAATCT/TTATGAATCT	TTATGAATCT/TTATGAATCT	TTATGAATCT/TTATGAATCT	TTATGAATCT/TTATGAATCT	TT/TTATGAATCT	TTATGAATCT/TTATGAATCT	Prupe.1G129800	Serine/threonine protein phosphatase	HIGH	frameshift_variant&stop_gained
Pp01	10123822	AT	ACAAAAATG/ACAAAAATG	ACAAAAATG/ACAAAAATG	ACAAAAATG/ACAAAAATG	ACAAAAATG/ACAAAAATG	ACAAAAATG/AC	ACAAAAATG/ACAAAAATG	Prupe.1G130100	ribosome	MODIFIER	3_prime_UTR_variant
Pp01	10127555	TTGT	TTGT/TT	TT/TT	TT/TT	TT/TT	TT/TT	TT/TT	Prupe.1G130200	#N/A	MODIFIER	3_prime_UTR_variant
Pp01	10131695	AACACACACG	AACACACACACG/AACACACACACG	AACACACACACG/AACACACACACG	AACACACACACG/AACACACACGCG	AACACACACACG/AACACACACGCG	AACACACACACG/AACACACACGCG	AACACACACACG/AACACACACACG	Prupe.1G130300	0	MODIFIER	3_prime_UTR_variant
Pp01	10139128	AGACA	AGACA/CGA	AGACA/CGA	AGACA/CGA	AGACA/CGA	AGACA/CGA	AGACA/AGACA	Prupe.1G130400	Tetratricopeptide repeat	MODIFIER	5_prime_UTR_variant
Pp01	10139139	GAC	GAC/CAG	GAC/CAG	GAC/CAG	CAG/CAG	CAG/CAG	GAC/CAG	Prupe.1G130400	Tetratricopeptide repeat	MODIFIER	5_prime_UTR_variant
Pp01	10139183	CG	CTTG/CT	CTTG/CT	CTTG/CT	CTTG/CTTG	CTTG/CTTG	CTTG/CT	Prupe.1G130400	Tetratricopeptide repeat	MODIFIER	5_prime_UTR_variant
Pp01	10143912	GT	GT/AC	GT/AC	GT/GT	GT/GT	GT/AC	GT/GT	Prupe.1G130600	Myb/SANT-like DNA-binding domain	MODERATE	missense_variant
Pp01	10143945	GCTTCTCCG	GCTTCTCCG/TCTTATTCA	GCTTCTCCG/TCTTATTCA	GCTTCTCCG/TCTTATTCA	GCTTCTCCG/GCTTCTCCG	GCTTCTCCG/TCTTATTCA	GCTTCTCCG/GCTTCTCCG	Prupe.1G130600	Myb/SANT-like DNA-binding domain	MODERATE	missense_variant
Pp01	10144000	AC	GC/GC	GC/GC	GC/GG	GC/GG	GC/GC	GC/GC	Prupe.1G130600	Myb/SANT-like DNA-binding domain	MODERATE	missense_variant
Pp01	10144208	TA	TG/AG	TG/AG	TG/TG	TG/TG	TG/TG	TG/AG	Prupe.1G130600	Myb/SANT-like DNA-binding domain	MODERATE	missense_variant
Pp01	10144258	TTTC	CTTT/ATTT	CTTT/CTTT	CTTT/ATTT	CTTT/ATTT	CTTT/ATTT	CTTT/ATTT	Prupe.1G130600	Myb/SANT-like DNA-binding domain	MODERATE	missense_variant
Pp01	10144573	AGGT	AGGA/AGGG	GGGA/AGGG	AGGA/GGGA	AGGA/GGGA	AGGA/AGGG	AGGA/GGGA	Prupe.1G130600	Myb/SANT-like DNA-binding domain	MODERATE	missense_variant
Pp01	10144593	CAA	CAG/CAT	CAG/CAG	CAG/CAT	CAG/CAT	CAG/CAT	CAG/CAT	Prupe.1G130600	Myb/SANT-like DNA-binding domain	MODERATE	missense_variant
Pp01	10169376	CCA	CCA/GCT	CCA/CCA	CCA/GCT	CCA/GCT	CCA/GCT	CCA/CCA	Prupe.1G130800	#N/A	MODIFIER	intron_variant
Pp01	10234671	CAAAA	GAAAT/GAAAT	GAAAT/GAAAT	CAAAA/GAAAT	CAAAA/GAAAT	GAAAT/GAAAT	CAAAA/GAAAT	Prupe.1G130900	Protease, Ulp1 family	MODERATE	missense_variant
Pp01	10257669	GTCTT	GTCTT/ATCTG	GTCTT/ATCTG	GTCTT/ATCTG	GTCTT/ATCTG	GTCTT/GTCTT	GTCTT/GTCTT	Prupe.1G131200	#N/A	MODIFIER	intron_variant
Pp01	10332110	GCT	GCC/GCC	GCC/GCC	GCC/GCC	GCC/AGC	GCC/AGC	GCC/AGC	Prupe.1G131500	#N/A	LOW	splice_region_variant&intron_variant
Pp01	10332568	TAAAT	TAAAT/CAAAA	CAAAA/CAAAA	CAAAA/CAAAA	CAAAA/CAAAA	CAAAA/CAAAA	CAAAA/CAAAA	Prupe.1G131500	#N/A	MODIFIER	3_prime_UTR_variant
Pp01	10335982	AT	AT/AC	AT/AC	AT/AC	AT/AT	AT/AC	AT/AT	Prupe.1G131600	#N/A	MODIFIER	upstream_gene_variant
Pp01	10336193	GGAAT	TGAGC/GGAAC	GGAGC/GGAAC	TGAGC/GGAGC	TGAGC/GGAGC	TGAGC/GGAGC	TGAGC/GGAGC	Prupe.1G131600	#N/A	MODIFIER	upstream_gene_variant
Pp01	10336241	GAGC	GAGC/AAGA	GAGC/AAGA	GAGC/AAGA	GAGC/AAGA	GAGC/GAGC	GAGC/AAGA	Prupe.1G131600	#N/A	MODIFIER	3_prime_UTR_variant
Pp01	10336299	GAG	GAG/GAG	GAG/GAG	GAG/TAA	GAG/GAG	GAG/GAG	GAG/GAG	Prupe.1G131600	#N/A	MODIFIER	3_prime_UTR_variant
Pp01	10336335	TCATA	ACATA/ACATA	ACATA/ACATA	ACATA/ACTTG	ACATA/ACTTG	ACATA/ACATA	ACATA/ACATA	Prupe.1G131600	#N/A	MODIFIER	3_prime_UTR_variant
Pp01	10355591	TCT	TCT/TCCT	TCT/TCT	TCT/TCCT	TCT/TCT	TCT/TCT	TCT/TCT	Prupe.1G131700	Sucrose synthase.	MODIFIER	5_prime_UTR_variant
Pp01	10365856	CC	CC/CCTGTTC	CC/CCTGTTC	CC/CCTGTTC	CC/CCTGTTC	CCTGTTC/CCTGTTC	CC/CCTGTTC	Prupe.1G131700	Sucrose synthase.	MODIFIER	intron_variant
Pp01	10365859	ATTA	CTTA/CTTA	CTTA/GTTC	CTTA/GTTC	CTTA/GTTC	CTTA/CTTA	CTTA/CTTA	Prupe.1G131700	Sucrose synthase.	MODIFIER	intron_variant
Pp01	10372919	GTT	GTT/GTTT	GTTT/GTTT	GTT/GTTT	GTT/GTTT	GTT/GTTT	GTTT/GTTT	Prupe.1G131700	Sucrose synthase.	MODIFIER	3_prime_UTR_variant
Pp01	10380033	CA	CACAA/CACAA	CACAA/CACAA	CA/CACAA	CACAA/CACAA	CACAA/CACAA	CACAA/CACAA	Prupe.1G131800	flavin adenine dinucleotide binding	MODIFIER	3_prime_UTR_variant
Pp01	10380079	AAACT	AAACTT/AAACTT	AAACTT/AAACTT	AAACTT/AT	AAACTT/AT	AAACTT/AT	AAACTT/AAACTT	Prupe.1G131800	flavin adenine dinucleotide binding	MODIFIER	3_prime_UTR_variant
Pp01	10397478	TG	AT/AT	TG/AT	TG/AT	AT/AT	AT/AT	AT/AT	Prupe.1G132100	RNA-DEPENDENT RNA POLYMERASE	MODERATE	missense_variant&splice_region_variant
Pp01	10488974	CGTTAG	AGATAA/CGATGAAGATAG	AGATAA/CGATGAAGATAG	AGATAA/CGATGAAGATAG	AGATAA/CGATGAAGATAG	AGATAA/CGATGAAGATAG	AGATAA/AGATAA	Prupe.1G132500	DIHYDROLIPOAMIDE ACETYL/SUCCINYL-TRANSFERASE-RELATED	MODIFIER	5_prime_UTR_variant
Pp01	10507070	ATTTTTTTG	AATTTTTTG/AATTTTTTG	AATTTTTTG/ATTTTTTG	AATTTTTTG/ATTTTTTG	AATTTTTTG/ATTTTTTG	AATTTTTTG/ATTTTTTG	AATTTTTTG/ATTTTTTG	Prupe.1G132700	Protein of unknown function (DUF581)	MODIFIER	3_prime_UTR_variant
Pp01	10514518	AA	AA/ACT	AA/ACT	ACT/ACT	AA/ACT	ACT/ACT	AA/ACT	Prupe.1G132900	FANCI solenoid 1	MODIFIER	3_prime_UTR_variant
Pp01	10521407	GA	GA/GA	GA/GA	GA/GTTTA	GA/GA	GA/GA	GA/GTTTA	Prupe.1G132900	FANCI solenoid 1	MODIFIER	5_prime_UTR_variant
Pp01	10521410	AT	ATTCTCAGTCTGTTTAATT/ATTCTCAGTCTGTTTAATT	AT/ATTCTCAGTCTGTTTAATT	AT/ATTCTCAGTCTGTTTAATT	AT/ATTCTCAGTCTGTTTAATT	AT/ATTCTCAGTCTGTTTAATT	ATTCTCAGTCTGTTTAATT/ATTCTCAGTCTGTTTAATT	Prupe.1G132900	FANCI solenoid 1	MODIFIER	5_prime_UTR_variant
Pp01	10525191	AAAGGTTTCACAT	TAAAATTTAACATGT/TAAAATTTAACATGT	AAAGGTTTCACGCAT/AAAGGTTTCACGCAT	AAAGGTTTCACGCAT/TAAAATTTAACATGT	AAAGGTTTCACGCAT/AAAGGTTTCACGCAT	AAAGGTTTCACGCAT/TAAAATTTAACATGT	AAAGGTTTCACGCAT/TAAAATTTAACATGT	Prupe.1G133000	3-HYDROXYACYL-COA DEHYROGENASE	HIGH	splice_donor_variant&splice_region_variant&synonymous_variant&intron_variant
Pp01	10528355	TAG	TAG/TT	TAG/TT	TAG/TT	TAG/CAG	TAG/CAG	TAG/TT	Prupe.1G133000	3-HYDROXYACYL-COA DEHYROGENASE	MODIFIER	3_prime_UTR_variant
Pp01	10545446	AC	ACACC/ACACC	ACACC/ACACC	AC/ACACC	ACACC/ACACC	ACACC/ACACC	ACACC/ACACC	Prupe.1G133300	MTN3-RELATED	MODERATE	disruptive_inframe_insertion
Pp01	10545483	GC	GCTAGCTACACCC/GCTAGCTACACCC	GC/GCTAGCTACACCC	GCTAGCTACACCC/GCTAGCTACACCC	GC/GCTAGCTACACCC	GC/GCTAGCTACACCC	GC/GCTAGCTACACCC	Prupe.1G133300	MTN3-RELATED	MODIFIER	3_prime_UTR_variant
Pp01	10545635	TGAGAGAGAGAGAGAGAGAGAGAGAGAGAG	TGAGAGAGAGAGAGAGATAGAG/TGAGAGAGAGAGAGAGATAGAG	TGAGAGAGAGAGAGAGATAGAG/TGAGAGAGAGAGAGAGATAGAG	TGAGAGAGAGAGAGAGATAGAG/TGAGAGAGAGAGAGAGATAGAG	TGAGAGAGAGAGAGAGAGAGAGAGAGAGAG/TGAGAGAGAGAGAGAGATAGAG	TGAGAGAGAGAGAGAGATAGAG/TGAGAGAGAGAGAGAGATAGAG	TGAGAGAGAGAGAGAGATAGAG/TGAGAGAGAGAGAGAGATAGAG	Prupe.1G133300	MTN3-RELATED	MODIFIER	3_prime_UTR_variant
Pp01	10550370	CA	CATCATA/CATCATA	CATCATA/CATCATA	CATCATA/CATCATA	CA/CATCATA	CATCATA/CATCATA	CATCATA/CATCATA	Prupe.1G133400	#N/A	MODIFIER	5_prime_UTR_variant
Pp01	10560913	AGTGCC	GATGCT/GATGCT	GATGCT/GGTGCC	GATGCT/GGTGCC	GATGCT/GGTGCC	GATGCT/GGTGCC	GATGCT/GGTGCC	Prupe.1G133600	Pollen proteins Ole e I like	MODERATE	missense_variant
Pp01	10583132	GCTA	GCTA/ACAT	GCTA/GCTA	GCTA/ACAT	GCTA/ACAT	GCTA/ACAT	GCTA/GCTA	Prupe.1G133900	Translation initiation factor 2, gamma subunit (eIF-2gamma; GTPase)	MODERATE	missense_variant
Pp01	10583166	CACCA	CACCA/AGCCG	CACCA/CACCA	CACCA/AGCCG	CACCA/AGCCG	CACCA/AGCCG	CACCA/AGCCG	Prupe.1G133900	Translation initiation factor 2, gamma subunit (eIF-2gamma; GTPase)	MODERATE	missense_variant
Pp01	10583176	CA	CA/CATGGTA	CA/CA	CA/CATGGTA	CA/CATGGTA	CA/CATGGTA	CA/CA	Prupe.1G133900	Translation initiation factor 2, gamma subunit (eIF-2gamma; GTPase)	HIGH	frameshift_variant
Pp01	10583222	CAAT	AAAA/CAAA	AAAA/AAAA	AAAA/CAAA	AAAA/CAAA	AAAA/CAAA	AAAA/AAAA	Prupe.1G133900	Translation initiation factor 2, gamma subunit (eIF-2gamma; GTPase)	MODIFIER	intron_variant
Pp01	10596212	GT	GTCGCTTCT/GTCGCTTCT	GTCGCTTCT/GTCGCTTCT	GTCGCTTCT/GTCGCTTCT	GTCGCTTCT/GTCGCTTCT	GTCGCTTCT/GTCGCTTCT	GT/GTCGCTTCT	Prupe.1G134100	WD40 REPEAT PROTEINPRL1/PRL2-RELATED	MODIFIER	5_prime_UTR_variant
Pp01	10620711	AA	AA/AACA	AA/AACA	AA/AACA	AA/AACA	AACA/AACA	AACA/AACA	Prupe.1G134400	protein binding	MODIFIER	3_prime_UTR_variant
Pp01	10621425	AGA	AGA/AA	AGA/AA	AGA/AA	AGA/AGA	AGA/AA	AGA/AA	Prupe.1G134400	protein binding	MODIFIER	3_prime_UTR_variant
Pp01	10625958	TAAT	TAAC/AAAC	TAAC/TAAC	TAAC/AAAC	TAAC/TAAC	TAAC/AAAC	TAAC/AAAC	Prupe.1G134400	protein binding	MODERATE	missense_variant
Pp01	10644068	CCTT	CT/CT	CT/CT	CT/CTTC	CT/CTTC	CT/CT	CT/CTTC	Prupe.1G134700	non-SMC mitotic condensation complex subunit 1	MODIFIER	5_prime_UTR_variant
Pp01	10665409	AA	AA/ATA	AA/ATA	AA/ATA	AA/ATA	ATA/AT	AA/ATA	Prupe.1G135100	Kinesin motor domain	MODIFIER	3_prime_UTR_variant
Pp01	10670122	AT	AAGAGAGAGAGAGA/AA	AAGAGAGAGAGAGA/AGA	AAGAGAGAGAGAGA/AA	AAGAGAGAGAGAGA/AA	AAGAGAGAGAGAGA/AA	AAGAGAGAGAGAGA/AGA	Prupe.1G135200	Protease, Ulp1 family	MODIFIER	5_prime_UTR_variant
Pp01	10680668	TTTCCT	CTTT/CTTT	CTTT/CTTT	CTTT/TTTCTTT	CTTT/CTTT	CTTT/CTTT	CTTT/CTTT	Prupe.1G135500	PPR repeat	MODIFIER	3_prime_UTR_variant
Pp01	10681667	TAAATTAA	GCAATTATAT/GCAATTATAT	GCAATTATAT/GAAATTATAT	GCAATTATAT/GCAATTATAT	GCAATTATAT/GAAATTATAT	GCAATTATAT/GAAATTATAT	GCAATTATAT/GCAATTATAT	Prupe.1G135500	PPR repeat	MODIFIER	3_prime_UTR_variant
Pp01	10681724	TC	TC/CC	TC/TC	TC/CT	TC/CT	TC/TC	TC/CT	Prupe.1G135500	PPR repeat	LOW	splice_region_variant
Pp01	10715741	CCTC	CCTCTC/CCTCTC	CCTCTC/CCTCTC	CCTC/CCTCTC	CCTCTC/CCTCTC	CCTCTC/CCTCTC	CCTCTC/CCTCTC	Prupe.1G136500	isoleucyl-tRNA synthetase [EC:6.1.1.5]	MODIFIER	5_prime_UTR_variant
Pp01	10728779	CAA	CAA/CA	CA/CA	CA/CA	CA/CA	CAA/CA	CA/CA	Prupe.1G136600	PROTEIN ARGININE N-METHYLTRANSFERASE 1	MODIFIER	3_prime_UTR_variant
Pp01	10742449	TG	TGGTGGGTTTGGGG/TGGTGGGTTTGGGG	TGGTGGGTTTGGGG/TGGTGGGTTTGGGG	TGGTGGGTTTGGGG/TGGTGGGTTTGGGG	TGGTGGGTTTGGGG/TGGTGGGTTTGGGG	TGGTGGGTTTGGGG/TGGTGGGTTTGGGG	TG/TGGTGGGTTTGGGG	Prupe.1G136800	PERIPHERAL-TYPE BENZODIAZEPINE RECEPTOR	MODERATE	conservative_inframe_insertion
Pp01	10794685	GAA	GAA/GAAA	GAAA/GAAA	GAA/GAAA	GAAA/GAAA	GAAA/GAAA	GAA/GAAA	Prupe.1G137900	#N/A	MODIFIER	3_prime_UTR_variant
Pp01	10818186	AAA	ATA/TAAATA	ATA/TAAATA	ATA/TAAATA	ATA/TAAATA	ATA/TAAATA	AAA/ATA	Prupe.1G138300	ATROPHIN-RELATED	MODIFIER	5_prime_UTR_variant
Pp01	10829942	ATAA	AGAG/GGAG	AGAG/GGAG	ATAA/AGAG	AGAG/GGAG	AGAG/GGAG	ATAA/AGAG	Prupe.1G138500	0	MODERATE	missense_variant
Pp01	10856873	ACA	ACA/AA	ACA/ACA	ACA/AA	ACA/AA	ACA/AA	ACA/AA	Prupe.1G138700	ubiquitin protein ligase binding	MODIFIER	3_prime_UTR_variant
Pp01	10867198	TATCC	TATCC/TATCT	TATCC/TATCT	TATCC/AATCT	TATCC/AATCT	TATCC/TATCT	TATCC/TATCT	Prupe.1G139000	zinc ion binding	LOW	splice_region_variant
Pp01	10867283	CT	CT/CA	CT/CA	CT/AA	CT/AA	CT/AA	CT/AA	Prupe.1G139000	zinc ion binding	MODIFIER	3_prime_UTR_variant
Pp01	10867390	CC	CC/CAC	CC/CC	CC/CAC	CAC/CAC	CAC/CAC	CAC/CAC	Prupe.1G139000	zinc ion binding	MODIFIER	3_prime_UTR_variant
Pp01	10871835	GTT	GTT/GTTT	GTT/GTTT	GTT/GTTT	GTT/GTT	GTT/GTTT	GTT/GTTT	Prupe.1G139000	zinc ion binding	HIGH	frameshift_variant
Pp01	10872336	TT	TT/TA	TT/TA	TT/TA	TT/TA	TT/TA	TT/CA	Prupe.1G139000	zinc ion binding	MODERATE	missense_variant
Pp01	10872721	GGATC	GTATC/TGATC	GGATC/GTATC	GGATC/TGATC	GGATC/GTATC	GTATC/TGATC	GTATC/TGATC	Prupe.1G139000	zinc ion binding	MODERATE	missense_variant
Pp01	10874977	GA	GAGCTGCAGCTGCA/GAGCTGCAGCTGCA	GAGCTGCAGCTGCA/GAGCTGCAGCTGCA	GAGCTGCAGCTGCA/GAGCTGCAGCTGCA	GAGCTGCAGCTGCA/GAGCTGCAGCTGCA	GA/GAGCTGCAGCTGCA	GAGCTGCAGCTGCA/GAGCTGCAGCTGCA	Prupe.1G139000	zinc ion binding	MODERATE	conservative_inframe_insertion
Pp01	10878306	AC	AC/ACCCTAACCCTACCCCTC	AC/ACCCTAACCCTACCCCTC	AC/ACCCTAACCCTACCCCTC	AC/ACCCTAACCCTACCCCTC	AC/ACCCTAACCCTACCCCTC	ACCCTAACCCTACCCCTC/ACCCTAACCCTACCCCTC	Prupe.1G139000	zinc ion binding	MODIFIER	5_prime_UTR_variant
Pp01	10898448	AC	AG/AG	AG/GG	AG/GG	AG/GG	AG/AG	AG/GG	Prupe.1G139200	#N/A	MODIFIER	5_prime_UTR_variant
Pp01	10899155	AAGAAGAAAAAGAAGAGTGA	AAGAAGAAAAAGAAGAGTGA/AA	AAGAAGAAAAAGAAGAGTGA/AA	AAGAAGAAAAAGAAGAGTGA/AA	AAGAAGAAAAAGAAGAGTGA/AA	AAGAAGAAAAAGAAGAGTGA/AAGAAGAAAAAGAAGAGTGA	AAGAAGAAAAAGAAGAGTGA/AA	Prupe.1G139200	#N/A	MODIFIER	intron_variant
Pp01	10951388	CG	AT/CT	AT/CT	AT/CT	AT/AT	AT/CT	AT/CT	Prupe.1G139700	50S ribosome-binding GTPase	MODIFIER	3_prime_UTR_variant
Pp01	10951680	TTAGTA	TTGGTG/TTGGTG	TTAGTA/TTGGTG	TTAGTA/TTGGTG	TTAGTA/TTGGTG	TTGGTG/TTGGTG	TTAGTA/TTGGTG	Prupe.1G139700	50S ribosome-binding GTPase	MODIFIER	3_prime_UTR_variant
Pp01	10953669	TTTGT	TT/TTTTA	TT/TT	TT/TT	TT/TT	TT/TTTTA	TT/TT	Prupe.1G139700	50S ribosome-binding GTPase	MODIFIER	3_prime_UTR_variant
Pp01	10954006	AATG	AG/AATGTGTAAATTAG	AG/AATGTGTAAATTAG	AG/AATGTGTAAATTAG	AATG/AG	AATG/AG	AG/AATGTGTAAATTAG	Prupe.1G139700	50S ribosome-binding GTPase	MODIFIER	3_prime_UTR_variant
Pp01	10957716	CGAA	CGAA/TGAT	CGAA/CGAA	CGAA/TGAT	CGAA/TGAT	CGAA/TGAT	CGAA/TGAT	Prupe.1G139700	50S ribosome-binding GTPase	LOW	synonymous_variant
Pp01	10996562	TGGTTTTCG	TG/TG	TG/TG	TG/TG	TG/TG	TG/TG	TG/TGGTTTTTT	Prupe.1G140000	PHOSPHATASE SUBUNIT GENE G4-1	MODIFIER	3_prime_UTR_variant
Pp01	10996621	TGTAGTAC	TGTAGTAC/TGTAC	TGTAGTAC/TGTAC	TGTAGTAC/TGTAC	TGTAGTAC/TGTAC	TGTAGTAC/TGTAC	TGTAGTAC/TGTAGTAC	Prupe.1G140000	PHOSPHATASE SUBUNIT GENE G4-1	MODIFIER	3_prime_UTR_variant
Pp01	10998900	GAGACA	GA/GAGAGA	GA/GA	GA/GA	GA/GA	GA/GA	GA/GAGAGA	Prupe.1G140100	TOPOISOMERASE 1-BINDING RING FINGER-RELATED	MODIFIER	5_prime_UTR_variant
Pp01	11011482	GT	GT/GCAAT	GT/GCAAT	GT/GCAAT	GCAAT/GCAAT	GCAAT/GCAAT	GT/GCAAT	Prupe.1G140300	Kelch repeat-containing proteins	MODIFIER	3_prime_UTR_variant
Pp01	11011840	TGG	TGG/TGGG	TGG/TGGG	TGG/TGGG	TGG/TGGG	TGGG/TGGG	TGGG/TGGG	Prupe.1G140300	Kelch repeat-containing proteins	MODIFIER	3_prime_UTR_variant
Pp01	11049364	GG	GG/GGAGAG	GG/GGAGAG	GG/GGAGAG	GGAGAG/GGAGAG	GG/GGAGAG	GG/GGAGAG	Prupe.1G140600	SUBFAMILY NOT NAMED	MODIFIER	5_prime_UTR_variant
Pp01	11089485	CTT	CTT/CTT	CTT/CT	CTT/CTT	CTT/CTT	CTT/CTT	CTT/CTT	Prupe.1G140900	#N/A	MODIFIER	3_prime_UTR_variant
Pp01	11090540	GA	GA/GAGAAA	GAGAAA/AA	GA/GAGAAA	GA/GAGAAA	GAGAAA/AA	GA/GAGAAA	Prupe.1G140900	#N/A	MODIFIER	5_prime_UTR_variant
Pp01	11094252	TT	TT/TGT	TT/TGT	TT/TT	TT/TGT	TT/TT	TT/TT	Prupe.1G141000	CHY zinc finger	MODIFIER	5_prime_UTR_variant
Pp01	11103036	CTTT	CT/CT	CT/CT	CT/CT	CT/CT	CT/CT	CT/CTCT	Prupe.1G141100	FAMILY NOT NAMED	MODIFIER	5_prime_UTR_variant
Pp01	11116874	TG	TGCTCACAAAG/TGCTCACAAAG	TGCTCACAAAG/TGCTCACAAAG	TGCTCACAAAG/TGCTCACAAAG	TG/TGCTCACAAAG	TGCTCACAAAG/TGCTCACAAAG	TGCTCACAAAG/TGCTCACAAAG	Prupe.1G141400	Aspartyl protease	MODERATE	disruptive_inframe_insertion
Pp01	11120187	GA	GA/GAAATTA	GAAATTA/GAAATTA	GAAATTA/GAAATTA	GA/GAAATTA	GAAATTA/GAAATTA	GAAATTA/GAAATTA	Prupe.1G141500	Domain of unknown function (DUF588)	MODIFIER	5_prime_UTR_variant
Pp01	11120592	GAT	GTCGATGAAA/GTCGATGAAA	GTCGATGAAA/GTCGATGAAA	GTCGATGAAA/GTCGATGAAA	GAT/GTCGATGAAA	GTCGATGAAA/GTCGATGAAA	GTCGATGAAA/GTCGATGAAA	Prupe.1G141500	Domain of unknown function (DUF588)	MODIFIER	5_prime_UTR_variant
Pp01	11148685	ACTACACACACACAC	GCTAT/GCTAT	GCTAT/GCTAT	GCTAT/GCTATACACACACAC	GCTAT/GCTAT	GCTAT/GCTATACACACACAC	GCTAT/GCTAT	Prupe.1G142000	0	MODIFIER	intron_variant
Pp01	11192929	ATT	ATT/ATTT	ATTT/ATTT	ATT/ATTT	ATTT/ATTT	ATTT/ATTT	ATTT/ATTT	Prupe.1G142400	beta-amylase activity	MODIFIER	5_prime_UTR_variant
Pp01	11192978	TA	TAACA/TAACA	TA/TAACA	TAACA/TAACA	TAACA/TAACA	TAACA/TAACA	TA/TAACA	Prupe.1G142400	beta-amylase activity	MODIFIER	5_prime_UTR_variant
Pp01	11217180	AGTG	AGAG/AGAG	AGAG/AGAG	AGAG/AGAG	AGAG/AG	AGAG/AG	AGAG/AGAG	Prupe.1G142600	#N/A	MODIFIER	5_prime_UTR_variant
Pp01	11223068	TT	TT/TTTTGTTTTGT	TT/TTTTGTTTTGT	TTTTGTTTTGT/TTTTGTTTTGT	TT/TTTTGTTTTGT	TTTTGTTTTGT/TTTTGTTTTGT	TTTTGTTTTGT/TTTTGTTTTGT	Prupe.1G142700	SODIUM/HYDROGEN EXCHANGER	MODIFIER	5_prime_UTR_variant
Pp01	11230819	CAA	CAA/CAT	CAA/CAT	CAA/CAT	CAA/CAA	CAA/CAA	CAA/CAT	Prupe.1G142800	MSP (Major sperm protein) domain	MODERATE	missense_variant
Pp01	11232654	AGA	AGA/GGG	AGA/GGG	AGA/AGA	AGA/AGA	AGA/GGG	AGA/GGG	Prupe.1G142800	MSP (Major sperm protein) domain	MODIFIER	5_prime_UTR_variant
Pp01	11232776	ATT	AT/AT	AT/AT	ATT/AT	AT/AT	AT/AT	AT/AT	Prupe.1G142800	MSP (Major sperm protein) domain	MODIFIER	5_prime_UTR_variant
Pp01	11257041	TGATAGTCTGTGAAG	TGATAGTCTGTGAAG/AGAGAGAGAGAGAGA	TGATAGTCTGTGAAG/AGAGAGAGAGAGAGA	TGATAGTCTGTGAAG/AGAGAGAGAGAGAGA	TGATAGTCTGTGAAG/AGAGAGAGAGAGAGA	TGATAGTCTGTGAAG/AGAGAGAGAGAGAGA	TGATAGTCTGTGAAG/TGATAGTCTGTGAAG	Prupe.1G143100	PROTEIN KINASE RELATED	MODERATE	missense_variant
Pp01	11293750	GT	GTTCCATCTGAGGGAAAATT/TT	GTTCCATCTGAGGGAAAATT/TT	GTTCCATCTGAGGGAAAATT/TT	GTTCCATCTGAGGGAAAATT/GTTCCATCTGAGGGAAAATT	GTTCCATCTGAGGGAAAATT/TT	GTTCCATCTGAGGGAAAATT/GTTCCATCTGAGGGAAAATT	Prupe.1G143300	#N/A	MODERATE	missense_variant
Pp01	11294811	AGTTGTTG	AGTTG/AGTTG	AGTTG/AGTTG	AGTTG/AGTTGGTG	AGTTG/AGTTGGTG	AGTTG/AGTTGGTG	AGTTG/AGTTGGTG	Prupe.1G143300	#N/A	MODERATE	missense_variant
Pp01	11294876	GTGA	GTGA/ATGG	GTGA/GTGA	GTGA/ATGG	GTGA/ATGG	GTGA/ATGG	GTGA/ATGG	Prupe.1G143300	#N/A	MODERATE	missense_variant
Pp01	11307602	AAGTA	TAGTC/AAGTC	TAGTC/AAGTC	AAGTA/TAGTC	TAGTC/AAGTC	TAGTC/AAGTC	TAGTC/AAGTC	Prupe.1G143500	PAX TRANSCRIPTION ACTIVATION DOMAIN INTERACTING PROTEIN	MODERATE	missense_variant
Pp01	11319634	TCTCC	TC/TC	TC/TC	TC/TC	TC/TCTTC	TC/TC	TC/TCTTC	Prupe.1G143700	#N/A	MODIFIER	5_prime_UTR_variant
Pp01	11330583	TG	TG/TACAAAAG	TG/TA	TG/TACAAAAG	TG/TACAAAAG	TG/TACAAAAG	TG/TACAAAAG	Prupe.1G144100	DEHYDROGENASE RELATED	MODERATE	missense_variant
Pp01	11330587	AA	AAAGCAAAAGCGA/AAAGCGA	AA/AAAGCAAAAGCGA	AA/AAAGCAAAAGCGA	AA/AAAGCAAAAGCGA	AA/AAAGCAAAAGCGA	AAAGCAAAAGCGA/AAAGCGA	Prupe.1G144100	DEHYDROGENASE RELATED	HIGH	frameshift_variant
Pp01	11333066	ATGGTGGTGGT	ATGGTGGT/ATGGTGGTAGT	ATGGTGGT/ATGGTGGT	ATGGTGGT/ATGGTGGTAGT	ATGGTGGT/ATGGTGGT	ATGGTGGT/ATGGTGGT	ATGGTGGT/ATGGTGGT	Prupe.1G144100	DEHYDROGENASE RELATED	MODIFIER	5_prime_UTR_variant
Pp01	11336211	AC	ACTCTCATTTCC/ACTCTCATTTCC	ACTCTCATTTCC/ACTCTCATTTCC	AC/ACTCTCATTTCC	AC/ACTCTCATTTCC	AC/ACTCTCATTTCC	ACTCTCATTTCC/ACTCTCATTTCC	Prupe.1G144300	CHCH domain	MODIFIER	5_prime_UTR_variant
Pp01	11358738	AGTCTGTTTT	ATTTTTGTC/ATTTTTGTCTT	ATTTTTGTC/ATTTTTGTC	ATTTTTGTC/ATTTTTGTC	ATTTTTGTC/ATTTTTGTC	ATTTTTGTC/ATTTTTGTC	ATTTTTGTC/ATTTTTGTCTT	Prupe.1G144600	DNA binding	MODIFIER	3_prime_UTR_variant
Pp01	11387975	TG	AA/AA	TG/AA	AA/AA	AA/TC	TG/AA	AA/AA	Prupe.1G145000	WD40 repeat-containing protein	MODERATE	missense_variant
Pp01	11416759	AC	ACTTGC/ACTTGC	AC/ACTTGC	AC/ACTTGC	ACTTGC/ACTTGC	AC/ACTTGC	ACTTGC/ACTTGC	Prupe.1G145300	0	MODIFIER	3_prime_UTR_variant
Pp01	11419966	CC	CC/CCTCTCTCCCTCTC	CCTCTCTCCCTCTC/CCTCTCTCCCTCTCTC	CCTCTCTCCCTCTC/CCTCTCTCCCTCTCTC	CC/CCTCTCTCCCTCTC	CC/CCTCTCTCCCTCTC	CC/CCTCTCTCCCTCTC	Prupe.1G145400	phosphorelay signal transduction system	MODIFIER	5_prime_UTR_variant
Pp01	11433472	AAATT	AAATT/AAATT	AAATT/GAATC	AAATT/GAATC	AAATT/AAATT	AAATT/GAATC	AAATT/AAATT	Prupe.1G145700	50S ribosome-binding GTPase	MODERATE	missense_variant
Pp01	11433557	TC	TC/TC	TC/GA	TC/TC	TC/TC	TC/GA	TC/GA	Prupe.1G145700	50S ribosome-binding GTPase	MODERATE	missense_variant
Pp01	11458507	GAC	GAC/GAG	GAC/GAG	GAC/AAG	GAC/GAG	GAC/AAG	GAC/GAG	Prupe.1G145900	Proline-rich nuclear receptor coactivator	MODERATE	missense_variant
Pp01	11458553	CTCCG	CTCCG/ATGTA	CTCCG/CTGTA	CTCCG/CTGTA	CTCCG/ATGTA	CTCCG/ATGTA	CTCCG/CTGTA	Prupe.1G145900	Proline-rich nuclear receptor coactivator	MODERATE	missense_variant
Pp01	11458596	CGCGG	CGCGG/CGCGT	CGCGG/TGCGT	CGCGG/TGCGT	CGCGG/TGCGT	CGCGG/TGCGT	CGCGG/CGCGT	Prupe.1G145900	Proline-rich nuclear receptor coactivator	MODERATE	missense_variant
Pp01	11458718	GAA	GAA/GA	GAA/GA	GAA/GA	GAA/GAA	GAA/GA	GAA/GA	Prupe.1G145900	Proline-rich nuclear receptor coactivator	MODIFIER	3_prime_UTR_variant
Pp01	11458775	CGAA	TGAAA/TGAAA	TGAAA/CGAAA	TGAAA/CGAAA	TGAAA/TGAAA	TGAAA/CGAAA	TGAAA/TGAAA	Prupe.1G145900	Proline-rich nuclear receptor coactivator	MODIFIER	3_prime_UTR_variant
Pp01	11459262	CCCATTT	CTAA/CTAA	CTAA/CTAA	CTAA/CTAATTT	CTAA/CTAA	CTAA/CTAATTT	CTAA/CTAA	Prupe.1G146000	DNA binding	MODIFIER	3_prime_UTR_variant
Pp01	11460398	ACGAATGCC	AC/AC	AC/ACGAAAATC	AC/AC	AC/AC	AC/AC	AC/AC	Prupe.1G146000	DNA binding	HIGH	frameshift_variant
Pp01	11460427	AGTCGAAA	AGTCAAAA/AGTCAAAA	AGTCAAAA/ATTAAAAAAAAAGA	AGTCAAAA/AGTCAAAA	AGTCAAAA/ATTAAAAAAAAAGA	AGTCAAAA/ATTAAAAAAAAAGA	AGTCAAAA/AGTCAAAA	Prupe.1G146000	DNA binding	HIGH	stop_gained
Pp01	11462593	ATG	ATG/ATTT	ATG/ATTT	ATG/ACG	ATG/ACG	ATG/ACG	ATG/ACG	Prupe.1G146000	DNA binding	HIGH	frameshift_variant&missense_variant
Pp01	11462903	TG	TG/CG	CG/CA	TG/CG	CG/CA	TG/CG	CG/CA	Prupe.1G146000	DNA binding	MODERATE	missense_variant
Pp01	11462925	CT	CC/TC	CC/TT	CC/TC	CC/TC	CC/TC	CC/TT	Prupe.1G146000	DNA binding	MODERATE	missense_variant
Pp01	11463120	TCCGA	TCCGA/CCCGG	TCCGA/TCCGG	TCCGA/CCCGG	TCCGA/CCCGG	TCCGA/TCCGG	TCCGA/CCCGG	Prupe.1G146000	DNA binding	MODERATE	missense_variant
Pp01	11507387	AGC	AC/AC	AC/AC	AC/AC	AC/AC	AC/AC	AC/AAC	Prupe.1G146300	FAMILY NOT NAMED	MODIFIER	5_prime_UTR_variant
Pp01	11508298	GAT	GAT/AAGTTT	AAGTTT/AAGTTT	GAT/AAGTTT	GAT/AAGTTT	AAGTTT/AAGTTT	GAT/AAGTTT	Prupe.1G146300	FAMILY NOT NAMED	MODIFIER	3_prime_UTR_variant
Pp01	11527617	GG	GT/GTATAAGTTTG	GT/GTATAAGTTTG	GT/GT	GT/GTATAAGTTTG	GT/GTATAAGTTTG	GT/GT	Prupe.1G146400	FAMILY NOT NAMED	MODIFIER	3_prime_UTR_variant
Pp01	11546296	CGGAATC	CGGAGTA/TGGAGTA	CGGAGTA/CGGAGTA	CGGAGTA/CGGAGTA	CGGAGTA/CGGAGTA	CGGAGTA/TGGAGTA	CGGAGTA/CGGAGTA	Prupe.1G146800	FAMILY NOT NAMED	MODERATE	missense_variant
Pp01	11560897	GT	GT/AC	GT/GT	GT/GT	GT/AC	GT/GT	GT/AC	Prupe.1G147100	protein binding	MODIFIER	intron_variant
Pp01	11560921	AACCG	AACCG/TACCT	AACCG/AACCG	AACCG/AACCG	AACCG/TACCT	AACCG/AACCG	AACCG/TACCT	Prupe.1G147100	protein binding	MODIFIER	intron_variant
Pp01	11563063	ATTGCAATTT	ATC/ATC	ATC/ATC	ATC/ATCGCATAGA	ATC/ATC	ATC/ATCGCATAGA	ATC/ATCGCATAGA	Prupe.1G147200	FAMILY NOT NAMED	MODIFIER	3_prime_UTR_variant
Pp01	11579429	AA	AATTTTCA/AATTTTCA	AATTTTCA/AATTTTCA	AATTTTCA/AATTTTCA	AA/AATTTTCA	AATTTTCA/AATTTTCA	AATTTTCA/AATTTTCA	Prupe.1G147400	Nuclear protein export factor	MODIFIER	3_prime_UTR_variant
Pp01	11579902	TATATA	TTC/TTC	TTC/TTC	TTC/TTC	TTC/TTC	TTC/TTCTT	TTC/TTC	Prupe.1G147500	Serine/threonine protein phosphatase	MODIFIER	3_prime_UTR_variant
Pp01	11580872	CA	CA/CATTTA	CA/CATTTA	CATTTA/CATTTA	CATTTA/CATTTA	CATTTA/CATTTA	CATTTA/CATTTA	Prupe.1G147500	Serine/threonine protein phosphatase	MODIFIER	3_prime_UTR_variant
Pp01	11589021	TGAG	TGAG/TGAGAG	TGAG/TGAGAG	TGAGAG/TGAGAG	TGAG/TGAGAG	TGAGAG/TGAGAG	TGAG/TGAGAG	Prupe.1G147600	adenosylmethionine decarboxylase activity	MODIFIER	5_prime_UTR_variant
Pp01	11589362	TT	TTAT/TTAT	TTAT/TTAT	TTAT/TTAT	TTAT/TTAT	TTAT/TTAT	TT/TTAT	Prupe.1G147600	adenosylmethionine decarboxylase activity	MODIFIER	5_prime_UTR_variant
Pp01	11604538	AG	AACTA/AACTA	AACTG/AACTG	AACTG/AACTA	AACTG/AACTA	AACTG/AACTG	AACTG/AACTA	Prupe.1G147800	Adaptor complexes medium subunit family	MODIFIER	5_prime_UTR_variant
Pp01	11672069	GC	GC/AT	GC/AT	GC/AT	GC/AT	GC/AT	GC/GC	Prupe.1G148800	UNCHARACTERIZED	LOW	synonymous_variant
Pp01	11672186	CACG	CACG/CACT	CACG/CACC	CACG/CACT	CACG/CACT	CACG/CACC	CACG/CACC	Prupe.1G148800	UNCHARACTERIZED	LOW	synonymous_variant
Pp01	11672547	AA	AA/AACAAAGA	AA/AACAAAGA	AA/AACAAAGA	AA/AACAAAGA	AACAAAGA/AACAAAGA	AA/AACAAAGA	Prupe.1G148800	UNCHARACTERIZED	MODIFIER	3_prime_UTR_variant
Pp01	11672652	AACA	AACA/AACACA	AACA/AACACA	AACA/AACACA	AACA/AACACA	AACA/AACA	AACA/AACA	Prupe.1G148800	UNCHARACTERIZED	MODIFIER	3_prime_UTR_variant
Pp01	11748503	GTTTA	GTTTA/TTTTT	GTTTA/TTTTT	GTTTA/TTTTT	GTTTA/TTTTT	GTTTA/TTTTT	GTTTA/GTTTA	Prupe.1G149700	Predicted hydrolase related to dienelactone hydrolase	MODIFIER	5_prime_UTR_variant
Pp01	11788691	CCAAA	CA/CAAAA	CA/CAAAA	CA/CAAAA	CA/CA	CA/CAAAA	CA/CAAAA	Prupe.1G150300	ribosome	MODIFIER	3_prime_UTR_variant
Pp01	11789783	CT	CTTCAAATTCTGAT/CTTCAAATTCTGAT	CTTCAAATTCTGAT/CTTCAAATTCTGAT	CT/CTTCAAATTCTGAT	CTTCAAATTCTGAT/CTTCAAATTCTGAT	CTTCAAATTCTGAT/CTTCAAATTCTGAT	CTTCAAATTCTGAT/CTTCAAATTCTGAT	Prupe.1G150300	ribosome	MODIFIER	3_prime_UTR_variant
Pp01	11797175	CT	CTATT/CTATT	CTATT/CTATT	CT/CTATT	CTATT/CTATT	CTATT/CTATT	CTATT/CTATT	Prupe.1G150400	membrane	MODIFIER	5_prime_UTR_variant
Pp01	11803112	TCC	TCC/TCC	TCC/TCCC	TCC/TCCC	TCC/TCCC	TCC/TCCC	TCC/TCC	Prupe.1G150600	Predicted membrane protein, contains two CBS domains	MODIFIER	3_prime_UTR_variant
Pp01	11803116	TCAC	CCAAC/CCAC	CCAAC/CCAC	CCAAC/CCAC	CCAAC/CCAC	CCAAC/CCAC	CCAAC/CCAAC	Prupe.1G150600	Predicted membrane protein, contains two CBS domains	MODIFIER	3_prime_UTR_variant
Pp01	11803121	ATC	CTC/CTT	CTC/CTT	CTC/CTT	CTC/CTT	CTC/CTT	CTC/CTC	Prupe.1G150600	Predicted membrane protein, contains two CBS domains	MODIFIER	3_prime_UTR_variant
Pp01	11803133	AAGA	AAGA/AAA	AAGA/AA	AAGA/AAA	AAGA/AAA	AAGA/AAA	AAGA/AA	Prupe.1G150600	Predicted membrane protein, contains two CBS domains	MODIFIER	3_prime_UTR_variant
Pp01	11803287	CC	CC/CC	CC/CC	CC/CC	CC/CAGC	CC/CAGC	CC/CAGC	Prupe.1G150600	Predicted membrane protein, contains two CBS domains	MODIFIER	3_prime_UTR_variant
Pp01	11872456	CC	CC/TT	CC/CC	CC/CC	CC/CC	CC/TT	CC/TT	Prupe.1G150700	#N/A	MODERATE	missense_variant
Pp01	11938981	TT	TT/TTATTCCCTGT	TTATTCCCTGT/TTATTCCCTGT	TTATTCCCTGT/TTATTCCCTGT	TTATTCCCTGT/TTATTCCCTGT	TTATTCCCTGT/TTATTCCCTGT	TTATTCCCTGT/TTATTCCCTGT	Prupe.1G151200	Predicted hydrolases or acyltransferases (alpha/beta hydrolase superfamily)	MODIFIER	3_prime_UTR_variant
Pp01	11940641	AA	AA/AA	AA/AACA	AA/AACA	AA/AA	AA/AA	AA/AA	Prupe.1G151300	#N/A	MODIFIER	5_prime_UTR_variant
Pp01	11940645	TTAGC	TTAGC/AGAAA	TTAGC/AGAAA	TTAGC/AGAAA	TTAGC/TTAGC	TTAGC/TTAGC	TTAGC/TTAGC	Prupe.1G151300	#N/A	MODIFIER	5_prime_UTR_variant
Pp01	11943315	AA	ATA/ATA	ATA/ATA	ATA/ATA	ATA/AT	ATA/AT	ATA/AT	Prupe.1G151300	#N/A	MODIFIER	5_prime_UTR_variant
Pp01	11943438	GAAAAAAAAAAAAAAAAAT	GAAAAAAAAAAAAAAT/GAAAAAAAAAAAAAAAT	GAAAAAAAAAAAAAAT/GAAAAAAAAAAAAAAAT	GAAAAAAAAAAAAAAT/GAAAAAAAAAAAAAAAT	GAAAAAAAAAAAAAAT/GAAAAAAAAAAAAAAT	GAAAAAAAAAAAAAAT/GAAAAAAAAAAAAAAAT	GAAAAAAAAAAAAAAT/GAAAAAAAAAAAAAAAT	Prupe.1G151300	#N/A	MODIFIER	5_prime_UTR_variant
Pp01	11945698	TGCA	TA/TGCATA	TA/TA	TA/TGCATA	TA/TGCATA	TA/TGCATA	TA/TGCATA	Prupe.1G151300	#N/A	MODIFIER	3_prime_UTR_variant
Pp01	11948465	GAA	AAA/CAAACA	AAA/CAAACA	AAA/AAA	AAA/CAAACA	AAA/AAA	AAA/CAAACA	Prupe.1G151400	UNCHARACTERIZED	MODIFIER	5_prime_UTR_variant
Pp01	11952263	TC	TC/TCCAACCAAGGGCCAC	TC/TCCAACCAAGGGCCAC	TC/TCCAACCAAGGGCCAC	TCCAACCAAGGGCCAC/TCCAACCAAGGGCCAC	TC/TCCAACCAAGGGCCAC	TC/TCCAACCAAGGGCCAC	Prupe.1G151400	UNCHARACTERIZED	MODIFIER	3_prime_UTR_variant
Pp01	11952270	TAAGGT	TAAGGT/AAGGGC	TAAGGT/AAGGGC	TAAGGT/TAAGGT	TAAGGT/TAAGGT	TAAGGT/AAGGGC	TAAGGT/AAGGGC	Prupe.1G151400	UNCHARACTERIZED	MODIFIER	3_prime_UTR_variant
Pp01	11952277	ACC	ACC/ACCC	ACCC/ACCC	ACCC/ACCC	ACCC/ACCC	ACC/ACCC	ACCC/ACCC	Prupe.1G151400	UNCHARACTERIZED	MODIFIER	3_prime_UTR_variant
Pp01	11957023	CA	CAATGA/CAATGA	CA/CAATGA	CAATGA/CAATGA	CA/CAATGA	CAATGA/CAATGA	CAATGA/CAATGA	Prupe.1G151600	0	MODIFIER	5_prime_UTR_variant
Pp01	11967967	TCTCT	TCTCT/ACACA	TCTCT/TCTCT	TCTCT/ACACT	TCTCT/TCTCT	TCTCT/TCTCT	TCTCT/ACACA	Prupe.1G151700	Copper chaperone	MODIFIER	5_prime_UTR_variant
Pp01	11969171	AG	AG/AG	AG/TT	AG/TT	AG/TT	AG/TT	AG/TT	Prupe.1G151700	Copper chaperone	MODIFIER	intron_variant
Pp01	11969181	TCAGC	TCAGC/TCAGCAGC	TCAGC/TCAGC	TCAGC/TCAGCAGC	TCAGC/TCAGC	TCAGC/TCAGCAGC	TCAGC/TCAGC	Prupe.1G151700	Copper chaperone	MODIFIER	intron_variant
Pp01	11969610	AGGTGGCG	AG/AGGTGGAG	AG/AGGTGGAG	AG/AG	AG/AGGTGGAG	AG/AGGTGGAG	AG/AG	Prupe.1G151700	Copper chaperone	MODIFIER	intron_variant
Pp01	11995736	GTTTTTTTA	GTTTTTTTA/GTTTTTTTTT	GTTTTTTTA/GTTTTTTTA	GTTTTTTTA/GTTTTTTTTT	GTTTTTTTA/GTTTTTTTTT	GTTTTTTTA/GTTTTTTTA	GTTTTTTTA/GTTTTTTTA	Prupe.1G151900	Dual specificity phosphatase, catalytic domain	MODIFIER	3_prime_UTR_variant
Pp01	11999235	CTC	CTC/ATT	CTC/CTC	CTC/ATT	CTC/ATT	CTC/ATT	CTC/CTC	Prupe.1G151900	Dual specificity phosphatase, catalytic domain	MODIFIER	5_prime_UTR_variant
Pp01	12003834	ATT	ATT/TTG	ATT/TTG	ATT/TTG	ATT/TTG	ATT/TTG	TTG/ATG	Prupe.1G152000	Aspartyl protease	MODIFIER	3_prime_UTR_variant
Pp01	12015343	TGTCA	TGTCA/AGTCA	TGTCA/AGTCA	TGTCA/AGTCA	TGTCA/AGTCG	TGTCA/AGTCG	TGTCA/AGTCA	Prupe.1G152100	Aspartyl protease	MODERATE	missense_variant
Pp01	12015507	ACGACAA	GCGATAG/ACGATAA	GCGATAG/GTGATAA	GCGATAG/GTGATAA	GCGATAG/ACGATAA	GTGATAA/ACGATAA	GCGATAG/GTGATAA	Prupe.1G152100	Aspartyl protease	MODERATE	missense_variant
Pp01	12015555	AAGGG	AAGGC/GAGGC	AAGGC/GAGGC	AAGGG/AAGGC	AAGGG/AAGGC	AAGGC/GAGGC	AAGGG/AAGGC	Prupe.1G152100	Aspartyl protease	MODERATE	missense_variant
Pp01	12016053	CT	GT/GT	GT/CTTGT	GT/CTTGT	GT/GT	GT/GT	GT/CTTGT	Prupe.1G152100	Aspartyl protease	MODIFIER	3_prime_UTR_variant
Pp01	12016078	CCTA	GCTG/CCCG	GCTG/CCCG	GCTG/CCCG	GCTG/CCCG	GCTG/GCTG	GCTG/CCCG	Prupe.1G152100	Aspartyl protease	MODIFIER	3_prime_UTR_variant
Pp01	12016890	ATAAGTT	AT/AT	AT/AT	AT/AT	AT/AT	AT/ACAT	AT/ACAT	Prupe.1G152200	Aspartyl protease	MODIFIER	5_prime_UTR_variant
Pp01	12018406	CTTT	CTTTTT/CTTTTT	CTTT/CTTTTT	CTTTTT/CTTTTT	CTTT/CTTTTT	CTTT/CTTTTT	CTTT/CTTTTT	Prupe.1G152200	Aspartyl protease	MODIFIER	3_prime_UTR_variant
Pp01	12024792	TC	TCAATTGC/TCAATTGC	TCAATTGC/TCAATTGC	TCAATTGC/TCAATTGC	TC/TCAATTGC	TCAATTGC/TCAATTGC	TCAATTGC/TCAATTGC	Prupe.1G152300	membrane	MODERATE	disruptive_inframe_insertion
Pp01	12042808	GATTTTTATTTTTATTTTTA	GATTTTTATTTTTATTTTTATTTTTA/GATTTTTATTTTTATTTTTATTTTTA	GATTTTTATTTTTATTTTTATTTTTA/GATTTTTATTTTTATTTTTATTTTTA	GATTTTTATTTTTATTTTTA/GATTTTTATTTTTATTTTTATTTTTA	GATTTTTATTTTTATTTTTATTTTTA/GATTTTTATTTTTATTTTTATTTTTA	GATTTTTATTTTTATTTTTATTTTTA/GATTTTTATTTTTATTTTTATTTTTA	GATTTTTATTTTTATTTTTATTTTTA/GATTTTTATTTTTATTTTTATTTTTA	Prupe.1G152500	regulation of transcription, DNA-dependent	MODIFIER	5_prime_UTR_variant
Pp01	12043417	CA	CAAGATAGA/CAAGATAGA	CA/CAAGATAGA	CAAGATAGA/CAAGATAGA	CAAGATAGA/CAAGATAGA	CA/CAAGATAGA	CA/CAAGATAGA	Prupe.1G152500	regulation of transcription, DNA-dependent	MODIFIER	intron_variant
Pp01	12043632	TT	TT/TAT	TAT/TAT	TT/TAT	TAT/TAT	TT/TAT	TAT/TAT	Prupe.1G152500	regulation of transcription, DNA-dependent	MODIFIER	intron_variant
Pp01	12045393	ATACG	ATACG/CTACA	ATACG/ATACA	ATACG/CTACA	ATACG/ATACA	ATACG/ATACA	ATACG/CTACA	Prupe.1G152500	regulation of transcription, DNA-dependent	MODIFIER	3_prime_UTR_variant
Pp01	12047309	TATT	TATT/TATT	TATT/TAAAA	TATT/TAAAA	TATT/TATT	TATT/TATT	TATT/TATT	Prupe.1G152600	FAMILY NOT NAMED	MODIFIER	3_prime_UTR_variant
Pp01	12047374	ATT	ATT/AT	ATT/AT	ATT/AT	ATT/ATT	ATT/AT	ATT/ATT	Prupe.1G152600	FAMILY NOT NAMED	MODIFIER	3_prime_UTR_variant
Pp01	12048123	ATTGA	ATTGA/ATTGG	ATTGA/GTTGG	ATTGA/ATTGG	ATTGA/ATTGG	ATTGA/GTTGG	ATTGA/ATTGG	Prupe.1G152600	FAMILY NOT NAMED	MODERATE	missense_variant
Pp01	12048184	TCTCCTCC	TCTCCTCC/TC	TCTCCTCC/TC	TCTCCTCC/TC	TCTCCTCC/TCTCCTTC	TCTCCTCC/TCTCCTTC	TCTCCTCC/TCTCCTTC	Prupe.1G152600	FAMILY NOT NAMED	MODERATE	missense_variant
Pp01	12048395	CTCC	CTCC/TTCG	CTCC/CTCG	CTCC/TTCG	CTCC/TTCG	CTCC/CTCG	CTCC/CTCG	Prupe.1G152600	FAMILY NOT NAMED	LOW	synonymous_variant
Pp01	12052884	TCTT	TCTT/CCTC	CCTC/CCTC	TCTT/CCTC	TCTT/CCTC	TCTT/CCTC	TCTT/CCTC	Prupe.1G152800	Predicted sugar kinase	MODIFIER	3_prime_UTR_variant
Pp01	12052907	CC	CC/GT	CC/TC	CC/GT	CC/GT	CC/TC	CC/GT	Prupe.1G152800	Predicted sugar kinase	MODIFIER	3_prime_UTR_variant
Pp01	12057757	TAT	TT/TTT	TT/TTT	TT/TTT	TT/TTT	TT/TTT	TT/TT	Prupe.1G152800	Predicted sugar kinase	MODIFIER	5_prime_UTR_variant
Pp01	12062785	TC	TC/CT	TC/CT	TC/CT	CT/TT	TC/CT	TC/CT	Prupe.1G152900	#N/A	MODIFIER	3_prime_UTR_variant
Pp01	12071057	ACCCTCT	AT/ATCCTAT	AT/ATCCTAT	AT/AT	AT/AT	AT/ATCCTAT	AT/AT	Prupe.1G153100	GDSL/SGNH-like Acyl-Esterase family found in Pmr5 and Cas1p	MODIFIER	5_prime_UTR_variant
Pp01	12071064	CTC	CTC/CC	CTC/CC	CTC/CC	CC/CC	CTC/CC	CC/CC	Prupe.1G153100	GDSL/SGNH-like Acyl-Esterase family found in Pmr5 and Cas1p	MODIFIER	5_prime_UTR_variant
Pp01	12073742	ATT	ATTT/ATTT	ATT/ATTT	ATT/ATTT	ATT/ATTT	ATTT/ATTT	ATTT/ATTT	Prupe.1G153100	GDSL/SGNH-like Acyl-Esterase family found in Pmr5 and Cas1p	MODIFIER	3_prime_UTR_variant
Pp01	12083754	CGGCTTCAT	AGGCA/AGGCATCAT	AGGCA/AGGCA	AGGCA/AGGCATCAT	AGGCA/AGGCATCAT	AGGCA/AGGCA	AGGCA/AGGCA	Prupe.1G153200	small protein activating enzyme activity	MODIFIER	5_prime_UTR_variant
Pp01	12083899	GT	GTCT/GTCT	GTCT/GTCT	GT/GTCT	GTCT/GTCT	GTCT/GTCT	GTCT/GTCT	Prupe.1G153200	small protein activating enzyme activity	MODIFIER	5_prime_UTR_variant
Pp01	12091658	GAA	GAA/GAAA	GAA/GAAA	GAA/GAAA	GAAA/GAAA	GAA/GAAA	GAAA/GAAA	Prupe.1G153300	#N/A	MODIFIER	3_prime_UTR_variant
Pp01	12114019	GTCG	GTCG/TTCA	GTCG/TTCA	GTCG/TTCA	GTCG/TTCA	TTCA/GTCT	GTCG/TTCA	Prupe.1G153800	Nucleotidyl transferase	MODIFIER	3_prime_UTR_variant
Pp01	12114251	GC	GC/GTTGGTTCAAG	GTTGGTTCAAG/GTTGGTTCAAG	GTTGGTTCAAG/GT	GC/GTTGGTTCAAG	GTTGGTTCAAG/GT	GTTGGTTCAAG/GT	Prupe.1G153800	Nucleotidyl transferase	MODIFIER	3_prime_UTR_variant
Pp01	12114388	GGGT	GGGT/TGGC	GGGT/TGGC	TGGC/GGGA	GGGT/TGGC	TGGC/GGGA	GGGT/TGGC	Prupe.1G153800	Nucleotidyl transferase	MODIFIER	3_prime_UTR_variant
Pp01	12114409	CT	CG/TG	CG/TG	CT/CG	CG/TG	CT/CG	CT/CG	Prupe.1G153800	Nucleotidyl transferase	MODIFIER	3_prime_UTR_variant
Pp01	12115999	CAGT	CGG/CGG	CGG/CGG	CAGT/CGG	CGG/CGG	CAGT/CGG	CGG/CGG	Prupe.1G153800	Nucleotidyl transferase	MODIFIER	3_prime_UTR_variant
Pp01	12116016	TCT	TCT/TCT	TCT/TT	TCT/TT	TCT/TT	TCT/TT	TCT/TT	Prupe.1G153800	Nucleotidyl transferase	MODIFIER	3_prime_UTR_variant
Pp01	12116144	TATCT	TATCT/CATCC	TATCT/TATCT	TATCT/CATCC	TATCT/TATCT	TATCT/CATCC	TATCT/CATCC	Prupe.1G153800	Nucleotidyl transferase	MODIFIER	3_prime_UTR_variant
Pp01	12116158	AGGCC	AGGCT/GGGCT	AGGCT/GGGCT	AGGCT/GGGCT	AGGCT/AGGCT	AGGCT/GGGCT	AGGCT/AGGCT	Prupe.1G153800	Nucleotidyl transferase	MODIFIER	3_prime_UTR_variant
Pp01	12121454	GTTTGCAAAT	GTTTGCAAATTTGCAAAT/GTTTGCAAATTTGCAAAT	GTTTGCAAATTTGCAAAT/GTTTGCAAATTTGCAAAT	GTTTGCAAATTTGCAAAT/GTTTGCAAATTTGCAAAT	GTTTGCAAAT/GTTTGCAAATTTGCAAAT	GTTTGCAAATTTGCAAAT/GTTTGCAAATTTGCAAAT	GTTTGCAAATTTGCAAAT/GTTTGCAAATTTGCAAAT	Prupe.1G153900	#N/A	MODIFIER	5_prime_UTR_variant
Pp01	12129123	GGAGGCGGACG	GG/GG	GG/GGAGGCGGAGG	GG/GGAGGCGGAGG	GG/GGAGGCGGAGG	GG/GG	GG/GG	Prupe.1G154200	ATP binding	MODERATE	missense_variant
Pp01	12143147	AA	AG/AGA	GA/AG	GA/AG	GA/AGA	GA/AG	GA/AGA	Prupe.1G154300	Protein of unknown function (DUF3049)	MODIFIER	5_prime_UTR_variant
Pp01	12173216	TAA	TAA/TAAA	TAAA/TAAA	TAAA/TAAA	TAAA/TAAA	TAAA/TAAA	TAAA/TAAA	Prupe.1G154400	Serine/threonine protein phosphatase	HIGH	frameshift_variant
Pp01	12264939	AA	AAAAGAGAAGAGA/AAAAGAGAAGAGA	AAAAGAGAAGAGA/AAAAGAGAAGAGA	AAAAGAGAAGAGA/AAAAGAGAAGAGA	AA/AAAAGAGAAGAGA	AAAAGAGAAGAGA/AAAAGAGAAGAGA	AAAAGAGAAGAGA/AAAAGAGAAGAGA	Prupe.1G155200	Arylacetamide deacetylase	MODIFIER	3_prime_UTR_variant
Pp01	12269262	CAA	CAA/CAAA	CAAA/CAAA	CAAA/CAAA	CAAA/CAAA	CAA/CAAA	CAAA/CAAA	Prupe.1G155300	Armadillo/beta-catenin-like repeat	MODIFIER	3_prime_UTR_variant
Pp01	12275514	CC	CAA/CAA	CAA/CAA	CAA/CAA	CC/CAA	CAA/CAA	CAA/CAA	Prupe.1G155300	Armadillo/beta-catenin-like repeat	MODIFIER	5_prime_UTR_variant
Pp01	12278236	CCTCCCTCTCTC	CC/CC	CC/CC	CC/CC	CC/CC	CC/CC	CC/CCTCTCTCTCTC	Prupe.1G155400	0	MODIFIER	5_prime_UTR_variant
Pp01	12278497	GAA	GA/GA	GAA/GA	GA/GA	GA/GA	GAA/GA	GA/GA	Prupe.1G155400	0	MODIFIER	5_prime_UTR_variant
Pp01	12282264	TAA	TA/TA	TA/TAC	TA/TAC	TA/TAC	TA/TAC	TA/TA	Prupe.1G155400	0	MODIFIER	3_prime_UTR_variant
Pp01	12283381	TG	TG/TG	TG/TG	TG/TG	TG/TTGGGTTGTCTTGG	TG/TTGGGTTGTCTTGG	TG/TTGGGTTGTCTTGG	Prupe.1G155500	FAMILY NOT NAMED	MODERATE	conservative_inframe_insertion
Pp01	12283385	GGG	GGG/GGG	GGG/GGG	GGG/GGG	GGG/AGA	GGG/AGA	GGG/AGA	Prupe.1G155500	FAMILY NOT NAMED	MODERATE	missense_variant
Pp01	12303872	GCACAAATGAGATAGTAC	GC/GC	GC/GC	GC/GC	GC/GC	GC/GTCCTTATAACCTTTTGC	GC/GC	Prupe.1G155700	regulation of transcription, DNA-dependent	MODIFIER	intron_variant
Pp01	12305039	AA	AA/AA	AA/AAAAAAAAAGA	AA/AAAAAAAAAGA	AA/AA	AA/AAAAAAAAAGA	AA/AA	Prupe.1G155700	regulation of transcription, DNA-dependent	MODIFIER	intron_variant
Pp01	12305046	GAAAAAAAAAAAG	GAAAAAAG/GAAAAAAGAAAAAAG	GAAAAAAG/GAAAAAAGAAAAAAG	GAAAAAAG/GAAAAAAGAAAAAAG	GAAAAAAG/AAAAAGAAAAAAG	GAAAAAAG/AAAAAGAAAAAAG	GAAAAAAG/GAAAAAAGAAAAAAG	Prupe.1G155700	regulation of transcription, DNA-dependent	MODIFIER	intron_variant
Pp01	12335871	AAAAATTAGA	AA/AA	AA/AAAAATTATA	AA/AAAAATTATA	AA/AAAAATTATA	AA/AAAAATTATA	AA/AA	Prupe.1G155900	#N/A	HIGH	frameshift_variant
Pp01	12346184	CAC	TAT/TAC	TAT/TAT	TAT/TAT	TAT/TAT	TAT/TAT	TAT/TAC	Prupe.1G156000	membrane	MODIFIER	3_prime_UTR_variant
Pp01	12347151	CT	CTGAT/CTGAT	CT/CTGAT	CT/CTGAT	CT/CTGAT	CT/CTGAT	CTGAT/CTGAT	Prupe.1G156200	copper ion binding	MODIFIER	intron_variant
Pp01	12356395	GGTG	GGTG/GGTG	GGTG/TGTA	GGTG/TGTA	GGTG/TGTA	GGTG/TGTA	GGTG/GGTG	Prupe.1G156300	Predicted transporter (major facilitator superfamily)	MODIFIER	non_coding_transcript_variant
Pp01	12362007	TGCA	CGCT/TGCT	CGCT/CGCT	CGCT/CGCT	CGCT/TGCT	CGCT/TGCT	CGCT/TGCT	Prupe.1G156400	Predicted transporter (major facilitator superfamily)	LOW	synonymous_variant
Pp01	12362761	TAAT	TAAC/CAAC	TAAT/TAAC	TAAC/CAAC	TAAT/TAAC	TAAT/TAAC	TAAC/CAAC	Prupe.1G156400	Predicted transporter (major facilitator superfamily)	LOW	synonymous_variant
Pp01	12365626	GTG	GTG/GTT	GTG/GTG	GTG/GTG	GTG/GTG	GTG/GTT	GTG/GTG	Prupe.1G156500	Predicted transporter (major facilitator superfamily)	LOW	synonymous_variant
Pp01	12380648	AAGG	AAGG/ACCGGA	AAGG/AAGG	AAGG/ACCGGA	AAGG/ACCGGA	AAGG/AAGG	AAGG/ACCGGA	Prupe.1G156600	Predicted transporter (major facilitator superfamily)	MODIFIER	3_prime_UTR_variant
Pp01	12380656	TA	TCA/TCA	TA/TCA	TA/TCA	TA/TCA	TA/TCA	TA/TCA	Prupe.1G156600	Predicted transporter (major facilitator superfamily)	MODIFIER	3_prime_UTR_variant
Pp01	12383095	AT	ATTTATTTATTT/ATTTATTTATTT	AT/ATTTATTTATTT	AT/ATTTATTTATTT	AT/ATTTATTTATTT	ATTTATTTATTT/ATTTATTTATTT	AT/ATTTATTTATTT	Prupe.1G156600	Predicted transporter (major facilitator superfamily)	MODIFIER	5_prime_UTR_variant
Pp01	12423544	TTCT	TTCT/GTGG	TTCT/GTGG	TTCT/TTCT	TTCT/GTGG	TTCT/GTGG	TTCT/GTGG	Prupe.1G156700	Predicted transporter (major facilitator superfamily)	MODERATE	missense_variant
Pp01	12425104	TAAGCCTT	TAAGCCTT/TTA	TAAGCCTT/TTA	TAAGCCTT/TTA	TAAGCCTT/TAAGCCTT	TAAGCCTT/TTA	TAAGCCTT/TAAGCCTT	Prupe.1G156800	Predicted transporter (major facilitator superfamily)	MODIFIER	3_prime_UTR_variant
Pp01	12425150	ACATG	ACATG/ACAGG	ACATG/AG	ACATG/AG	AG/ACAGG	ACATG/ACAGG	ACATG/AG	Prupe.1G156800	Predicted transporter (major facilitator superfamily)	MODIFIER	3_prime_UTR_variant
Pp01	12425250	TGCG	TGCG/TG	TGCG/TG	TGCG/TG	TGCG/TGCG	TGCG/TGCG	TGCG/TG	Prupe.1G156800	Predicted transporter (major facilitator superfamily)	MODIFIER	3_prime_UTR_variant
Pp01	12427265	GGCC	GGCC/AGCT	GGCC/AGCT	GGCC/GGCC	GGCC/AGCT	GGCC/GGCC	GGCC/AGCT	Prupe.1G156800	Predicted transporter (major facilitator superfamily)	LOW	synonymous_variant
Pp01	12427292	AGGT	AGGC/GGGC	AGGC/GGGC	AGGC/AGGC	AGGC/GGGC	AGGC/AGGC	AGGC/GGGC	Prupe.1G156800	Predicted transporter (major facilitator superfamily)	LOW	synonymous_variant
Pp01	12427319	TCCTCCC	TCCTCCC/GCCACCT	TCCTCCC/GCCACCT	TCCTCCC/TCCTCCC	TCCTCCC/GCCACCT	TCCTCCC/TCCTCCC	TCCTCCC/GCCACCT	Prupe.1G156800	Predicted transporter (major facilitator superfamily)	LOW	synonymous_variant
Pp01	12439683	TGC	TGC/GGA	TGC/GGA	TGC/TGC	TGC/GGA	TGC/GGA	TGC/GGA	Prupe.1G156900	Predicted transporter (major facilitator superfamily)	MODERATE	missense_variant
Pp01	12439728	CCCG	TCCG/TCCA	TCCG/TCCG	TCCG/TCCG	TCCG/TCCA	TCCG/TCCG	TCCG/TCCA	Prupe.1G156900	Predicted transporter (major facilitator superfamily)	LOW	synonymous_variant
Pp01	12450542	TT	TT/TT	TT/TT	TT/TT	TT/TG	TT/TT	TT/TT	Prupe.1G157000	Predicted transporter (major facilitator superfamily)	MODIFIER	5_prime_UTR_variant
Pp01	12472779	GAGA	GACA/GATTAACG	GACA/GACA	GACA/GACA	GACA/GATTAACG	GACA/GACA	GACA/GACA	Prupe.1G157200	protein binding	MODIFIER	3_prime_UTR_variant
Pp01	12472859	CTT	CTTT/CTTT	CTTT/CTTT	CTT/CTTT	CTTT/CTTT	CTT/CTTT	CTTT/CTTT	Prupe.1G157200	protein binding	MODIFIER	3_prime_UTR_variant
Pp01	12487936	CAAT	CAAA/CAAA	CAAA/CAAA	CAAA/CAAA	CAAA/TAAA	CAAA/TAAA	CAAA/CAAA	Prupe.1G157400	#N/A	MODERATE	missense_variant
Pp01	12487940	GGA	GGA/GGT	GGT/GGT	GGA/GGT	GGA/GGT	GGA/GGT	GGA/GGT	Prupe.1G157400	#N/A	LOW	synonymous_variant
Pp01	12487968	CA	CA/CA	CA/CA	CA/TG	CA/TG	CA/TG	CA/TG	Prupe.1G157400	#N/A	MODERATE	missense_variant
Pp01	12488389	AAGGCTGAAATTG	AAGGCTGAAATTC/GATGCACATATTC	AAGGCTGAAATTC/GATGCACATATTC	AAGGCTGAAATTC/GATGCACATATTC	AAGGCTGAAATTC/GATGCACATATTC	AAGGCTGAAATTC/GATGCACATATTC	AAGGCTGAAATTC/AAGGCTGAAATTC	Prupe.1G157400	#N/A	MODERATE	missense_variant
Pp01	12502415	CCA	CCA/CCA	CCA/TCT	CCA/CCA	CCA/CCA	CCA/CCA	CCA/CCA	Prupe.1G157500	F-BOX/LEUCINE RICH REPEAT PROTEIN	MODERATE	missense_variant
Pp01	12502481	CATA	CATA/CATA	CATA/TGTG	CATA/TGTG	CATA/TGTG	CATA/TGTG	CATA/CATA	Prupe.1G157500	F-BOX/LEUCINE RICH REPEAT PROTEIN	MODERATE	missense_variant
Pp01	12502897	GATGCACATATTG	GATGCACATATTC/AAGGCTGAAATTC	GATGCACATATTC/GATGCACATATTC	GATGCACATATTC/AAGGCTGAAATTC	GATGCACATATTC/AAGGCTGAAATTC	GATGCACATATTC/AAGGCTGAAATTC	GATGCACATATTC/AAGGCTGAAATTC	Prupe.1G157500	F-BOX/LEUCINE RICH REPEAT PROTEIN	MODERATE	missense_variant
Pp01	12502955	AGGT	AGGT/GGGC	AGGT/AGGT	AGGT/GGGC	AGGT/GGGC	AGGT/GGGC	AGGT/AGGT	Prupe.1G157500	F-BOX/LEUCINE RICH REPEAT PROTEIN	MODERATE	missense_variant
Pp01	12525472	CAC	GAC/GAT	GAC/GAC	GAC/GAT	GAC/GAT	GAC/GAT	GAC/GAT	Prupe.1G157800	ATP binding	MODERATE	missense_variant
Pp01	12525686	CA	TG/TG	CA/TG	CA/TG	TG/TG	TG/TG	TG/TG	Prupe.1G157800	ATP binding	MODERATE	missense_variant
Pp01	12526046	TC	CC/CT	CC/CT	CC/CT	CC/CT	CC/CC	CC/CT	Prupe.1G157800	ATP binding	HIGH	start_lost
Pp01	12541461	TCT	TCT/TCT	TCT/TT	TCT/TT	TCT/TT	TCT/TT	TCT/TT	Prupe.1G157900	F-BOX/LEUCINE RICH REPEAT PROTEIN	MODIFIER	3_prime_UTR_variant
Pp01	12543363	TG	TGGGTCAATTACG/TGGGTCAATTACG	TGGGTCAATTACG/TGGGTCAATTACG	TG/TGGGTCAATTACG	TGGGTCAATTACG/TGGGTCAATTACG	TGGGTCAATTACG/TGGGTCAATTACG	TGGGTCAATTACG/TGGGTCAATTACG	Prupe.1G158000	F-BOX/LEUCINE RICH REPEAT PROTEIN	HIGH	frameshift_variant
Pp01	12553157	ATCACTCGTTTGC	AACACACGTATGC/GCCACACGTCTGG	AACACACGTATGC/GCCACACGTCTGG	AACACACGTATGC/AACACACGTATGC	AACACACGTATGC/GCCACACGTCTGG	AACACACGTATGC/GCCACACGTCTGG	AACACACGTATGC/GCCACACGTCTGG	Prupe.1G158300	Protein of unknown function (DUF295)	MODERATE	missense_variant
Pp01	12553469	AGG	AGG/TGGGAG	AGG/AGG	AGG/TGGGAG	AGG/TGGGAG	AGG/TGGGAG	AGG/TGGGAG	Prupe.1G158300	Protein of unknown function (DUF295)	MODERATE	missense_variant&conservative_inframe_insertion
Pp01	12554024	CTT	CT/CT	CT/CT	CT/CT	CT/CT	CT/CT	CTT/CT	Prupe.1G158300	Protein of unknown function (DUF295)	MODIFIER	3_prime_UTR_variant
Pp01	12554908	TC	TTCG/TTCG	TTCG/TTCG	TC/TTCG	TC/TTCG	TC/TTCG	TTCG/TTCG	Prupe.1G158400	Rab GTPase activator activity	MODIFIER	5_prime_UTR_variant
Pp01	12565285	TCACT	CCAAA/CCAAA	CCAAA/CCACA	CCAAA/CCAAA	CCAAA/CCAAA	CCAAA/CCACA	CCAAA/CCAAA	Prupe.1G158500	GDP-fucose protein O-fucosyltransferase	MODIFIER	5_prime_UTR_variant
Pp01	12602802	TACAA	TACAA/CACAG	TACAA/TACAA	TACAA/CACAG	TACAA/CACAG	TACAA/CACAG	TACAA/CACAG	Prupe.1G158900	#N/A	MODIFIER	5_prime_UTR_variant
Pp01	12625996	GG	GG/GGGTTTTGGTTTTG	GG/GGGTTTTGGTTTTG	GGGTTTTGGTTTTG/GGGTTTTGGTTTTG	GGGTTTTGGTTTTG/GGGTTTTGGTTTTG	GG/GGGTTTTGGTTTTG	GG/GGGTTTTGGTTTTG	Prupe.1G159100	FAMILY NOT NAMED	MODERATE	conservative_inframe_insertion
Pp01	12628765	GA	GG/AG	GG/AG	GG/AG	GG/AG	GG/AG	GG/GG	Prupe.1G159200	FAMILY NOT NAMED	LOW	synonymous_variant
Pp01	12642859	CTTTTTG	CTTTTTTA/CTTTTTTA	CTTTTTG/CTTTTTTA	CTTTTTG/CTTTTTTA	CTTTTTG/CTTTTTTA	CTTTTTTA/CTTTTTTA	CTTTTTTA/CTTTTTTA	Prupe.1G159200	FAMILY NOT NAMED	MODIFIER	5_prime_UTR_variant
Pp01	12673317	AGCA	AA/AA	AA/AACA	AA/AA	AA/AACA	AA/AA	AA/AACA	Prupe.1G159400	#N/A	MODIFIER	3_prime_UTR_variant
Pp01	12682731	TTGT	TTGT/TTGT	TTGT/CTGC	TTGT/CTGC	TTGT/CTGC	TTGT/TTGT	TTGT/TTGT	Prupe.1G159500	0	MODERATE	missense_variant
Pp01	12682850	GTTTC	GTTTC/GTTTC	GTTTC/GTTTC	GTTTC/GTTTC	GTTTC/ATTTT	GTTTC/GTTTC	GTTTC/ATTTT	Prupe.1G159500	0	MODIFIER	5_prime_UTR_variant
Pp01	12683725	AGGCGTTGGCGTTG	AGGCGTTG/AGGCGTTG	AGGCGTTGGCGTTG/AGGCGTTG	AGGCGTTGGCGTTG/AGGCGTTG	AGGCGTTGGCGTTG/AGGCGTTG	AGGCGTTG/AGGCGTTG	AGGCGTTGGCGTTG/AGGCGTTG	Prupe.1G159500	0	MODERATE	conservative_inframe_deletion
Pp01	12690985	GGAGA	GGAGA/CGAGG	GGAGA/CGAGG	GGAGA/GGGAA	GGAGA/CGAGG	GGAGA/CGAGG	GGAGA/CGAGG	Prupe.1G159600	Apoptotic ATPase	MODERATE	missense_variant
Pp01	12691011	CGGG	TGGT/TGGG	CGGG/TGGT	CGGG/TGGT	CGGG/TGGT	TGGT/TGGG	CGGG/TGGT	Prupe.1G159600	Apoptotic ATPase	LOW	synonymous_variant
Pp01	12691131	AATGG	AATGG/AATGG	AATGG/AATGG	AATGG/TATGA	AATGG/TATGA	AATGG/TATGA	AATGG/TATGA	Prupe.1G159600	Apoptotic ATPase	MODERATE	missense_variant
Pp01	12691217	GCGC	GCGC/GCGT	GCGC/GCGT	GCGC/GCGT	GCGC/GCGT	GCGC/GCGC	GCGC/GCGT	Prupe.1G159600	Apoptotic ATPase	MODERATE	missense_variant
Pp01	12691279	GATCC	GATCC/TATCT	GATCC/GGTCC	GATCC/TATCT	GATCC/GGTCC	GATCC/TATCT	GATCC/TATCT	Prupe.1G159600	Apoptotic ATPase	MODERATE	missense_variant
Pp01	12691286	CCTC	CCTC/TCTG	CCTC/CCCC	CCTC/CCCC	CCTC/TCTG	CCTC/CCCC	CCTC/CCCC	Prupe.1G159600	Apoptotic ATPase	MODERATE	missense_variant
Pp01	12691511	ACA	ACA/ACC	ACA/ACC	ACA/CCG	ACA/ACC	ACA/ACC	ACA/ACC	Prupe.1G159600	Apoptotic ATPase	MODERATE	missense_variant
Pp01	12696000	AT	AA/GA	AA/GA	AA/AG	AA/GA	AA/AG	AA/GA	Prupe.1G159600	Apoptotic ATPase	MODERATE	missense_variant
Pp01	12696074	TCTTGT	ACTTAA/TCTTGA	TCTTGT/ACTTAA	TCTTGT/ACTTAA	ACTTAA/TCTTGA	ACTTAA/TCTTGA	ACTTAA/TCTTGA	Prupe.1G159600	Apoptotic ATPase	MODERATE	missense_variant
Pp01	12696430	CA	CA/CT	CA/CT	CA/GT	CA/CT	CA/CT	CA/CT	Prupe.1G159600	Apoptotic ATPase	LOW	synonymous_variant
Pp01	12696453	AAAA	AAAA/TACA	AAAA/GAAA	AAAA/TACG	AAAA/GAAA	AAAA/TACA	AAAA/TACA	Prupe.1G159600	Apoptotic ATPase	MODERATE	missense_variant
Pp01	12696594	CA	TG/TA	CA/TG	CA/TG	CA/TG	CA/TG	TG/TA	Prupe.1G159600	Apoptotic ATPase	MODERATE	missense_variant
Pp01	12696621	GG	GT/GT	GT/CT	GT/CT	GT/CT	GT/CT	GT/GT	Prupe.1G159600	Apoptotic ATPase	MODERATE	missense_variant
Pp01	12696636	GC	GC/GC	GC/GC	GC/AA	GC/GC	GC/AA	GC/AA	Prupe.1G159600	Apoptotic ATPase	MODERATE	missense_variant
Pp01	12696672	GATT	AATA/CGTG	AATA/CGTG	AATA/GATA	AATA/CGTG	AATA/GATA	AATA/CGTG	Prupe.1G159600	Apoptotic ATPase	MODERATE	missense_variant
Pp01	12696676	ATTG	ATTG/ATTT	ATTG/ATTT	ATTG/ATTT	ATTG/ATTG	ATTG/ATTT	ATTG/ATTG	Prupe.1G159600	Apoptotic ATPase	MODERATE	missense_variant
Pp01	12696748	AGG	GGC/GGC	GGC/GGC	GGC/GAG	GGC/GGC	GGC/GGC	GGC/GAG	Prupe.1G159600	Apoptotic ATPase	MODERATE	missense_variant
Pp01	12696893	TTG	TCG/TTA	TCG/CGA	TCG/TTA	TCG/TTA	TCG/CGA	TCG/TTA	Prupe.1G159600	Apoptotic ATPase	MODERATE	missense_variant
Pp01	12697064	CCAGA	CCAGG/TCAGG	CCAGA/CCAGG	CCAGA/CCAGG	CCAGA/CCAGG	CCAGG/TCAGG	CCAGG/TCAGG	Prupe.1G159600	Apoptotic ATPase	MODERATE	missense_variant
Pp01	12697099	GG	GG/AG	GG/AG	GG/AG	GG/AG	GG/AG	AG/AA	Prupe.1G159600	Apoptotic ATPase	MODERATE	missense_variant
Pp01	12697216	CCCTTGTT	CCCTCGTC/ACCTCGTC	CCCTCGTC/ACCTCGTC	CCCTCGTC/GCCTCGTC	CCCTCGTC/ACCTCGTC	CCCTCGTC/ACCTCGTC	CCCTCGTC/ACCTCGTC	Prupe.1G159600	Apoptotic ATPase	MODERATE	missense_variant
Pp01	12697381	GGG	AGG/AGA	AGG/AGA	AGG/AGA	AGG/AGG	AGG/AGA	AGG/AGA	Prupe.1G159600	Apoptotic ATPase	MODERATE	missense_variant
Pp01	12697605	GATG	TCTT/TTAT	TCTT/TCTT	TCTT/TTAT	TCTT/TTAT	TCTT/TCTT	TCTT/TTAT	Prupe.1G159600	Apoptotic ATPase	MODERATE	missense_variant
Pp01	12697689	AGGG	TGGA/ACGG	TGGA/ACGG	TGGA/ACGG	TGGA/ACGG	TGGA/AAGG	TGGA/AAGG	Prupe.1G159600	Apoptotic ATPase	MODERATE	missense_variant
Pp01	12697767	GCTG	TTTG/TTTA	TTTG/TTTA	TTTG/TTTA	TTTG/TTTA	TTTG/TTTA	TTTG/TTTG	Prupe.1G159600	Apoptotic ATPase	MODERATE	missense_variant
Pp01	12697830	TTGT	TTGT/ATGA	TTGT/ATGA	TTGT/ATGA	ATGA/ATGA	ATGA/ATGA	TTGT/ATGA	Prupe.1G159600	Apoptotic ATPase	MODERATE	missense_variant
Pp01	12697838	CGGTGG	CGGTAA/TGGTAA	CGGTAA/TGGTAA	CGGTAA/TGGTAA	CGGTAA/CGGTAA	CGGTAA/TGGTAA	CGGTAA/TGGTAA	Prupe.1G159600	Apoptotic ATPase	MODERATE	missense_variant
Pp01	12697850	GGAAG	GGAAG/GAGAA	GGAAG/GAGAA	GGAAG/GG	GGAAG/GG	GGAAG/GG	GGAAG/GAGAA	Prupe.1G159600	Apoptotic ATPase	MODERATE	disruptive_inframe_deletion
Pp01	12698045	CT	CT/GC	CT/GC	CT/GC	CT/GC	CT/CC	CT/GC	Prupe.1G159600	Apoptotic ATPase	MODERATE	missense_variant
Pp01	12698130	GT	TC/GA	TG/GA	TC/TG	TG/GA	TC/GA	TC/TG	Prupe.1G159600	Apoptotic ATPase	MODERATE	missense_variant
Pp01	12702185	TA	TA/TTATAA	TA/TTATAA	TA/TTATAAATAAA	TA/TTATAAATAAA	TA/TTATAA	TA/TTATAAATAAA	Prupe.1G159700	sucrose-phosphate synthase [EC:2.4.1.14]	MODIFIER	3_prime_UTR_variant
Pp01	12702188	TAAAAAAAAG	TAAAAAAAAAG/TAATAAAAAAAG	TAAAAAAAAAG/TAAAAAAAATAAAAAAG	TAAAAAAAAAG/TAATAAAAAAAG	TAAAAAAAAAG/TAAAAAAAATAAAAAAG	TAAAAAAAAAG/TAATAAAAAAAG	TAAAAAAAAAG/TAATAAAAAAAG	Prupe.1G159700	sucrose-phosphate synthase [EC:2.4.1.14]	MODIFIER	3_prime_UTR_variant
Pp01	12702292	CGA	CGA/TGA	CGA/TGT	CGA/TGT	CGA/TGA	CGA/TGA	CGA/TGA	Prupe.1G159700	sucrose-phosphate synthase [EC:2.4.1.14]	MODIFIER	3_prime_UTR_variant
Pp01	12702702	AGGG	AGGG/AGGG	AGGG/AGGGGG	AGGG/AGGGGG	AGGG/AGGG	AGGG/AGGG	AGGG/AGGGGG	Prupe.1G159700	sucrose-phosphate synthase [EC:2.4.1.14]	MODIFIER	3_prime_UTR_variant
Pp01	12702932	ACCAA	ACCAG/ACCAG	ACCAG/GCCAG	ACCAG/GCCAG	ACCAG/GCCAG	ACCAG/GCCAG	ACCAG/GCCAG	Prupe.1G159700	sucrose-phosphate synthase [EC:2.4.1.14]	LOW	splice_region_variant
Pp01	12703031	CAGAGAGAGA	CAGAGAGAGAGAGA/CAGAGAGAGAGAGAGA	CAGAGAGAGAGAGA/CAGAGAGAGAGAGA	CAGAGAGAGAGAGA/CAGAGAGAGAGAGAGA	CAGAGAGAGAGAGA/CAGAGAGAGAGAGA	CAGAGAGAGAGAGA/CAGAGAGAGAGAGAGA	CAGAGAGAGAGAGA/CAGAGAGAGAGAGA	Prupe.1G159700	sucrose-phosphate synthase [EC:2.4.1.14]	MODIFIER	3_prime_UTR_variant
Pp01	12703042	CGGGA	TGGGT/TGGGT	TGGGT/TGGGT	CGGGA/TGGGT	TGGGT/TGGGT	CGGGA/TGGGT	TGGGT/TGGGT	Prupe.1G159700	sucrose-phosphate synthase [EC:2.4.1.14]	MODIFIER	3_prime_UTR_variant
Pp01	12703150	TTACT	CTACTTGT/CTACTTGT	CTACTTGT/CTACTTCT	CTACTTGT/CTACTTGT	CTACTTGT/CTACTTGT	CTACTTGT/CTACTTGT	CTACTTGT/CTACTTGT	Prupe.1G159700	sucrose-phosphate synthase [EC:2.4.1.14]	MODIFIER	3_prime_UTR_variant
Pp01	12703157	TTG	CTG/CTA	CTG/CTA	CTG/CTA	CTG/CTG	CTG/CTA	CTG/CTG	Prupe.1G159700	sucrose-phosphate synthase [EC:2.4.1.14]	MODIFIER	3_prime_UTR_variant
Pp01	12704205	TTA	TTA/ATA	ATA/TTAGTG	TTA/ATA	ATA/TTAGTG	ATA/TTAGTG	TTA/ATA	Prupe.1G159700	sucrose-phosphate synthase [EC:2.4.1.14]	HIGH	stop_lost&splice_region_variant
Pp01	12738534	CC	GT/AT	GT/GT	GT/AT	GT/AT	GT/GT	GT/AT	Prupe.1G159900	methyltransferase activity	LOW	synonymous_variant
Pp01	12755050	TAA	TAA/TAAA	TAA/TAA	TAA/TAAA	TAA/TAAA	TAA/TAAA	TAA/TAA	Prupe.1G160300	FAMILY NOT NAMED	HIGH	frameshift_variant
Pp01	12755341	TTCGG	CTCGGG/CTCGGG	CTCGGG/CCCGGG	CTCGGG/CCCGGG	CTCGGG/CCCGGG	CTCGGG/CCCGGG	CTCGGG/CCCGGG	Prupe.1G160300	FAMILY NOT NAMED	HIGH	frameshift_variant&missense_variant
Pp01	12755352	AA	AA/CC	AA/CC	AA/AA	AA/CC	AA/CC	AA/CC	Prupe.1G160300	FAMILY NOT NAMED	MODERATE	missense_variant
Pp01	12755472	TTTAG	TTTAG/TTTAG	TTTAG/GTCAA	TTTAG/GTCAA	TTTAG/GTCAA	TTTAG/GTCAA	TTTAG/TTTAG	Prupe.1G160300	FAMILY NOT NAMED	MODERATE	missense_variant
Pp01	12774449	TTC	TTC/TTC	TTC/GTT	TTC/GTT	TTC/TTC	TTC/GTT	TTC/GTT	Prupe.1G160400	Leucine rich repeat	MODERATE	missense_variant
Pp01	12774625	TA	TA/TA	TA/CC	TA/CC	TA/CC	TA/CC	TA/CC	Prupe.1G160400	Leucine rich repeat	MODERATE	missense_variant
Pp01	12774689	AG	AG/AT	AG/AT	AG/AT	AG/AT	AG/AT	AG/CT	Prupe.1G160400	Leucine rich repeat	MODERATE	missense_variant
Pp01	12775415	ATTT	ATTT/GCTC	ATTT/GCTC	ATTT/GCTC	ATTT/ATTT	ATTT/GCTC	ATTT/GCTC	Prupe.1G160400	Leucine rich repeat	MODERATE	missense_variant
Pp01	12775649	AAAA	AAAA/AAAA	AAAA/AAAA	AAAA/GAAG	AAAA/GAAG	AAAA/GAAG	AAAA/GAAG	Prupe.1G160400	Leucine rich repeat	LOW	synonymous_variant
Pp01	12775720	TAGAAGAAGAA	TAGAAGAAGAA/TAGAAGAAGAAGAAGAAGAAGAA	TAGAAGAAGAA/TAGAAGAAGAAGAAGAAGAAGAA	TAGAAGAAGAA/TAGAAGAAGAAGAAGAAGAAGAA	TAGAAGAAGAAGAAGAAGAAGAA/AAGAAGAAGAA	TAGAAGAAGAA/AAGAAGAAGAA	TAGAAGAAGAA/AAGAAGAAGAA	Prupe.1G160400	Leucine rich repeat	MODERATE	missense_variant
Pp01	12802801	TG	TG/TGCCCCCG	TG/TGCCCCCG	TG/TGCCCCCG	TGCCCCCG/TGCCCCCG	TGCCCCCG/TGCCCCCG	TG/TGCCCCCG	Prupe.1G160600	hydrolase activity, hydrolyzing O-glycosyl compounds	MODIFIER	3_prime_UTR_variant
Pp01	12802995	GACCGT	GACCGT/TACGGG	GACCGT/TACGGG	GACCGT/TACGGG	TACGGG/TACGGG	TACGGG/TACGGG	GACCGT/TACGGG	Prupe.1G160600	hydrolase activity, hydrolyzing O-glycosyl compounds	MODIFIER	3_prime_UTR_variant
Pp01	12817728	AT	GT/GG	GT/GT	GT/GG	GT/GG	GT/GG	GT/GT	Prupe.1G160600	hydrolase activity, hydrolyzing O-glycosyl compounds	MODIFIER	5_prime_UTR_variant
Pp01	12860107	TCCG	CCCA/CCCG	CCCA/TCTG	CCCA/CCCG	CCCA/CCCG	CCCA/CCCG	CCCA/CCCG	Prupe.1G161100	#N/A	LOW	synonymous_variant
Pp01	12867525	TTGAAT	TC/TC	TC/TC	TC/TC	TC/TC	TC/TCGAAT	TC/TC	Prupe.1G161200	CELL CYCLE CONTROL PROTEIN CWF25	MODIFIER	intron_variant
Pp01	12872950	CATG	CATA/TATA	CATA/TATA	CATA/CATA	CATA/TATA	CATA/TATA	CATA/CATA	Prupe.1G161300	Apoptotic ATPase	LOW	synonymous_variant
Pp01	12872954	CGA	CGA/CGA	CGA/CGG	CGA/CGG	CGA/CGA	CGA/CGG	CGA/CGG	Prupe.1G161300	Apoptotic ATPase	LOW	synonymous_variant
Pp01	12889154	CGA	TGG/CGG	TGG/TGG	TGG/CGG	TGG/CGG	TGG/CGG	TGG/TGG	Prupe.1G161400	protein binding	MODIFIER	3_prime_UTR_variant
Pp01	12889342	TTAACT	TTAACT/TTAACT	TTAACT/TT	TTAACT/TT	TTAACT/TTAACT	TTAACT/TT	TTAACT/TT	Prupe.1G161400	protein binding	MODIFIER	3_prime_UTR_variant
Pp01	12889442	GCAG	GCAG/ACAA	GCAG/GCAG	GCAG/ACAA	GCAG/GCAG	GCAG/ACAA	GCAG/ACAA	Prupe.1G161400	protein binding	MODIFIER	3_prime_UTR_variant
Pp01	12889999	TTAGG	TTAGG/TTAGG	TTAGG/CTAGA	TTAGG/TTAGG	TTAGG/CTAGA	TTAGG/CTAGA	TTAGG/TTAGG	Prupe.1G161400	protein binding	MODIFIER	3_prime_UTR_variant
Pp01	12890010	ATT	ATT/ATT	ATT/AT	ATT/AT	ATT/AT	ATT/ATT	ATT/AT	Prupe.1G161400	protein binding	MODIFIER	3_prime_UTR_variant
Pp01	12890340	GT	GT/GT	GT/GAT	GT/GT	GT/GAT	GT/GT	GT/GAT	Prupe.1G161400	protein binding	MODIFIER	3_prime_UTR_variant
Pp01	12890530	AGTTGTTC	AGTTGTTGTTT/AGTTGTTGTTT	AGTTGTTGTTT/AGTTGTTGTTT	AGTTGTTC/AGTTGTTGTTT	AGTTGTTC/AGTTGTTGTTT	AGTTGTTC/AGTTGTTGTTT	AGTTGTTC/AGTTGTTGTTT	Prupe.1G161400	protein binding	MODIFIER	intron_variant
Pp01	12894907	CC	TG/CG	TG/TG	TG/TG	TG/CG	TG/CG	TG/CG	Prupe.1G161500	CELL CYCLE CONTROL PROTEIN CWF25	MODERATE	missense_variant
Pp01	12894966	TCGCT	TCGCT/CCTCC	TCGCT/TCTCC	TCGCT/CCTCC	TCGCT/TCTCC	TCGCT/CCTCC	TCGCT/CCTCC	Prupe.1G161500	CELL CYCLE CONTROL PROTEIN CWF25	MODERATE	missense_variant
Pp01	12894971	GTGC	GTGC/GTGC	GTGC/GTGT	GTGC/GTGC	GTGC/GTGT	GTGC/GTGC	GTGC/GTGT	Prupe.1G161500	CELL CYCLE CONTROL PROTEIN CWF25	MODERATE	missense_variant
Pp01	12897188	TTG	TTA/TTA	TTA/TCAA	TTA/TCAA	TTA/TCAA	TTA/TCAA	TTA/TTA	Prupe.1G161500	CELL CYCLE CONTROL PROTEIN CWF25	MODIFIER	5_prime_UTR_variant
Pp01	12901176	CTTT	CTTT/ATTC	CTTT/ATTC	ATTC/ATTC	ATTC/ATTC	ATTC/ATTC	ATTC/ATTC	Prupe.1G161600	Leucine rich repeat	MODERATE	missense_variant
Pp01	12901201	AT	AT/TA	AT/TA	TA/TA	TA/TA	TA/TA	TA/TA	Prupe.1G161600	Leucine rich repeat	MODERATE	missense_variant
Pp01	12902103	GAATATA	GAATATA/GAATATA	GAATATA/GAATATA	GAATATA/AAAAATT	GAATATA/GAATATA	GAATATA/AAAAATT	GAATATA/AAAAATT	Prupe.1G161600	Leucine rich repeat	MODERATE	missense_variant
Pp01	12902263	ATCATCCAAGG	ATCATCCAAGG/GTCAGTCAATC	ATCATCCAAGG/GTCAGTCAATC	ATCATCCAAGG/GTCAGTCAATC	GTCAGTCAATC/GTCAGTCAATC	GTCAGTCAATC/GTCAGTCAATC	ATCATCCAAGG/GTCAGTCAATC	Prupe.1G161600	Leucine rich repeat	MODERATE	missense_variant
Pp01	12902439	AATCA	AATCA/AA	AATCA/AA	AATCA/AA	AATCA/AA	AATCA/AA	AATCA/AATCA	Prupe.1G161600	Leucine rich repeat	MODERATE	conservative_inframe_deletion
Pp01	12928273	CC	CCTACATCATCATC/CCTACATCATCATC	CC/CCTACATCATCATC	CCTACATCATCATC/CCTACATCATCATC	CCTACATCATCATC/CCTACATCATCATC	CCTACATCATCATC/CCTACATCATCATC	CCTACATCATCATC/CCTACATCATCATC	Prupe.1G161700	protein binding	MODERATE	conservative_inframe_insertion
Pp01	12928609	TGCAGCCTAA	TGCAGCCTAA/TGCAGCCTAA	TGCAGCCTAA/CACGGCTTAC	TGCAGCCTAA/TGCAGCCTAA	TGCAGCCTAA/TGCAGCCTAA	TGCAGCCTAA/CACGGCTTAC	TGCAGCCTAA/CACGGCTTAC	Prupe.1G161700	protein binding	MODERATE	missense_variant
Pp01	12928693	GGT	GGT/GGG	GGT/GGG	GGG/AGG	GGT/GGG	GGT/GGG	GGT/GGG	Prupe.1G161700	protein binding	MODERATE	missense_variant
Pp01	12928700	CCAACAAA	CCAACAAA/CCAAA	CCAACAAA/CCAACAAA	CCAACAAA/CCAAA	CCAACAAA/CCAACAAA	CCAACAAA/CCAACAAA	CCAACAAA/CCAACAAA	Prupe.1G161700	protein binding	MODERATE	conservative_inframe_deletion
Pp01	12928740	GTCC	GTCA/GTCT	GTCA/ATCT	GTCA/GTCT	GTCA/GTCT	GTCA/GTCT	GTCA/GTCT	Prupe.1G161700	protein binding	MODERATE	missense_variant
Pp01	12930279	GCTAC	CCTGT/CCTAT	CCTGT/CCTGT	CCTGT/CCTGT	CCTGT/CCTAT	CCTGT/CCTAT	CCTGT/CCTAT	Prupe.1G161700	protein binding	MODERATE	missense_variant
Pp01	12930706	GGTATC	GGTATC/TGCATT	GGTATC/GGCATC	GGTATC/GGCATC	GGTATC/TGCATT	GGTATC/GGCATC	GGTATC/GGCATC	Prupe.1G161700	protein binding	MODERATE	missense_variant
Pp01	12930767	TG	TG/CC	TG/GC	GC/CC	GC/CC	TG/GC	TG/GC	Prupe.1G161700	protein binding	MODERATE	missense_variant
Pp01	12930973	CT	CT/AT	CT/AT	CT/AT	CT/AT	CT/AT	CT/AC	Prupe.1G161700	protein binding	MODERATE	missense_variant
Pp01	12931228	CGACG	CGACG/CGACG	CGACG/CGACG	CGACG/TGTCA	CGACG/TGTCA	CGACG/CGACG	CGACG/TGTCA	Prupe.1G161700	protein binding	MODERATE	missense_variant
Pp01	12931472	TCC	ACT/ACT	ACT/ACT	ACT/TCT	ACT/TCT	ACT/ACT	ACT/ACT	Prupe.1G161700	protein binding	MODERATE	missense_variant
Pp01	12932191	ACT	GCG/AAG	GCG/GCT	GCG/AAG	GCG/GCT	GCG/GCT	GCG/AAG	Prupe.1G161700	protein binding	MODERATE	missense_variant
Pp01	12957702	GTCC	GTCT/ATTT	GTCT/GTCT	GTCT/ATTT	GTCT/ATTT	GTCT/ATTT	GTCT/ATTT	Prupe.1G161800	protein binding	MODERATE	missense_variant
Pp01	12957731	CC	CC/GT	CC/CC	CC/GT	CC/CC	CC/GT	CC/GT	Prupe.1G161800	protein binding	MODERATE	missense_variant
Pp01	12957750	CTCTGT	ATCTAT/ATCTAT	ATCTAT/ATCTAT	ATCTAT/ATCTAG	ATCTAT/ATCTAG	ATCTAT/ATCTAT	ATCTAT/ATCTAG	Prupe.1G161800	protein binding	MODERATE	missense_variant
Pp01	12958201	TTAG	TTAG/TGCCACTTTGAAC	TTAG/TGCCACTTTGAAC	TTAG/TGCCACGTTG	TTAG/TGCCACTTTGAAC	TTAG/TGCCACTTTGAAC	TTAG/TGCCACTTTGAAC	Prupe.1G161800	protein binding	MODERATE	missense_variant&conservative_inframe_insertion
Pp01	12958372	TAG	TGG/CGG	TGG/CGG	TGG/CGG	TGG/CGA	TGG/CGA	TGG/CGG	Prupe.1G161800	protein binding	MODERATE	missense_variant
Pp01	12958426	CGCTG	TCCCA/TCCCA	TCCCA/TGCCA	TCCCA/TCCCA	TCCCA/TCCCA	TCCCA/TCCCA	TCCCA/TGCCA	Prupe.1G161800	protein binding	MODERATE	missense_variant
Pp01	12958437	TTC	GTG/GCA	GTG/GCA	GTG/GCA	GTG/GCA	GTG/GCA	GTG/GTG	Prupe.1G161800	protein binding	MODERATE	missense_variant
Pp01	12959186	GGTG	TGTG/TGTA	TGTG/TGTA	TGTG/TGTG	TGTG/TGTA	TGTG/TGTA	TGTG/TGTG	Prupe.1G161800	protein binding	LOW	synonymous_variant
Pp01	12959268	GCA	GCG/GAG	GCG/GAG	GCG/GAG	GCG/TTG	GCG/GAG	GCG/GAG	Prupe.1G161800	protein binding	MODERATE	missense_variant
Pp01	12959402	TAAT	TAAT/TT	TAAT/TAAT	TAAT/TT	TAAT/TT	TAAT/TT	TAAT/TT	Prupe.1G161800	protein binding	MODIFIER	5_prime_UTR_variant
Pp01	12960341	TAGTT	GAGC/AAGC	GAGC/GAGC	GAGC/AAGC	GAGC/AAGC	GAGC/AAGC	GAGC/GAGC	Prupe.1G161900	#N/A	HIGH	frameshift_variant&synonymous_variant
Pp01	12986176	AG	AG/CA	AG/CA	AG/CA	AG/AG	AG/CA	AG/CA	Prupe.1G162100	Apoptotic ATPase	MODERATE	missense_variant
Pp01	12986252	ATTG	ATTG/ATTG	ATTG/ATTG	ATTG/ATTG	ATTG/CTTC	ATTG/CTTC	ATTG/CTTC	Prupe.1G162100	Apoptotic ATPase	MODERATE	missense_variant
Pp01	12987196	CT	CT/CT	CT/TC	CT/CT	CT/TC	CT/CT	CT/CT	Prupe.1G162100	Apoptotic ATPase	MODERATE	missense_variant
Pp01	12987703	TT	TT/TT	TT/TTGGT	TT/TTGGT	TT/TTGGT	TT/TTGGT	TT/TTGGT	Prupe.1G162100	Apoptotic ATPase	MODERATE	conservative_inframe_insertion
Pp01	12987710	TCAAA	TCAAA/TCAAA	TCAAA/CCAAT	TCAAA/CCAAT	TCAAA/CCAAT	TCAAA/TCAAA	TCAAA/CCAAT	Prupe.1G162100	Apoptotic ATPase	MODERATE	missense_variant
Pp01	12987775	GACGT	GACGT/AACGC	AACGC/AACGC	AACGC/AACGC	AACGC/AACGC	AACGC/AACGC	AACGC/AACGC	Prupe.1G162100	Apoptotic ATPase	MODERATE	missense_variant
Pp01	12987783	CCTTT	CCTTT/ACATG	CCTTT/ACATG	CCTTT/ACATG	CCTTT/ACATG	CCTTT/ACATG	CCTTT/CCTTT	Prupe.1G162100	Apoptotic ATPase	MODERATE	missense_variant
Pp01	12989315	CT	CT/AC	CT/AC	CT/AC	CT/CT	CT/CT	CT/AC	Prupe.1G162200	Leucine rich repeat	MODERATE	missense_variant
Pp01	12989832	AAATTT	AAATTC/TCCTTC	AAATTT/AAATTC	AAATTT/AAATTC	AAATTT/AAATTC	AAATTT/AAATTC	AAATTC/TCCTTC	Prupe.1G162200	Leucine rich repeat	MODERATE	missense_variant
Pp01	12989920	TCCT	TCCT/CGCA	TCCT/TGCA	TCCT/TGCA	TCCT/TGCA	TCCT/CGCA	TGCA/CGCA	Prupe.1G162200	Leucine rich repeat	MODERATE	missense_variant
Pp01	12989926	CTATTTTG	CTATTTTG/CTACTTTT	CTATTTTG/CTACTTTT	CTATTTTG/CTACTTTT	CTATTTTG/CTACTTTT	CTATTTTG/CTACTTTT	CTACTTTT/TTACTTTC	Prupe.1G162200	Leucine rich repeat	MODERATE	missense_variant
Pp01	12990446	TCAAATATTT	TCAAATTTTT/TCAAATTTTT	TCAAATTTTT/CCAATTTTTC	TCAAATTTTT/CCAATTTTTC	TCAAATTTTT/CCAATTTTTC	TCAAATTTTT/CCAATTTTTC	TCAAATTTTT/CCAATTTTTC	Prupe.1G162200	Leucine rich repeat	MODERATE	missense_variant
Pp01	12990468	GTCAG	GTCAG/GTCAA	GTCAG/CTCAA	GTCAG/CTCAA	GTCAG/CTCAA	GTCAG/CTCAA	GTCAG/CTCAA	Prupe.1G162200	Leucine rich repeat	MODERATE	missense_variant
Pp01	12990510	CGACG	CGACG/TGTCA	CGACG/CGACG	CGACG/TGTCA	CGACG/CGACG	CGACG/CGACG	CGACG/CGACG	Prupe.1G162200	Leucine rich repeat	MODERATE	missense_variant
Pp01	12990722	AATA	AACA/AACA	AACA/AACA	AACA/AA	AACA/AA	AACA/AA	AACA/AA	Prupe.1G162200	Leucine rich repeat	HIGH	frameshift_variant
Pp01	12991300	TG	TG/TG	TG/TT	TG/TT	TG/TT	TG/TG	TG/TT	Prupe.1G162200	Leucine rich repeat	MODERATE	missense_variant
Pp01	12991308	CA	CG/CG	CG/AG	CG/AG	CG/AG	CG/CG	CG/AG	Prupe.1G162200	Leucine rich repeat	MODERATE	missense_variant
Pp01	12991317	CTCCTTG	CTCTCTG/CACTCTG	CTCTCTG/GGCTCTT	CTCTCTG/GGCTCTT	CTCTCTG/GGCTCTT	CTCTCTG/CACTCTG	CTCTCTG/GGCTCTT	Prupe.1G162200	Leucine rich repeat	MODERATE	missense_variant
Pp01	12991426	CT	CT/TC	CT/TC	CT/TC	CT/TT	CT/TC	CT/TC	Prupe.1G162200	Leucine rich repeat	MODERATE	missense_variant
Pp01	12991521	TGAGC	TGAGC/TGAGG	TGAGC/TGAGG	TGAGC/TGAGG	TGAGC/TGAGG	TGAGG/CGAGG	TGAGC/TGAGG	Prupe.1G162200	Leucine rich repeat	MODERATE	missense_variant
Pp01	12991699	CATA	CATA/CATATA	CATA/CATATA	CATA/CATATA	CATA/CATA	CATA/CATATA	CATA/CATA	Prupe.1G162200	Leucine rich repeat	MODIFIER	5_prime_UTR_variant
Pp01	13014589	TAACGGAA	TAACGGAA/TAACGGAA	TAACGGAA/TA	TAACGGAA/TA	TAACGGAA/TAACGGAA	TAACGGAA/TA	TAACGGAA/TA	Prupe.1G162300	CELL CYCLE CONTROL PROTEIN CWF25	MODERATE	conservative_inframe_deletion
Pp01	13037306	GTCA	GTCA/GTCA	GTCA/ATCG	GTCA/ATCG	GTCA/ATCG	GTCA/ATCG	GTCA/ATCG	Prupe.1G162400	zinc-binding in reverse transcriptase	LOW	synonymous_variant
Pp01	13037456	CTCGCT	CTCACA/CTCACA	CTCACA/TTCACA	CTCACA/CTCACA	CTCACA/TTCACA	CTCACA/TTCACA	CTCACA/TTCACA	Prupe.1G162400	zinc-binding in reverse transcriptase	MODERATE	missense_variant
Pp01	13041922	TA	TA/GC	TA/GC	TA/TA	TA/GC	TA/GC	TA/GC	Prupe.1G162500	Apoptotic ATPase	MODERATE	missense_variant
Pp01	13042047	AAT	GAG/GAG	AAT/GAG	GAG/GAG	AAT/GAG	GAG/GAG	GAG/GAG	Prupe.1G162500	Apoptotic ATPase	MODERATE	missense_variant
Pp01	13042110	GTCC	GTCC/GTCC	GTCC/GTCC	GTCC/GTCC	GTCC/ATTT	GTCC/GTCC	GTCC/ATTT	Prupe.1G162500	Apoptotic ATPase	MODERATE	missense_variant
Pp01	13043459	TG	CC/CG	CC/CG	TG/CC	TG/CC	TG/CC	TG/CC	Prupe.1G162500	Apoptotic ATPase	MODERATE	missense_variant
Pp01	13043666	TGAT	TGAT/TGAT	TGAT/TT	TGAT/TT	TGAT/TT	TGAT/TT	TGAT/TGAT	Prupe.1G162500	Apoptotic ATPase	MODIFIER	5_prime_UTR_variant
Pp01	13043723	TTT	TTT/TTT	TTT/TTT	TTT/TTT	TTT/TTA	TTT/TTA	TTT/TTT	Prupe.1G162500	Apoptotic ATPase	MODIFIER	5_prime_UTR_variant
Pp01	13067537	ATACTT	ATACTT/AT	ATACTT/AT	ATACTT/AT	ATACTT/ATACTT	ATACTT/AT	ATACTT/AT	Prupe.1G162600	PPR repeat	HIGH	frameshift_variant
Pp01	13068026	GGAA	GGAA/CGAT	GGAA/CGAT	GGAA/CGAT	GGAA/GGAA	GGAA/CGAT	GGAA/CGAT	Prupe.1G162600	PPR repeat	LOW	synonymous_variant
Pp01	13068189	CG	CT/CT	CT/TT	CT/TT	CT/TT	CT/TT	CT/CT	Prupe.1G162600	PPR repeat	MODERATE	missense_variant
Pp01	13068710	TGT	TGT/TGT	TGT/TC	TGT/TC	TGT/TGT	TGT/TGT	TGT/TGT	Prupe.1G162600	PPR repeat	HIGH	frameshift_variant&missense_variant
Pp01	13086114	AA	AA/AGCACGACA	AA/AA	AA/AGCACGACA	AA/AA	AA/AGCACGACA	AA/AGCACGACA	Prupe.1G162800	VOLTAGE AND LIGAND GATED POTASSIUM CHANNEL	HIGH	frameshift_variant
Pp01	13086121	CATCCC	CATCCA/AATGCTA	CATCCA/AATGCTA	CATCCA/CATCCA	CATCCA/CATCCA	CATCCA/AATGCTA	CATCCA/CATCCA	Prupe.1G162800	VOLTAGE AND LIGAND GATED POTASSIUM CHANNEL	HIGH	frameshift_variant&stop_gained
Pp01	13086127	AAAG	AAAG/AAAG	AAAG/AAAT	AAAG/AAAT	AAAG/AAAT	AAAG/AAAT	AAAG/AAAG	Prupe.1G162800	VOLTAGE AND LIGAND GATED POTASSIUM CHANNEL	MODERATE	missense_variant
Pp01	13086141	GGACCAAAGA	GGACCAAAGA/AGACCAAAGA	GGACCAAAGA/AGAGCAAGGG	GGACCAAAGA/AGACCAAAGA	GGACCAAAGA/AGAGCAAGGG	GGACCAAAGA/AGAGCAAGGG	GGACCAAAGA/AGAGCAAGGG	Prupe.1G162800	VOLTAGE AND LIGAND GATED POTASSIUM CHANNEL	MODERATE	missense_variant
Pp01	13086408	CAACAA	CAACCA/CAACCA	CAACCA/CAACCA	CAACCA/CAACCA	CAACCA/AAAAACA	CAACCA/AAAAACA	CAACCA/CAACCA	Prupe.1G162800	VOLTAGE AND LIGAND GATED POTASSIUM CHANNEL	HIGH	frameshift_variant&missense_variant
Pp01	13087154	GTGATGAT	GTGATGAT/GTGAT	GTGATGAT/GTGAT	GTGATGAT/GTGAT	GTGATGAT/GTGATGAT	GTGATGAT/GTGAT	GTGATGAT/GTGATGAT	Prupe.1G162800	VOLTAGE AND LIGAND GATED POTASSIUM CHANNEL	MODERATE	conservative_inframe_deletion
Pp01	13087288	AAT	GAT/GTT	GAT/GAC	GAT/GAC	GAT/GTT	GAT/GAC	GAT/GAC	Prupe.1G162800	VOLTAGE AND LIGAND GATED POTASSIUM CHANNEL	MODERATE	missense_variant
Pp01	13087721	CC	CC/CA	CC/AA	CC/AA	CC/CA	CC/AA	CC/AA	Prupe.1G162800	VOLTAGE AND LIGAND GATED POTASSIUM CHANNEL	MODERATE	missense_variant
Pp01	13087948	AAAG	AAAA/CAAA	AAAA/CAAA	AAAA/CAAA	AAAG/AAAA	AAAG/AAAA	AAAA/CAAA	Prupe.1G162800	VOLTAGE AND LIGAND GATED POTASSIUM CHANNEL	MODERATE	missense_variant
Pp01	13088049	AAAG	AAAG/AAAG	AAAG/GAAT	AAAG/AAAG	AAAG/GAAT	AAAG/GAAT	AAAG/GAAT	Prupe.1G162800	VOLTAGE AND LIGAND GATED POTASSIUM CHANNEL	MODERATE	missense_variant
Pp01	13088990	AT	ATTT/ATTT	AT/ATTT	AT/ATTT	AT/ATTT	ATTT/ATTT	AT/ATTT	Prupe.1G162800	VOLTAGE AND LIGAND GATED POTASSIUM CHANNEL	MODIFIER	3_prime_UTR_variant
Pp01	13089117	ACACATTTC	ACACATTTA/TCATATTCA	ACACATTTA/TCACATTCA	ACACATTTA/TCATATTCA	ACACATTTA/TCATATTCA	ACACATTTA/TCATATTCA	ACACATTTA/TCATATTCA	Prupe.1G162900	RNA binding	MODIFIER	3_prime_UTR_variant
Pp01	13090781	CAG	CAG/CAG	CAG/CAG	CAG/CAG	CAG/TAT	CAG/CAG	CAG/CAG	Prupe.1G162900	RNA binding	MODERATE	missense_variant
Pp01	13092442	ATTGTGT	ACTGA/ACAGTGA	ACTGA/ACAGTGA	ACTGA/ACTGTCA	ACTGA/ACTGTCA	ACTGA/ACTGTCA	ACTGA/ACTGTCA	Prupe.1G162900	RNA binding	MODIFIER	5_prime_UTR_variant
Pp01	13092459	AA	ATT/ATT	AA/ATT	ATT/ATT	ATT/ATT	ATT/ATT	AA/ATT	Prupe.1G162900	RNA binding	MODIFIER	5_prime_UTR_variant
Pp01	13100007	GG	GG/GGACCAG	GGACCAG/GGACCAG	GGACCAG/GGACCAG	GGACCAG/GGACCAG	GGACCAG/GGACCAG	GGACCAG/GGACCAG	Prupe.1G163000	#N/A	MODIFIER	5_prime_UTR_variant
Pp01	13101785	AATA	AATATA/AATATA	AATA/AATATA	AATATA/AATATA	AATA/AATATA	AATA/AATATA	AATATA/AATATA	Prupe.1G163100	membrane	MODIFIER	3_prime_UTR_variant
Pp01	13106674	GAG	GAG/TAG	GAG/GG	GG/TAG	GAG/GG	GG/TAG	GAG/TAG	Prupe.1G163100	membrane	MODIFIER	5_prime_UTR_variant
Pp01	13117539	CCTC	CCTCTC/CCTCTC	CCTC/CCTCTC	CCTCTC/CCTCTC	CCTCTC/CCTCTC	CCTCTC/CCTCTC	CCTC/CCTCTC	Prupe.1G163200	Filamin/ABP280 repeat	MODIFIER	3_prime_UTR_variant
Pp01	13132373	CC	TG/CG	TG/CG	TG/CG	TG/CG	TG/TG	TG/CG	Prupe.1G163400	#N/A	MODIFIER	5_prime_UTR_variant
Pp01	13133407	AA	CG/TA	CG/CA	CG/TA	CG/TA	CG/CA	CG/TA	Prupe.1G163500	FAMILY NOT NAMED	MODIFIER	3_prime_UTR_variant
Pp01	13139774	GTC	ATA/GCG	GTT/GCG	GTT/ATA	GTT/GCG	GTT/ATA	GTT/ATA	Prupe.1G163600	LEUCINE-RICH REPEAT-CONTAINING PROTEIN	LOW	splice_region_variant
Pp01	13139868	GC	GC/AT	AT/AT	GC/AT	GC/AT	GC/AT	GC/AT	Prupe.1G163600	LEUCINE-RICH REPEAT-CONTAINING PROTEIN	MODIFIER	3_prime_UTR_variant
Pp01	13140261	GA	GA/TT	GA/TT	GA/TT	GA/TT	GA/TT	TT/TT	Prupe.1G163600	LEUCINE-RICH REPEAT-CONTAINING PROTEIN	MODERATE	missense_variant
Pp01	13140539	GTTGAATATATGGAC	TCTCAATCTACGGAG/ATCGAACATACTGAG	TCTCAATCTACGGAG/ATCGAACATACTGAG	TCTCAATCTACGGAG/ATCGAACATACTGAG	TCTCAATCTACGGAG/ATCGAACATACTGAG	TCTCAATCTACGGAG/TCTCAATCTACGGAG	TCTCAATCTACGGAG/TCTCAATCTACGGAG	Prupe.1G163600	LEUCINE-RICH REPEAT-CONTAINING PROTEIN	MODERATE	missense_variant
Pp01	13140809	CT	GA/GA	GA/GT	GA/GT	GA/GT	GA/GT	GA/GA	Prupe.1G163600	LEUCINE-RICH REPEAT-CONTAINING PROTEIN	MODERATE	missense_variant
Pp01	13141864	CCTTTGG	TCTTTGG/TCTTCGA	TCTTTGG/TCTTCGG	TCTTTGG/TCTTCGA	TCTTTGG/TCTTCGA	TCTTTGG/TCTTCGG	TCTTTGG/TCTTCGG	Prupe.1G163600	LEUCINE-RICH REPEAT-CONTAINING PROTEIN	MODERATE	missense_variant
Pp01	13146604	AATTCTCTC	TATACGCTT/TATACGCTT	AATTCTCTC/TATACGCTT	TATACGCTT/TATACGCTT	TATACGCTT/TATACGCTT	TATACGCTT/TATACGCTT	AATTCTCTC/TATACGCTT	Prupe.1G163600	LEUCINE-RICH REPEAT-CONTAINING PROTEIN	MODERATE	missense_variant
[truncated: 33,751 more rows]
