# Supplementary material for: Genomic Sequencing of Japanese Plum (Prunus salicina Lindl.) Mutants Provides a New Model for Rosaceae Fruit Ripening Studies
Source: Front Plant Sci. 2018 Feb 19;9:21. doi: 10.3389/fpls.2018.00021 (PMC5825990; doi:10.3389/fpls.2018.00021)
Supplement: Supplementary Table 5 — Summary of the copy number variations when comparing (a) Santa Rosa vs. Sweet Mariam, (b) Santa Rosa vs. Late Santa Rosa, Casselman and Roysum and (c) Sweet Mariam vs. Late Santa Rosa, Casselman, and Roysum. [file SupplementaryTables5-9.XLSX]

## Sheet: Supplemental Table 5
Suplemental Table 5. Summary of the copy number variations when comparing a) Santa Rosa vs. Sweet Mariam, b) Santa Rosa vs. Late Santa Rosa, Casselman and Roysum and c) Sweet Mariam vs Late Santa Rosa, Casselman and Roysum
a)	SR	SM		b)	SR	LSR	Casselman	Roysum		c)	SM	LSR	Casselman	Roysum
ACO1	3.5216	3.60141		ACO1	3.5216	6.60009	0.463526	4.01714		ACO1	3.60141	6.60009	0.463526	4.01714
ACS1	1.13926	0.255285		ACS1	1.13926	0.264155	0.75628	1.31923		ACS1	0.255285	0.264155	0.75628	1.31923
ACS4	3.96729	0.015493		ACS4	3.96729	0.237339	0.530424	4.04418		ACS4	0.015493	0.237339	0.530424	4.04418
ACS5	4.07408	3.94109		ACS5	4.07408	3.91273	0	3.93647		ACS5	3.94109	3.91273	0	3.93647
CTR1	3.24172	3.98102		CTR1	3.24172	4.14862	0	3.61481		CTR1	3.98102	4.14862	0	3.61481
ERF	3.67537	3.45082		ERF	3.67537	3.54617	4.14073	3.60412		ERF	3.45082	3.54617	4.14073	3.60412
ERF1a	4.15695	4.29206		ERF1a	4.15695	4.05094	3.86192	4.17217		ERF1a	4.29206	4.05094	3.86192	4.17217
ERF1b	0.743773	4.09514		ERF1b	0.743773	0.400759	3.54625	0.956343		ERF1b	4.09514	0.400759	3.54625	0.956343
ETR-1	3.9895	0.992536		ETR-1	3.9895	1.22774	3.5063	5.5457		ETR-1	0.992536	1.22774	3.5063	5.5457
ERF3	0.460794	4.41753		ERF3	0.460794	0.293975	4.35273	0.633402		ERF3	4.41753	0.293975	4.35273	0.633402
Sorbitol_1	3.82556	0.594397		Sorbitol_1	3.82556	0.269608	0.235341	3.5756		Sorbitol_1	0.594397	0.269608	0.235341	3.5756
Sorbitol_2	0.541877	4.19128		Sorbitol_2	0.541877	0	0	1.08247		Sorbitol_2	4.19128	0	0	1.08247
Mean	2.77815	2.81901		Mean	2.77815	2.07934	1.78279	3.0418		Mean	2.81901	2.07934	1.78279	3.0418
St_Deviation	1.54706	1.7729		St_Deviation	1.54706	2.23884	1.87955	1.60082		St_Deviation	1.7729	2.23884	1.87955	1.60082

## Sheet: Supplemental Table 6
This table shows the 281 SNP/INDELS diferences between Santa Rosa and the rest of plum cultivars after filtering and based of gene function of the SNP
EFF[*].GENE	Gene Function	IPR	CHROM	POSITION
Prupe.2G176900	1-aminocyclopropane-1-carboxylate synthase.	Aminotransferases, class-I, pyridoxal-phosphate-binding site	Pp02	22202991
Prupe.3G036300	116 kDa U5 small nuclear ribonucleoprotein component	Translation elongation factor EFG, V domain	Pp03	2622228
Prupe.5G091000	50S RIBOSOMAL PROTEIN L1P	Ribosomal protein L1, 2-layer alpha/beta-sandwich	Pp05	10124241
Prupe.1G289200	6-PHOSPHOGLUCONOLACTONASE	6-phosphogluconolactonase, DevB-type	Pp01	28849463
Prupe.8G229700	AAA domain	Mrp, conserved site	Pp08	20535287
Prupe.2G179600	ABL INTERACTOR	ABI family	Pp02	22326227
Prupe.2G235000	Actin	Actin family	Pp02	25738275
Prupe.6G224100	Acyl CoA binding protein	Acyl-CoA-binding protein, ACBP	Pp06	22909144
Prupe.3G005200	ADP RIBOSYLATION FACTOR-RELATED	Small GTPase superfamily, Rab type	Pp03	315167
Prupe.4G155900	Alpha,alpha-trehalose-phosphate synthase (UDP-forming).	Glycosyl transferase, family 20	Pp04	8926244
Prupe.6G340000	AMINE OXIDASE	Amine oxidase	Pp06	29398009
Prupe.2G211800	ammonia-lyase activity	Aromatic amino acid lyase	Pp02	24391526
Prupe.5G027800	apoplast	Glycoside hydrolase, family 16	Pp05	3235401
Prupe.1G159600	Apoptotic ATPase	Leucine-rich repeat	Pp01	12702258
Prupe.4G037700	Armadillo/beta-catenin-like repeat	Armadillo	Pp04	1782532
Prupe.1G022600	ATP binding	Protein kinase domain	Pp01	1541998
Prupe.3G152700	ATP binding	Protein kinase domain	Pp03	16645824
Prupe.3G160300	ATP binding	Protein kinase domain	Pp03	17923225
Prupe.8G000600	ATP binding	AAA+ ATPase domain	Pp08	98141
Prupe.8G235000	ATP binding	Protein kinase domain	Pp08	20834725
Prupe.8G248800	ATP binding	Protein kinase domain	Pp08	21480536
Prupe.1G153600	ATP-dependent RNA helicase	Helicase, C-terminal	Pp01	12108392
Prupe.5G179900	Bacterial transferase hexapeptide (six repeats)	Bacterial transferase hexapeptide repeat	Pp05	15123897
Prupe.1G376900	Bacterial transferase hexapeptide (six repeats)	Bacterial transferase hexapeptide repeat	Pp01	34137062
Prupe.3G277000	betaine-aldehyde dehydrogenase [EC:1.2.1.8]	Aldehyde dehydrogenase domain	Pp03	25466211
Prupe.5G179800	betaine-aldehyde dehydrogenase [EC:1.2.1.8]	Aldehyde dehydrogenase domain	Pp05	15123897
Prupe.1G483200	biosynthetic process	Glycosyl transferase, family 1	Pp01	40290132
Prupe.3G277100	Cation efflux family	Cation efflux protein	Pp03	25468148
Prupe.3G034700	CBF/Mak21 family	CCAAT-binding factor	Pp03	2550589
Prupe.3G289500	CbiX	Cobalamin (vitamin B12) biosynthesis CbiX	Pp03	26011736
Prupe.1G376300	Cellulase (glycosyl hydrolase family 5)	Glycoside hydrolase, family 5	Pp01	34096250
Prupe.4G182900	Cid1 family poly A polymerase	PAP/25A-associated	Pp04	10829302
Prupe.6G024600	Cleavage site for pathogenic type III effector avirulence factor Avr	Pathogenic type III effector avirulence factor Avr cleavage site	Pp06	1988996
Prupe.4G183000	CMP-2-KETO-3-DEOCTULOSONATE (CMP-KDO) CYTIDYLTRANSFERASE	Acylneuraminate cytidylyltransferase	Pp04	10829302
Prupe.3G036100	COP1-INTERACTING PROTEIN-RELATED	#N/A	Pp03	2622228
Prupe.4G112100	COPINE	Development/cell death domain	Pp04	5928075
Prupe.5G106100	Copper chaperone	Heavy metal-associated domain, HMA	Pp05	11241099
Prupe.6G057600	CS domain	CS domain	Pp06	4025519
Prupe.8G265000	Dirigent-like protein	Plant disease resistance response protein	Pp08	22210613
Prupe.2G151000	DNA binding	Transcription factor, MADS-box	Pp02	20599573
Prupe.2G151200	DNA binding	Transcription factor, MADS-box	Pp02	20599573
Prupe.5G123400	DNA binding	AUX/IAA protein	Pp05	12211990
Prupe.5G208300	DNA binding	Transcription factor, SBP-box	Pp05	16608292
Prupe.1G489800	DNA REPLICATION REGULATOR DPB11-RELATED	BRCT domain	Pp01	40777976
Prupe.4G201600	Domain of unknown function (DUF1995)	Domain of unknown function DUF1995	Pp04	12527720
Prupe.1G541600	Domain of unknown function (DUF3453)	Armadillo-like helical	Pp01	44257152
Prupe.1G196900	Domain of unknown function (DUF4504)	Protein of unknown function DUF4504	Pp01	18769902
Prupe.2G277300	Domain of unknown function (DUF4535)	Protein of unknown function DUF4535	Pp02	27830278
Prupe.4G046800	Domain of unknown function (DUF588)	Uncharacterised protein family UPF0497, trans-membrane plant subgroup	Pp04	2236978
Prupe.2G240600	Domain of unknown function (DUF588)	Uncharacterised protein family UPF0497, trans-membrane plant	Pp02	26030531
Prupe.4G183100	Dynein light chain type 1	Dynein light chain, type 1/2	Pp04	10829302
Prupe.6G181600	Ethylene insensitive 3	Ethylene insensitive 3-like protein, DNA-binding domain	Pp06	18845570
Prupe.6G336100	exportin-5	Armadillo-like helical	Pp06	29203316
Prupe.8G253300	F-box-like	F-box domain	Pp08	21697242
Prupe.3G117700	F-BOX/LEUCINE RICH REPEAT PROTEIN	Leucine-rich repeat, cysteine-containing subtype	Pp03	10062324
Prupe.2G120500	FAMILY NOT NAMED	Nucleotide-diphospho-sugar transferase	Pp02	17795754
Prupe.8G247100	FAMILY NOT NAMED	Oxoglutarate/iron-dependent dioxygenase	Pp08	21408971
Prupe.1G003600	FAMILY NOT NAMED	F-box domain	Pp01	364029
Prupe.1G003700	FAMILY NOT NAMED	F-box domain	Pp01	366895
Prupe.1G289400	FAMILY NOT NAMED	RNA recognition motif domain	Pp01	28849463
Prupe.2G090000	FAMILY NOT NAMED	Nucleotide-diphospho-sugar transferases	Pp02	14247877
Prupe.5G125000	FAMILY NOT NAMED	Phox/Bem1p	Pp05	12304780
Prupe.8G216800	FAMILY NOT NAMED	SANT/Myb domain	Pp08	19848171
Prupe.8G248400	FAMILY NOT NAMED	GH3 auxin-responsive promoter	Pp08	21469675
Prupe.3G160500	Fructokinase.	Ribokinase	Pp03	17923225
Prupe.8G265300	Fumarate hydratase.	Fumarate lyase family	Pp08	22215206
Prupe.1G009500	gb def: Putative 39S ribosomal protein L32, mitochondrial precursor	Ribosomal protein L32p	Pp01	760081
Prupe.6G268900	GDP-fucose protein O-fucosyltransferase	GDP-fucose protein O-fucosyltransferase	Pp06	25594337
Prupe.8G164800	Glycosyl hydrolases family 2, sugar binding domain	D-galactoside/L-rhamnose binding SUEL lectin domain	Pp08	17168966
Prupe.3G276800	Glycosyl hydrolases family 38 C-terminal domain	Glycoside hydrolase family 38, N-terminal domain	Pp03	25466211
Prupe.7G148000	Glycosyl transferase family 8	Glycosyl transferase, family 8	Pp07	16053215
Prupe.3G276500	Glycosyl transferase family 8	Glycosyl transferase, family 8	Pp03	25452701
Prupe.8G231500	Glycosyl transferase family 8	Glycosyl transferase, family 8	Pp08	20614560
Prupe.6G337700	Glyoxal oxidase N-terminus	Glyoxal oxidase, N-terminal	Pp06	29282491
Prupe.7G117800	Halotolerance protein HAL3 (contains flavoprotein domain)	Flavoprotein	Pp07	14245770
Prupe.4G201500	Helix-loop-helix DNA-binding domain	Myc-type, basic helix-loop-helix (bHLH) domain	Pp04	12527720
Prupe.7G271600	Histone H3 (Lys9) methyltransferase SUV39H1/Clr4, required for transcriptional silencing	SET domain	Pp07	22245030
Prupe.2G247600	Hs1pro-1 N-terminus	Hs1pro-1, C-terminal	Pp02	26361234
Prupe.8G264200	hydrolase activity, hydrolyzing O-glycosyl compounds	Glycoside hydrolase, family 9	Pp08	22182340
Prupe.5G146400	integral to membrane	SWEET sugar transporter, plants	Pp05	13449365
Prupe.5G006500	ion transmembrane transport	ATPase, V1 complex, subunit F, eukaryotic	Pp05	721755
Prupe.1G490000	Iron/ascorbate family oxidoreductases	Oxoglutarate/iron-dependent dioxygenase	Pp01	40780620
Prupe.2G150700	Iron/ascorbate family oxidoreductases	Isopenicillin N synthase	Pp02	20572444
Prupe.8G222100	JmjC domain, hydroxylase	JmjC domain	Pp08	20126607
Prupe.6G274700	Lactosylceramide 4-alpha-galactosyltransferase.	Glycosyltransferase, DXD sugar-binding motif	Pp06	25918783
Prupe.4G042800	Lactosylceramide 4-alpha-galactosyltransferase.	Glycosyltransferase, DXD sugar-binding motif	Pp04	2016467
Prupe.4G027000	Late embryogenesis abundant protein	Late embryogenesis abundant protein, LEA-14	Pp04	1258725
Prupe.4G051100	Leucine rich repeat	Leucine-rich repeat	Pp04	2449384
Prupe.8G077600	Leucine rich repeat	Leucine-rich repeat	Pp08	11182271
Prupe.8G217000	Leucine rich repeat	Protein kinase domain	Pp08	19848171
Prupe.4G037900	LysM domain	LysM domain	Pp04	1782532
Prupe.8G211900	magnesium ion binding	Enolase	Pp08	19580999
Prupe.6G235200	magnesium ion binding	Isocitrate and isopropylmalate dehydrogenases family	Pp06	23630347
Prupe.1G514700	MAJOR FACILITATOR SUPERFAMILY DOMAIN-CONTAINING PROTEIN-RELATED	Major facilitator superfamily	Pp01	42361031
Prupe.4G127500	malate dehydrogenase [EC:1.1.1.37]	Lactate/malate dehydrogenase, N-terminal	Pp04	7006324
Prupe.1G556000	membrane	Signal transduction response regulator, receiver domain	Pp01	45418519
Prupe.1G003500	membrane	Cellulose synthase	Pp01	364029
Prupe.1G033700	membrane	Cellulose synthase	Pp01	2343382
Prupe.5G123800	membrane	Cellulose synthase	Pp05	12237954
Prupe.5G123500	membrane	Cellulose synthase	Pp05	12211990
Prupe.6G230500	membrane	Glycosyl transferase, family 43	Pp06	23349339
Prupe.5G123600	membrane	Cellulose synthase	Pp05	12237954
Prupe.5G123700	membrane	Cellulose synthase	Pp05	12237954
Prupe.6G025100	membrane	Cellulose synthase	Pp06	2000368
Prupe.8G265200	membrane	GAF domain	Pp08	22210613
Prupe.1G244400	membrane	Phosphate transporter	Pp01	25770725
Prupe.1G457900	membrane	Cyclic nucleotide-binding domain	Pp01	38357316
Prupe.2G325400	membrane	NADH dehydrogenase [ubiquinone] 1 alpha subcomplex subunit 12	Pp02	30079172
Prupe.3G214400	membrane	Cellulose synthase	Pp03	21781371
Prupe.5G135800	membrane	EamA domain	Pp05	12870619
Prupe.6G025000	membrane	Cellulose synthase	Pp06	1995551
Prupe.1G033900	membrane	Cellulose synthase	Pp01	2356552
Prupe.6G024800	membrane	Cellulose synthase	Pp06	1988996
Prupe.7G271500	Methylenetetrahydrofolate reductase	Methylenetetrahydrofolate reductase	Pp07	22245030
Prupe.1G514800	methyltransferase activity	Methyltransferase type 11	Pp01	42361031
Prupe.1G514900	methyltransferase activity	Methyltransferase type 11	Pp01	42361031
Prupe.1G038700	MFS transporter, PHS family, inorganic phosphate transporter	Phosphate permease	Pp01	2734988
Prupe.2G118600	MTN3-RELATED	#N/A	Pp02	17666810
Prupe.1G051100	myb proto-oncogene protein, plant	SANT/Myb domain	Pp01	3594491
Prupe.6G018300	NAD(P)-binding Rossmann-like domain	AMP-dependent synthetase/ligase	Pp06	1327363
Prupe.7G253500	NUCLEOTIDE KINASE	Adenylate kinase/UMP-CMP kinase	Pp07	21354882
Prupe.1G153800	Nucleotidyl transferase	Nucleotidyl transferase	Pp01	12108392
Prupe.5G079100	NYN domain	Zinc finger, C2H2	Pp05	9321751
Prupe.6G126200	oxidation-reduction process	Tetrahydrofolate dehydrogenase/cyclohydrolase	Pp06	9700425
Prupe.8G264400	oxidoreductase activity	Short-chain dehydrogenase/reductase SDR	Pp08	22182340
Prupe.8G076200	PB1 domain	Phox/Bem1p	Pp08	11037422
Prupe.8G194200	PEPTIDYL-PROLYL CIS-TRANS ISOMERASE	Peptidyl-prolyl cis-trans isomerase, FKBP-type, domain	Pp08	18724071
Prupe.7G185700	Permease of the major facilitator superfamily	Sugar/inositol transporter	Pp07	17991659
Prupe.1G340900	PHOSPHATIDYLINOSITOL-4-PHOSPHATE 5-KINASE RELATED	Tubulin/FtsZ, GTPase domain	Pp01	32030588
Prupe.1G376800	Possible pfkB family carbohydrate kinase	Carbohydrate kinase PfkB	Pp01	34137062
Prupe.2G211700	Possible pfkB family carbohydrate kinase	Adenosine kinase	Pp02	24391526
Prupe.2G328500	Possible pfkB family carbohydrate kinase	Carbohydrate/puine kinase, PfkB, conserved site	Pp02	30202151
Prupe.3G214500	PPR repeat	Pentatricopeptide repeat	Pp03	21786174
Prupe.7G236200	PPR repeat	Pentatricopeptide repeat	Pp07	20519516
Prupe.2G274500	Predicted quinone oxidoreductase	Alcohol dehydrogenase superfamily, zinc-type	Pp02	27665204
Prupe.1G144900	Predicted transporter (major facilitator superfamily)	Sugar/inositol transporter	Pp01	11381852
Prupe.5G090900	Predicted transporter (major facilitator superfamily)	Sugar/inositol transporter	Pp05	10124241
Prupe.8G101000	Predicted transporter (major facilitator superfamily)	Sugar/inositol transporter	Pp08	13265569
Prupe.1G156900	Predicted transporter (major facilitator superfamily)	Sugar/inositol transporter	Pp01	12439562
Prupe.8G101200	Predicted transporter (major facilitator superfamily)	Sugar/inositol transporter	Pp08	13277508
Prupe.8G100700	Predicted transporter (major facilitator superfamily)	Sugar/inositol transporter	Pp08	13186644
Prupe.8G101500	Predicted transporter (major facilitator superfamily)	Sugar/inositol transporter	Pp08	13302776
Prupe.2G274200	Predicted transporter (major facilitator superfamily)	Sugar/inositol transporter	Pp02	27657626
Prupe.2G274300	Predicted transporter (major facilitator superfamily)	Sugar/inositol transporter	Pp02	27658819
Prupe.7G186000	Predicted transporter (major facilitator superfamily)	Sugar/inositol transporter	Pp07	17993356
Prupe.8G248600	Predicted transporter (major facilitator superfamily)	Sugar/inositol transporter	Pp08	21469675
Prupe.8G248700	Predicted transporter (major facilitator superfamily)	Sugar/inositol transporter	Pp08	21475182
Prupe.1G516200	Predicted transporter (major facilitator superfamily)	Sugar/inositol transporter	Pp01	42463982
Prupe.4G037800	Predicted transporter (major facilitator superfamily)	Sugar/inositol transporter	Pp04	1782532
Prupe.6G224300	Prolyl 4-hydroxylase alpha subunit	Oxoglutarate/iron-dependent dioxygenase	Pp06	22909144
Prupe.1G376700	proteasome core complex, alpha-subunit complex	Proteasome alpha-subunit, N-terminal domain	Pp01	34137062
Prupe.5G058900	protein binding	WD40 repeat	Pp05	6369118
Prupe.1G033600	protein binding	Forkhead-associated (FHA) domain	Pp01	2343382
Prupe.5G061700	protein binding	Proteasome component (PCI) domain	Pp05	6747092
Prupe.1G070700	protein disulfide oxidoreductase activity	Thioredoxin	Pp01	5018302
Prupe.1G009400	Protein of unknown function (DUF295)	F-box domain	Pp01	745686
Prupe.3G276600	Protein of unknown function (DUF760)	Protein of unknown function DUF760	Pp03	25452701
Prupe.3G276700	protein transport protein SEC13	WD40 repeat	Pp03	25452701
Prupe.3G283600	Protein tyrosine kinase	Protein kinase domain	Pp03	25752407
Prupe.5G175400	Protein tyrosine kinase	Protein kinase domain	Pp05	14922095
Prupe.8G000800	putative drug exporter of the RND superfamily	Domain of unknown function DUF861, cupin-3	Pp08	98141
Prupe.3G170800	Putative NAD+-dependent epimerases	NAD-dependent epimerase/dehydratase, N-terminal domain	Pp03	18976371
Prupe.3G005300	regulation of nitrogen utilization	Nitrogen regulatory protein PII	Pp03	315167
Prupe.2G272300	regulation of transcription, DNA-dependent	AP2/ERF domain	Pp02	27561343
Prupe.5G180000	regulation of transcription, DNA-dependent	E2F/DP family, winged-helix DNA-binding domain	Pp05	15123897
Prupe.8G102100	regulation of transcription, DNA-dependent	Basic-leucine zipper domain	Pp08	13352695
Prupe.1G478400	regulation of transcription, DNA-dependent	cAMP response element binding (CREB) protein	Pp01	40044889
Prupe.1G586700	Replication factor C, subunit RFC4	AAA+ ATPase domain	Pp01	47621309
Prupe.3G197800	Reverse transcriptase-like	Ribonuclease H-like domain	Pp03	20796938
Prupe.3G283300	Reverse transcriptase-like	Ribonuclease H domain	Pp03	25751719
Prupe.1G289300	Ribokinase	Carbohydrate kinase PfkB	Pp01	28849463
Prupe.6G339900	RIBOSE-5-PHOSPHATE ISOMERASE B	Sugar-phosphate isomerase, RpiB/LacA/LacB family	Pp06	29398009
Prupe.3G305100	ribosome	Ribosomal protein S21	Pp03	26742012
Prupe.3G276400	RING/Ubox like zinc-binding domain	Zinc finger, RING-type	Pp03	25452701
Prupe.5G146600	RNA binding	Pseudouridine synthase, RsuA/RluB/C/D/E/F	Pp05	13457076
Prupe.7G223600	RNA binding	RNA-binding, CRM domain	Pp07	19922318
Prupe.1G457600	RNA processing	SWAP/Surp	Pp01	38350641
Prupe.2G315300	Secretory pathway protein Sec39	Sec39 domain	Pp02	29645465
Prupe.6G301100	Serine/threonine protein kinase	Protein kinase domain	Pp06	27313736
Prupe.8G178900	Serine/threonine protein kinase	Protein kinase domain	Pp08	18002782
Prupe.8G212200	Serine/threonine protein kinase	Protein kinase domain	Pp08	19580999
Prupe.2G240400	Serine/threonine protein kinase	Protein kinase domain	Pp02	26030531
Prupe.5G069500	SMALL NUCLEAR RIBONUCLEOPROTEIN SM D2	Small nuclear ribonucleoprotein Sm D2	Pp05	8348281
Prupe.2G277200	SODIUM-DEPENDENT PHOSPHATE TRANSPORTERS	Sugar phosphate transporter	Pp02	27830278
Prupe.6G268400	SOUL heme-binding protein	SOUL haem-binding protein	Pp06	25594337
Prupe.6G268500	SOUL heme-binding protein	SOUL haem-binding protein	Pp06	25594337
Prupe.1G382000	Stage II sporulation protein E (SpoIIE)	Protein phosphatase 2C (PP2C)-like domain	Pp01	34383618
Prupe.4G127400	SUBFAMILY NOT NAMED	General substrate transporter	Pp04	7006324
Prupe.4G127100	SUBFAMILY NOT NAMED	General substrate transporter	Pp04	6982470
Prupe.1G190000	SUBFAMILY NOT NAMED	Protein of unknown function DUF167	Pp01	17557142
Prupe.1G220800	SUBFAMILY NOT NAMED	Protein kinase domain	Pp01	23534149
Prupe.2G247500	SUBFAMILY NOT NAMED	Tetratricopeptide-like helical domain	Pp02	26361234
Prupe.2G325700	SUBFAMILY NOT NAMED	P-loop containing nucleoside triphosphate hydrolase	Pp02	30079172
Prupe.6G337800	SUBFAMILY NOT NAMED	Pre-rRNA-processing protein TSR2	Pp06	29282491
Prupe.5G241700	Sucrose synthase.	Sucrose synthase	Pp05	18204549
Prupe.8G052700	Sucrose transporter and related proteins	General substrate transporter	Pp08	5815684
Prupe.7G185800	Sugar (and other) transporter	Sugar/inositol transporter	Pp07	17991659
Prupe.8G076100	Sugar efflux transporter for intercellular exchange	#N/A	Pp08	11037422
Prupe.1G542700	SUGAR KINASE	Carbohydrate kinase, FGGY, N-terminal	Pp01	44342385
Prupe.5G084900	superoxide metabolic process	Superoxide dismutase, copper/zinc binding domain	Pp05	9708479
Prupe.3G066400	TATA element modulatory factor 1 DNA binding	TATA element modulatory factor 1 TATA binding	Pp03	4778119
Prupe.8G194100	Tetratricopeptide repeat	Peptidyl-prolyl cis-trans isomerase, FKBP-type, domain	Pp08	18724071
Prupe.2G150900	Transcriptional co-repressor component	Sin3 associated polypeptide p18	Pp02	20578421
Prupe.2G096900	transferase activity, transferring hexosyl groups	Exostosin , C-terminal	Pp02	15220062
Prupe.8G100600	Transferring alkyl or aryl groups, other than methyl groups.	Decaprenyl diphosphate synthase-like	Pp08	13186644
Prupe.2G277800	Trehalose-phosphatase	Trehalose-phosphatase	Pp02	27861546
Prupe.1G542600	Tubulin/FtsZ family, GTPase domain	Tubulin	Pp01	44342385
Prupe.4G065800	U5 snRNP-specific protein-like factor and related proteins	WD40 repeat	Pp04	3147008
Prupe.7G236300	UAA transporter family	UAA transporter	Pp07	20519516
Prupe.1G099000	UDP-glucuronate 4-epimerase [EC:5.1.3.6]	NAD-dependent epimerase/dehydratase, N-terminal domain	Pp01	7910165
Prupe.1G164800	UDP-glucuronate 4-epimerase [EC:5.1.3.6]	NAD-dependent epimerase/dehydratase, N-terminal domain	Pp01	13268106
Prupe.4G073700	UDP-N-acetylglucosamine pyrophosphorylase	UTP--glucose-1-phosphate uridylyltransferase family	Pp04	3600922
Prupe.8G102000	UNCHARACTERIZED	Reticulon	Pp08	13352695
Prupe.5G242000	UNCHARACTERIZED	Rhodanese-like domain	Pp05	18204549
Prupe.5G175700	Uncharacterized conserved protein	DSS1/SEM1	Pp05	14922095
Prupe.3G014000	UNCHARACTERIZED PUTATIVE METHYLTRANSFERASE	SET domain	Pp03	1013392
Prupe.2G253500	uridylyltransferase activity	UTP--glucose-1-phosphate uridylyltransferase family	Pp02	26686242
Prupe.1G289800	#N/A	Reversibly glycosylated polypeptide family	Pp01	28872067
Prupe.2G179700	#N/A	Reticulon	Pp02	22326227
Prupe.4G197800	#N/A	General substrate transporter	Pp04	12107211
Prupe.5G084800	#N/A	NUDIX hydrolase domain	Pp05	9708479
Prupe.8G003700	#N/A	Glycosyl transferase, family 1	Pp08	307091
Prupe.4G112000	#N/A	Glycosyltransferase, DXD sugar-binding motif	Pp04	5928075
Prupe.3G014100	#N/A	Sucrose synthase	Pp03	1013392
Prupe.3G032300	#N/A	AP2/ERF domain	Pp03	2406869
Prupe.2G120300	#N/A	Small GTPase superfamily	Pp02	17786811
Prupe.4G046900	#N/A	Histidine phosphatase superfamily, clade-1	Pp04	2236978
Prupe.4G051300	#N/A	Yippee/Mis18	Pp04	2449384
Prupe.4G111900	#N/A	Phosphate-induced protein 1	Pp04	5928075
Prupe.6G181500	#N/A	Inositol polyphosphate-related phosphatase	Pp06	18845570
Prupe.6G300900	#N/A	Transcription factor GRAS	Pp06	27313736
Prupe.7G147900	#N/A	PQ-loop repeat	Pp07	16053215
Prupe.2G211600	#N/A	Auxin-induced protein, ARG7	Pp02	24391526
Prupe.2G285500	#N/A	Peptidase S8/S53 domain	Pp02	28232956
Prupe.2G285600	#N/A	Protein phosphatase 2C, manganese/magnesium aspartate binding site	Pp02	28232956
Prupe.2G328700	#N/A	DnaJ domain	Pp02	30202151
Prupe.5G084600	#N/A	Peptidase S8/S53 domain	Pp05	9708479
Prupe.5G085000	#N/A	Peptidase S8/S53 domain	Pp05	9710844
Prupe.5G124100	#N/A	Zinc finger, RING-type	Pp05	12243153
Prupe.7G255800	#N/A	Protein phosphatase 2C, manganese/magnesium aspartate binding site	Pp07	21439472
Prupe.8G235300	#N/A	Ankyrin repeat	Pp08	20834725
Prupe.1G289500	#N/A	#N/A	Pp01	28851275
Prupe.2G235300	#N/A	#N/A	Pp02	25738275
Prupe.2G245500	#N/A	#N/A	Pp02	26274747
Prupe.2G315400	#N/A	#N/A	Pp02	29645465
Prupe.3G144700	#N/A	#N/A	Pp03	15762547
Prupe.4G155600	#N/A	#N/A	Pp04	8915145
Prupe.5G006400	#N/A	#N/A	Pp05	717198
Prupe.6G151000	#N/A	#N/A	Pp06	13074774
Prupe.7G253300	#N/A	#N/A	Pp07	21354882
Prupe.8G035200	#N/A	#N/A	Pp08	3227539
Prupe.8G101100	#N/A	#N/A	Pp08	13277508
Prupe.8G247400	#N/A	#N/A	Pp08	21408971
Prupe.1G196800	#N/A	#N/A	Pp01	18769234
Prupe.1G478500	#N/A	#N/A	Pp01	40044889
Prupe.2G001600	#N/A	#N/A	Pp02	255068
Prupe.2G097000	#N/A	#N/A	Pp02	15220062
Prupe.2G268800	#N/A	#N/A	Pp02	27384341
Prupe.2G277100	#N/A	#N/A	Pp02	27830278
Prupe.3G167100	#N/A	#N/A	Pp03	18579940
Prupe.3G197900	#N/A	#N/A	Pp03	20796938
Prupe.3G289300	#N/A	#N/A	Pp03	26011736
Prupe.4G001400	#N/A	#N/A	Pp04	136063
Prupe.4G127000	#N/A	#N/A	Pp04	6982470
Prupe.4G197700	#N/A	#N/A	Pp04	12107211
Prupe.5G006000	#N/A	Alpha crystallin/Hsp20 domain	Pp05	696303
Prupe.5G011700	#N/A	#N/A	Pp05	1221223
Prupe.5G011800	#N/A	#N/A	Pp05	1222676
Prupe.6G274500	#N/A	#N/A	Pp06	25918783
Prupe.6G274600	#N/A	#N/A	Pp06	25918783
Prupe.6G336000	#N/A	#N/A	Pp06	29203316
Prupe.7G255400	#N/A	#N/A	Pp07	21439472
Prupe.7G255500	#N/A	#N/A	Pp07	21439472
Prupe.7G255600	#N/A	#N/A	Pp07	21439472
Prupe.8G003600	#N/A	#N/A	Pp08	307091
Prupe.8G019700	#N/A	#N/A	Pp08	1810513
Prupe.8G100800	#N/A	Decaprenyl diphosphate synthase-like	Pp08	13225772
Prupe.8G101600	#N/A	#N/A	Pp08	13302776
Prupe.8G257300	#N/A	#N/A	Pp08	21917441
Prupe.8G268400	#N/A	#N/A	Pp08	22372366

## Sheet: Supplemental Table 7
This table shows the 108 SNP/INDELS diferences between SR and the SM after filtering and based of gene function of the SNP
EFF[*].GENE	Gene Function	IPR	CHROM	POSITION
Prupe.3G036300	116 kDa U5 small nuclear ribonucleoprotein component	Translation elongation factor EFG, V domain	Pp03	2622228
Prupe.2G235000	Actin	Actin family	Pp02	25738275
Prupe.3G005200	ADP RIBOSYLATION FACTOR-RELATED	Small GTPase superfamily, Rab type	Pp03	315167
Prupe.4G155900	Alpha,alpha-trehalose-phosphate synthase (UDP-forming).	Glycosyl transferase, family 20	Pp04	8926244
Prupe.5G027800	apoplast	Glycoside hydrolase, family 16	Pp05	3235401
Prupe.1G022600	ATP binding	Protein kinase domain	Pp01	1541998
Prupe.3G152700	ATP binding	Protein kinase domain	Pp03	16645824
Prupe.3G160300	ATP binding	Protein kinase domain	Pp03	17923225
Prupe.8G000600	ATP binding	AAA+ ATPase domain	Pp08	98141
Prupe.1G153600	ATP-dependent RNA helicase	Helicase, C-terminal	Pp01	12108392
Prupe.5G179900	Bacterial transferase hexapeptide (six repeats)	Bacterial transferase hexapeptide repeat	Pp05	15123897
Prupe.3G277000	betaine-aldehyde dehydrogenase [EC:1.2.1.8]	Aldehyde dehydrogenase domain	Pp03	25466211
Prupe.5G179800	betaine-aldehyde dehydrogenase [EC:1.2.1.8]	Aldehyde dehydrogenase domain	Pp05	15123897
Prupe.3G034700	CBF/Mak21 family	CCAAT-binding factor	Pp03	2550589
Prupe.3G036100	COP1-INTERACTING PROTEIN-RELATED	#N/A	Pp03	2622228
Prupe.4G112100	COPINE	Development/cell death domain	Pp04	5928075
Prupe.8G265000	Dirigent-like protein	Plant disease resistance response protein	Pp08	22210613
Prupe.2G151000	DNA binding	Transcription factor, MADS-box	Pp02	20599573
Prupe.2G151200	DNA binding	Transcription factor, MADS-box	Pp02	20599573
Prupe.1G489800	DNA REPLICATION REGULATOR DPB11-RELATED	BRCT domain	Pp01	40777976
Prupe.4G201600	Domain of unknown function (DUF1995)	Domain of unknown function DUF1995	Pp04	12527720
Prupe.4G046800	Domain of unknown function (DUF588)	Uncharacterised protein family UPF0497, trans-membrane plant subgroup	Pp04	2236978
Prupe.6G181600	Ethylene insensitive 3	Ethylene insensitive 3-like protein, DNA-binding domain	Pp06	18845570
Prupe.8G253300	F-box-like	F-box domain	Pp08	21697242
Prupe.3G117700	F-BOX/LEUCINE RICH REPEAT PROTEIN	Leucine-rich repeat, cysteine-containing subtype	Pp03	10062324
Prupe.2G120500	FAMILY NOT NAMED	Nucleotide-diphospho-sugar transferase	Pp02	17795754
Prupe.8G247100	FAMILY NOT NAMED	Oxoglutarate/iron-dependent dioxygenase	Pp08	21408971
Prupe.3G160500	Fructokinase.	Ribokinase	Pp03	17923225
Prupe.8G265300	Fumarate hydratase.	Fumarate lyase family	Pp08	22215206
Prupe.1G009500	gb def: Putative 39S ribosomal protein L32, mitochondrial precursor	Ribosomal protein L32p	Pp01	760081
Prupe.3G276800	Glycosyl hydrolases family 38 C-terminal domain	Glycoside hydrolase family 38, N-terminal domain	Pp03	25466211
Prupe.7G148000	Glycosyl transferase family 8	Glycosyl transferase, family 8	Pp07	16053215
Prupe.7G117800	Halotolerance protein HAL3 (contains flavoprotein domain)	Flavoprotein	Pp07	14245770
Prupe.4G201500	Helix-loop-helix DNA-binding domain	Myc-type, basic helix-loop-helix (bHLH) domain	Pp04	12527720
Prupe.7G271600	Histone H3 (Lys9) methyltransferase SUV39H1/Clr4, required for transcriptional silencing	SET domain	Pp07	22245030
Prupe.4G042800	Lactosylceramide 4-alpha-galactosyltransferase.	Glycosyltransferase, DXD sugar-binding motif	Pp04	2016467
Prupe.4G051100	Leucine rich repeat	Leucine-rich repeat	Pp04	2449384
Prupe.8G211900	magnesium ion binding	Enolase	Pp08	19580999
Prupe.1G556000	membrane	Signal transduction response regulator, receiver domain	Pp01	45418519
Prupe.5G123800	membrane	Cellulose synthase	Pp05	12237954
Prupe.5G123600	membrane	Cellulose synthase	Pp05	12237954
Prupe.5G123700	membrane	Cellulose synthase	Pp05	12237954
Prupe.6G025100	membrane	Cellulose synthase	Pp06	2000368
Prupe.8G265200	membrane	GAF domain	Pp08	22210613
Prupe.1G033900	membrane	Cellulose synthase	Pp01	2356552
Prupe.7G271500	Methylenetetrahydrofolate reductase	Methylenetetrahydrofolate reductase	Pp07	22245030
Prupe.2G118600	MTN3-RELATED	#N/A	Pp02	17666810
Prupe.1G051100	myb proto-oncogene protein, plant	SANT/Myb domain	Pp01	3594491
Prupe.7G253500	NUCLEOTIDE KINASE	Adenylate kinase/UMP-CMP kinase	Pp07	21354882
Prupe.1G153800	Nucleotidyl transferase	Nucleotidyl transferase	Pp01	12108392
Prupe.6G126200	oxidation-reduction process	Tetrahydrofolate dehydrogenase/cyclohydrolase	Pp06	9700425
Prupe.8G076200	PB1 domain	Phox/Bem1p	Pp08	11037422
Prupe.7G185700	Permease of the major facilitator superfamily	Sugar/inositol transporter	Pp07	17991659
Prupe.1G340900	PHOSPHATIDYLINOSITOL-4-PHOSPHATE 5-KINASE RELATED	Tubulin/FtsZ, GTPase domain	Pp01	32030588
Prupe.3G214500	PPR repeat	Pentatricopeptide repeat	Pp03	21786174
Prupe.7G236200	PPR repeat	Pentatricopeptide repeat	Pp07	20519516
Prupe.1G144900	Predicted transporter (major facilitator superfamily)	Sugar/inositol transporter	Pp01	11381852
Prupe.1G156900	Predicted transporter (major facilitator superfamily)	Sugar/inositol transporter	Pp01	12439562
Prupe.8G101200	Predicted transporter (major facilitator superfamily)	Sugar/inositol transporter	Pp08	13277508
Prupe.2G274200	Predicted transporter (major facilitator superfamily)	Sugar/inositol transporter	Pp02	27657626
Prupe.2G274300	Predicted transporter (major facilitator superfamily)	Sugar/inositol transporter	Pp02	27658819
Prupe.7G186000	Predicted transporter (major facilitator superfamily)	Sugar/inositol transporter	Pp07	17993356
Prupe.5G058900	protein binding	WD40 repeat	Pp05	6369118
Prupe.1G070700	protein disulfide oxidoreductase activity	Thioredoxin	Pp01	5018302
Prupe.8G000800	putative drug exporter of the RND superfamily	Domain of unknown function DUF861, cupin-3	Pp08	98141
Prupe.3G170800	Putative NAD+-dependent epimerases	NAD-dependent epimerase/dehydratase, N-terminal domain	Pp03	18976371
Prupe.3G005300	regulation of nitrogen utilization	Nitrogen regulatory protein PII	Pp03	315167
Prupe.5G180000	regulation of transcription, DNA-dependent	E2F/DP family, winged-helix DNA-binding domain	Pp05	15123897
Prupe.8G102100	regulation of transcription, DNA-dependent	Basic-leucine zipper domain	Pp08	13352695
Prupe.3G305100	ribosome	Ribosomal protein S21	Pp03	26742012
Prupe.5G146600	RNA binding	Pseudouridine synthase, RsuA/RluB/C/D/E/F	Pp05	13457076
Prupe.2G315300	Secretory pathway protein Sec39	Sec39 domain	Pp02	29645465
Prupe.6G301100	Serine/threonine protein kinase	Protein kinase domain	Pp06	27313736
Prupe.8G178900	Serine/threonine protein kinase	Protein kinase domain	Pp08	18002782
Prupe.8G212200	Serine/threonine protein kinase	Protein kinase domain	Pp08	19580999
Prupe.5G069500	SMALL NUCLEAR RIBONUCLEOPROTEIN SM D2	Small nuclear ribonucleoprotein Sm D2	Pp05	8348281
Prupe.1G190000	SUBFAMILY NOT NAMED	Protein of unknown function DUF167	Pp01	17557142
Prupe.5G241700	Sucrose synthase.	Sucrose synthase	Pp05	18204549
Prupe.8G052700	Sucrose transporter and related proteins	General substrate transporter	Pp08	5815684
Prupe.7G185800	Sugar (and other) transporter	Sugar/inositol transporter	Pp07	17991659
Prupe.8G076100	Sugar efflux transporter for intercellular exchange	#N/A	Pp08	11037422
Prupe.3G066400	TATA element modulatory factor 1 DNA binding	TATA element modulatory factor 1 TATA binding	Pp03	4778119
Prupe.4G065800	U5 snRNP-specific protein-like factor and related proteins	WD40 repeat	Pp04	3147008
Prupe.7G236300	UAA transporter family	UAA transporter	Pp07	20519516
Prupe.1G099000	UDP-glucuronate 4-epimerase [EC:5.1.3.6]	NAD-dependent epimerase/dehydratase, N-terminal domain	Pp01	7910165
Prupe.8G102000	UNCHARACTERIZED	Reticulon	Pp08	13352695
Prupe.5G242000	UNCHARACTERIZED	Rhodanese-like domain	Pp05	18204549
Prupe.4G112000	#N/A	Glycosyltransferase, DXD sugar-binding motif	Pp04	5928075
Prupe.2G120300	#N/A	Small GTPase superfamily	Pp02	17786811
Prupe.4G046900	#N/A	Histidine phosphatase superfamily, clade-1	Pp04	2236978
Prupe.4G051300	#N/A	Yippee/Mis18	Pp04	2449384
Prupe.4G111900	#N/A	Phosphate-induced protein 1	Pp04	5928075
Prupe.6G181500	#N/A	Inositol polyphosphate-related phosphatase	Pp06	18845570
Prupe.6G300900	#N/A	Transcription factor GRAS	Pp06	27313736
Prupe.7G147900	#N/A	PQ-loop repeat	Pp07	16053215
Prupe.1G289500	#N/A	#N/A	Pp01	28851275
Prupe.2G235300	#N/A	#N/A	Pp02	25738275
Prupe.2G245500	#N/A	#N/A	Pp02	26274747
Prupe.2G315400	#N/A	#N/A	Pp02	29645465
Prupe.3G144700	#N/A	#N/A	Pp03	15762547
Prupe.4G155600	#N/A	#N/A	Pp04	8915145
Prupe.5G006400	#N/A	#N/A	Pp05	717198
Prupe.6G151000	#N/A	#N/A	Pp06	13074774
Prupe.7G253300	#N/A	#N/A	Pp07	21354882
Prupe.8G035200	#N/A	#N/A	Pp08	3227539
Prupe.8G101100	#N/A	#N/A	Pp08	13277508
Prupe.8G247400	#N/A	#N/A	Pp08	21408971

## Sheet: Supplemental Table 8
This table shows the 260 SNP/INDELS diferences between Sweet Marian and the suppresed cultivars, which are July Santa Rosa, Late Santa Rosa, Casselman and Roysum after filtering and based of gene function of the SNP
EFF[*].GENE	Gene Function	IPR	CHROM	POSITION
Prupe.2G176900	1-aminocyclopropane-1-carboxylate synthase.	Aminotransferases, class-I, pyridoxal-phosphate-binding site	Pp02	22202991
Prupe.3G036300	116 kDa U5 small nuclear ribonucleoprotein component	Translation elongation factor EFG, V domain	Pp03	2622228
Prupe.5G091000	50S RIBOSOMAL PROTEIN L1P	Ribosomal protein L1, 2-layer alpha/beta-sandwich	Pp05	10124241
Prupe.1G289200	6-PHOSPHOGLUCONOLACTONASE	6-phosphogluconolactonase, DevB-type	Pp01	28849463
Prupe.8G229700	AAA domain	Mrp, conserved site	Pp08	20535287
Prupe.2G179600	ABL INTERACTOR	ABI family	Pp02	22326227
Prupe.2G235000	Actin	Actin family	Pp02	25738275
Prupe.6G224100	Acyl CoA binding protein	Acyl-CoA-binding protein, ACBP	Pp06	22909144
Prupe.3G005200	ADP RIBOSYLATION FACTOR-RELATED	Small GTPase superfamily, Rab type	Pp03	315167
Prupe.6G340000	AMINE OXIDASE	Amine oxidase	Pp06	29398009
Prupe.2G211800	ammonia-lyase activity	Aromatic amino acid lyase	Pp02	24391526
Prupe.5G027800	apoplast	Glycoside hydrolase, family 16	Pp05	3235401
Prupe.1G159600	Apoptotic ATPase	Leucine-rich repeat	Pp01	12702258
Prupe.4G037700	Armadillo/beta-catenin-like repeat	Armadillo	Pp04	1782532
Prupe.1G022600	ATP binding	Protein kinase domain	Pp01	1541998
Prupe.3G152700	ATP binding	Protein kinase domain	Pp03	16645824
Prupe.3G160300	ATP binding	Protein kinase domain	Pp03	17923225
Prupe.8G000600	ATP binding	AAA+ ATPase domain	Pp08	98141
Prupe.8G235000	ATP binding	Protein kinase domain	Pp08	20834725
Prupe.8G248800	ATP binding	Protein kinase domain	Pp08	21480536
Prupe.1G376900	Bacterial transferase hexapeptide (six repeats)	Bacterial transferase hexapeptide repeat	Pp01	34137062
Prupe.3G277000	betaine-aldehyde dehydrogenase [EC:1.2.1.8]	Aldehyde dehydrogenase domain	Pp03	25466211
Prupe.1G483200	biosynthetic process	Glycosyl transferase, family 1	Pp01	40290132
Prupe.3G277100	Cation efflux family	Cation efflux protein	Pp03	25468148
Prupe.3G289500	CbiX	Cobalamin (vitamin B12) biosynthesis CbiX	Pp03	26011736
Prupe.1G376300	Cellulase (glycosyl hydrolase family 5)	Glycoside hydrolase, family 5	Pp01	34096250
Prupe.4G182900	Cid1 family poly A polymerase	PAP/25A-associated	Pp04	10829302
Prupe.6G024600	Cleavage site for pathogenic type III effector avirulence factor Avr	Pathogenic type III effector avirulence factor Avr cleavage site	Pp06	1988996
Prupe.4G183000	CMP-2-KETO-3-DEOCTULOSONATE (CMP-KDO) CYTIDYLTRANSFERASE	Acylneuraminate cytidylyltransferase	Pp04	10829302
Prupe.3G036100	COP1-INTERACTING PROTEIN-RELATED	#N/A	Pp03	2622228
Prupe.4G112100	COPINE	Development/cell death domain	Pp04	5928075
Prupe.5G106100	Copper chaperone	Heavy metal-associated domain, HMA	Pp05	11241099
Prupe.6G057600	CS domain	CS domain	Pp06	4025519
Prupe.8G265000	Dirigent-like protein	Plant disease resistance response protein	Pp08	22210613
Prupe.2G151000	DNA binding	Transcription factor, MADS-box	Pp02	20599573
Prupe.2G151200	DNA binding	Transcription factor, MADS-box	Pp02	20599573
Prupe.5G123400	DNA binding	AUX/IAA protein	Pp05	12211990
Prupe.5G208300	DNA binding	Transcription factor, SBP-box	Pp05	16608292
Prupe.1G489800	DNA REPLICATION REGULATOR DPB11-RELATED	BRCT domain	Pp01	40777976
Prupe.4G201600	Domain of unknown function (DUF1995)	Domain of unknown function DUF1995	Pp04	12527720
Prupe.1G541600	Domain of unknown function (DUF3453)	Armadillo-like helical	Pp01	44257152
Prupe.1G196900	Domain of unknown function (DUF4504)	Protein of unknown function DUF4504	Pp01	18769902
Prupe.2G277300	Domain of unknown function (DUF4535)	Protein of unknown function DUF4535	Pp02	27830278
Prupe.4G046800	Domain of unknown function (DUF588)	Uncharacterised protein family UPF0497, trans-membrane plant subgroup	Pp04	2236978
Prupe.2G240600	Domain of unknown function (DUF588)	Uncharacterised protein family UPF0497, trans-membrane plant	Pp02	26030531
Prupe.4G183100	Dynein light chain type 1	Dynein light chain, type 1/2	Pp04	10829302
Prupe.6G181600	Ethylene insensitive 3	Ethylene insensitive 3-like protein, DNA-binding domain	Pp06	18845570
Prupe.6G336100	exportin-5	Armadillo-like helical	Pp06	29203316
Prupe.8G253300	F-box-like	F-box domain	Pp08	21697242
Prupe.3G117700	F-BOX/LEUCINE RICH REPEAT PROTEIN	Leucine-rich repeat, cysteine-containing subtype	Pp03	10062324
Prupe.2G120500	FAMILY NOT NAMED	Nucleotide-diphospho-sugar transferase	Pp02	17795754
Prupe.1G003600	FAMILY NOT NAMED	F-box domain	Pp01	364029
Prupe.1G003700	FAMILY NOT NAMED	F-box domain	Pp01	366895
Prupe.1G289400	FAMILY NOT NAMED	RNA recognition motif domain	Pp01	28849463
Prupe.2G090000	FAMILY NOT NAMED	Nucleotide-diphospho-sugar transferases	Pp02	14247877
Prupe.5G125000	FAMILY NOT NAMED	Phox/Bem1p	Pp05	12304780
Prupe.8G216800	FAMILY NOT NAMED	SANT/Myb domain	Pp08	19848171
Prupe.8G248400	FAMILY NOT NAMED	GH3 auxin-responsive promoter	Pp08	21469675
Prupe.3G160500	Fructokinase.	Ribokinase	Pp03	17923225
Prupe.8G265300	Fumarate hydratase.	Fumarate lyase family	Pp08	22215206
Prupe.1G009500	gb def: Putative 39S ribosomal protein L32, mitochondrial precursor	Ribosomal protein L32p	Pp01	760081
Prupe.6G268900	GDP-fucose protein O-fucosyltransferase	GDP-fucose protein O-fucosyltransferase	Pp06	25594337
Prupe.8G164800	Glycosyl hydrolases family 2, sugar binding domain	D-galactoside/L-rhamnose binding SUEL lectin domain	Pp08	17168966
Prupe.3G276800	Glycosyl hydrolases family 38 C-terminal domain	Glycoside hydrolase family 38, N-terminal domain	Pp03	25466211
Prupe.7G148000	Glycosyl transferase family 8	Glycosyl transferase, family 8	Pp07	16053215
Prupe.3G276500	Glycosyl transferase family 8	Glycosyl transferase, family 8	Pp03	25452701
Prupe.8G231500	Glycosyl transferase family 8	Glycosyl transferase, family 8	Pp08	20614560
Prupe.6G337700	Glyoxal oxidase N-terminus	Glyoxal oxidase, N-terminal	Pp06	29282491
Prupe.7G117800	Halotolerance protein HAL3 (contains flavoprotein domain)	Flavoprotein	Pp07	14245770
Prupe.4G201500	Helix-loop-helix DNA-binding domain	Myc-type, basic helix-loop-helix (bHLH) domain	Pp04	12527720
Prupe.7G271600	Histone H3 (Lys9) methyltransferase SUV39H1/Clr4, required for transcriptional silencing	SET domain	Pp07	22245030
Prupe.2G247600	Hs1pro-1 N-terminus	Hs1pro-1, C-terminal	Pp02	26361234
Prupe.8G264200	hydrolase activity, hydrolyzing O-glycosyl compounds	Glycoside hydrolase, family 9	Pp08	22182340
Prupe.5G146400	integral to membrane	SWEET sugar transporter, plants	Pp05	13449365
Prupe.5G006500	ion transmembrane transport	ATPase, V1 complex, subunit F, eukaryotic	Pp05	721755
Prupe.1G490000	Iron/ascorbate family oxidoreductases	Oxoglutarate/iron-dependent dioxygenase	Pp01	40780620
Prupe.2G150700	Iron/ascorbate family oxidoreductases	Isopenicillin N synthase	Pp02	20572444
Prupe.8G222100	JmjC domain, hydroxylase	JmjC domain	Pp08	20126607
Prupe.6G274700	Lactosylceramide 4-alpha-galactosyltransferase.	Glycosyltransferase, DXD sugar-binding motif	Pp06	25918783
Prupe.4G042800	Lactosylceramide 4-alpha-galactosyltransferase.	Glycosyltransferase, DXD sugar-binding motif	Pp04	2016467
Prupe.4G027000	Late embryogenesis abundant protein	Late embryogenesis abundant protein, LEA-14	Pp04	1258725
Prupe.4G051100	Leucine rich repeat	Leucine-rich repeat	Pp04	2449384
Prupe.8G077600	Leucine rich repeat	Leucine-rich repeat	Pp08	11182271
Prupe.8G217000	Leucine rich repeat	Protein kinase domain	Pp08	19848171
Prupe.4G037900	LysM domain	LysM domain	Pp04	1782532
Prupe.8G211900	magnesium ion binding	Enolase	Pp08	19580999
Prupe.6G235200	magnesium ion binding	Isocitrate and isopropylmalate dehydrogenases family	Pp06	23630347
Prupe.1G514700	MAJOR FACILITATOR SUPERFAMILY DOMAIN-CONTAINING PROTEIN-RELATED	Major facilitator superfamily	Pp01	42361031
Prupe.4G127500	malate dehydrogenase [EC:1.1.1.37]	Lactate/malate dehydrogenase, N-terminal	Pp04	7006324
Prupe.1G003500	membrane	Cellulose synthase	Pp01	364029
Prupe.1G033700	membrane	Cellulose synthase	Pp01	2343382
Prupe.5G123800	membrane	Cellulose synthase	Pp05	12237954
Prupe.5G123500	membrane	Cellulose synthase	Pp05	12211990
Prupe.6G230500	membrane	Glycosyl transferase, family 43	Pp06	23349339
Prupe.5G123600	membrane	Cellulose synthase	Pp05	12237954
Prupe.5G123700	membrane	Cellulose synthase	Pp05	12237954
Prupe.6G025100	membrane	Cellulose synthase	Pp06	2000368
Prupe.8G265200	membrane	GAF domain	Pp08	22210613
Prupe.1G244400	membrane	Phosphate transporter	Pp01	25770725
Prupe.1G457900	membrane	Cyclic nucleotide-binding domain	Pp01	38357316
Prupe.2G325400	membrane	NADH dehydrogenase [ubiquinone] 1 alpha subcomplex subunit 12	Pp02	30079172
Prupe.3G214400	membrane	Cellulose synthase	Pp03	21781371
Prupe.5G135800	membrane	EamA domain	Pp05	12870619
Prupe.6G025000	membrane	Cellulose synthase	Pp06	1995551
Prupe.6G024800	membrane	Cellulose synthase	Pp06	1988996
Prupe.7G271500	Methylenetetrahydrofolate reductase	Methylenetetrahydrofolate reductase	Pp07	22245030
Prupe.1G514800	methyltransferase activity	Methyltransferase type 11	Pp01	42361031
Prupe.1G514900	methyltransferase activity	Methyltransferase type 11	Pp01	42361031
Prupe.1G038700	MFS transporter, PHS family, inorganic phosphate transporter	Phosphate permease	Pp01	2734988
Prupe.2G118600	MTN3-RELATED	#N/A	Pp02	17666810
Prupe.1G051100	myb proto-oncogene protein, plant	SANT/Myb domain	Pp01	3594491
Prupe.6G018300	NAD(P)-binding Rossmann-like domain	AMP-dependent synthetase/ligase	Pp06	1327363
Prupe.5G079100	NYN domain	Zinc finger, C2H2	Pp05	9321751
Prupe.6G126200	oxidation-reduction process	Tetrahydrofolate dehydrogenase/cyclohydrolase	Pp06	9700425
Prupe.8G264400	oxidoreductase activity	Short-chain dehydrogenase/reductase SDR	Pp08	22182340
Prupe.8G076200	PB1 domain	Phox/Bem1p	Pp08	11037422
Prupe.8G194200	PEPTIDYL-PROLYL CIS-TRANS ISOMERASE	Peptidyl-prolyl cis-trans isomerase, FKBP-type, domain	Pp08	18724071
Prupe.7G185700	Permease of the major facilitator superfamily	Sugar/inositol transporter	Pp07	17991659
Prupe.1G340900	PHOSPHATIDYLINOSITOL-4-PHOSPHATE 5-KINASE RELATED	Tubulin/FtsZ, GTPase domain	Pp01	32030588
Prupe.1G376800	Possible pfkB family carbohydrate kinase	Carbohydrate kinase PfkB	Pp01	34137062
Prupe.2G211700	Possible pfkB family carbohydrate kinase	Adenosine kinase	Pp02	24391526
Prupe.2G328500	Possible pfkB family carbohydrate kinase	Carbohydrate/puine kinase, PfkB, conserved site	Pp02	30202151
Prupe.7G236200	PPR repeat	Pentatricopeptide repeat	Pp07	20519516
Prupe.2G274500	Predicted quinone oxidoreductase	Alcohol dehydrogenase superfamily, zinc-type	Pp02	27665204
Prupe.1G144900	Predicted transporter (major facilitator superfamily)	Sugar/inositol transporter	Pp01	11381852
Prupe.5G090900	Predicted transporter (major facilitator superfamily)	Sugar/inositol transporter	Pp05	10124241
Prupe.8G101000	Predicted transporter (major facilitator superfamily)	Sugar/inositol transporter	Pp08	13265569
Prupe.1G156900	Predicted transporter (major facilitator superfamily)	Sugar/inositol transporter	Pp01	12439562
Prupe.8G101200	Predicted transporter (major facilitator superfamily)	Sugar/inositol transporter	Pp08	13277508
Prupe.8G100700	Predicted transporter (major facilitator superfamily)	Sugar/inositol transporter	Pp08	13186644
Prupe.8G101500	Predicted transporter (major facilitator superfamily)	Sugar/inositol transporter	Pp08	13302776
Prupe.2G274300	Predicted transporter (major facilitator superfamily)	Sugar/inositol transporter	Pp02	27658819
Prupe.7G186000	Predicted transporter (major facilitator superfamily)	Sugar/inositol transporter	Pp07	17993356
Prupe.8G248600	Predicted transporter (major facilitator superfamily)	Sugar/inositol transporter	Pp08	21469675
Prupe.8G248700	Predicted transporter (major facilitator superfamily)	Sugar/inositol transporter	Pp08	21475182
Prupe.1G516200	Predicted transporter (major facilitator superfamily)	Sugar/inositol transporter	Pp01	42463982
Prupe.4G037800	Predicted transporter (major facilitator superfamily)	Sugar/inositol transporter	Pp04	1782532
Prupe.6G224300	Prolyl 4-hydroxylase alpha subunit	Oxoglutarate/iron-dependent dioxygenase	Pp06	22909144
Prupe.1G376700	proteasome core complex, alpha-subunit complex	Proteasome alpha-subunit, N-terminal domain	Pp01	34137062
Prupe.5G058900	protein binding	WD40 repeat	Pp05	6369118
Prupe.1G033600	protein binding	Forkhead-associated (FHA) domain	Pp01	2343382
Prupe.5G061700	protein binding	Proteasome component (PCI) domain	Pp05	6747092
Prupe.1G070700	protein disulfide oxidoreductase activity	Thioredoxin	Pp01	5018302
Prupe.1G009400	Protein of unknown function (DUF295)	F-box domain	Pp01	745686
Prupe.3G276600	Protein of unknown function (DUF760)	Protein of unknown function DUF760	Pp03	25452701
Prupe.3G276700	protein transport protein SEC13	WD40 repeat	Pp03	25452701
Prupe.3G283600	Protein tyrosine kinase	Protein kinase domain	Pp03	25752407
Prupe.5G175400	Protein tyrosine kinase	Protein kinase domain	Pp05	14922095
Prupe.8G000800	putative drug exporter of the RND superfamily	Domain of unknown function DUF861, cupin-3	Pp08	98141
Prupe.3G170800	Putative NAD+-dependent epimerases	NAD-dependent epimerase/dehydratase, N-terminal domain	Pp03	18976371
Prupe.3G005300	regulation of nitrogen utilization	Nitrogen regulatory protein PII	Pp03	315167
Prupe.2G272300	regulation of transcription, DNA-dependent	AP2/ERF domain	Pp02	27561343
Prupe.8G102100	regulation of transcription, DNA-dependent	Basic-leucine zipper domain	Pp08	13352695
Prupe.1G478400	regulation of transcription, DNA-dependent	cAMP response element binding (CREB) protein	Pp01	40044889
Prupe.1G586700	Replication factor C, subunit RFC4	AAA+ ATPase domain	Pp01	47621309
Prupe.3G197800	Reverse transcriptase-like	Ribonuclease H-like domain	Pp03	20796938
Prupe.3G283300	Reverse transcriptase-like	Ribonuclease H domain	Pp03	25751719
Prupe.1G289300	Ribokinase	Carbohydrate kinase PfkB	Pp01	28849463
Prupe.6G339900	RIBOSE-5-PHOSPHATE ISOMERASE B	Sugar-phosphate isomerase, RpiB/LacA/LacB family	Pp06	29398009
Prupe.3G305100	ribosome	Ribosomal protein S21	Pp03	26742012
Prupe.3G276400	RING/Ubox like zinc-binding domain	Zinc finger, RING-type	Pp03	25452701
Prupe.5G146600	RNA binding	Pseudouridine synthase, RsuA/RluB/C/D/E/F	Pp05	13457076
Prupe.7G223600	RNA binding	RNA-binding, CRM domain	Pp07	19922318
Prupe.1G457600	RNA processing	SWAP/Surp	Pp01	38350641
Prupe.6G301100	Serine/threonine protein kinase	Protein kinase domain	Pp06	27313736
Prupe.8G212200	Serine/threonine protein kinase	Protein kinase domain	Pp08	19580999
Prupe.2G240400	Serine/threonine protein kinase	Protein kinase domain	Pp02	26030531
Prupe.2G277200	SODIUM-DEPENDENT PHOSPHATE TRANSPORTERS	Sugar phosphate transporter	Pp02	27830278
Prupe.6G268400	SOUL heme-binding protein	SOUL haem-binding protein	Pp06	25594337
Prupe.6G268500	SOUL heme-binding protein	SOUL haem-binding protein	Pp06	25594337
Prupe.1G382000	Stage II sporulation protein E (SpoIIE)	Protein phosphatase 2C (PP2C)-like domain	Pp01	34383618
Prupe.4G127400	SUBFAMILY NOT NAMED	General substrate transporter	Pp04	7006324
Prupe.4G127100	SUBFAMILY NOT NAMED	General substrate transporter	Pp04	6982470
Prupe.1G190000	SUBFAMILY NOT NAMED	Protein of unknown function DUF167	Pp01	17557142
Prupe.1G220800	SUBFAMILY NOT NAMED	Protein kinase domain	Pp01	23534149
Prupe.2G247500	SUBFAMILY NOT NAMED	Tetratricopeptide-like helical domain	Pp02	26361234
Prupe.2G325700	SUBFAMILY NOT NAMED	P-loop containing nucleoside triphosphate hydrolase	Pp02	30079172
Prupe.6G337800	SUBFAMILY NOT NAMED	Pre-rRNA-processing protein TSR2	Pp06	29282491
Prupe.5G241700	Sucrose synthase.	Sucrose synthase	Pp05	18204549
Prupe.8G052700	Sucrose transporter and related proteins	General substrate transporter	Pp08	5815684
Prupe.7G185800	Sugar (and other) transporter	Sugar/inositol transporter	Pp07	17991659
Prupe.8G076100	Sugar efflux transporter for intercellular exchange	#N/A	Pp08	11037422
Prupe.1G542700	SUGAR KINASE	Carbohydrate kinase, FGGY, N-terminal	Pp01	44342385
Prupe.5G084900	superoxide metabolic process	Superoxide dismutase, copper/zinc binding domain	Pp05	9708479
Prupe.3G066400	TATA element modulatory factor 1 DNA binding	TATA element modulatory factor 1 TATA binding	Pp03	4778119
Prupe.8G194100	Tetratricopeptide repeat	Peptidyl-prolyl cis-trans isomerase, FKBP-type, domain	Pp08	18724071
Prupe.2G150900	Transcriptional co-repressor component	Sin3 associated polypeptide p18	Pp02	20578421
Prupe.2G096900	transferase activity, transferring hexosyl groups	Exostosin , C-terminal	Pp02	15220062
Prupe.8G100600	Transferring alkyl or aryl groups, other than methyl groups.	Decaprenyl diphosphate synthase-like	Pp08	13186644
Prupe.2G277800	Trehalose-phosphatase	Trehalose-phosphatase	Pp02	27861546
Prupe.1G542600	Tubulin/FtsZ family, GTPase domain	Tubulin	Pp01	44342385
Prupe.4G065800	U5 snRNP-specific protein-like factor and related proteins	WD40 repeat	Pp04	3147008
Prupe.7G236300	UAA transporter family	UAA transporter	Pp07	20519516
Prupe.1G099000	UDP-glucuronate 4-epimerase [EC:5.1.3.6]	NAD-dependent epimerase/dehydratase, N-terminal domain	Pp01	7910165
Prupe.1G164800	UDP-glucuronate 4-epimerase [EC:5.1.3.6]	NAD-dependent epimerase/dehydratase, N-terminal domain	Pp01	13268106
Prupe.4G073700	UDP-N-acetylglucosamine pyrophosphorylase	UTP--glucose-1-phosphate uridylyltransferase family	Pp04	3600922
Prupe.8G102000	UNCHARACTERIZED	Reticulon	Pp08	13352695
Prupe.5G242000	UNCHARACTERIZED	Rhodanese-like domain	Pp05	18204549
Prupe.5G175700	Uncharacterized conserved protein	DSS1/SEM1	Pp05	14922095
Prupe.3G014000	UNCHARACTERIZED PUTATIVE METHYLTRANSFERASE	SET domain	Pp03	1013392
Prupe.2G253500	uridylyltransferase activity	UTP--glucose-1-phosphate uridylyltransferase family	Pp02	26686242
Prupe.1G289800	#N/A	Reversibly glycosylated polypeptide family	Pp01	28872067
Prupe.2G179700	#N/A	Reticulon	Pp02	22326227
Prupe.4G197800	#N/A	General substrate transporter	Pp04	12107211
Prupe.5G084800	#N/A	NUDIX hydrolase domain	Pp05	9708479
Prupe.8G003700	#N/A	Glycosyl transferase, family 1	Pp08	307091
Prupe.4G112000	#N/A	Glycosyltransferase, DXD sugar-binding motif	Pp04	5928075
Prupe.3G014100	#N/A	Sucrose synthase	Pp03	1013392
Prupe.3G032300	#N/A	AP2/ERF domain	Pp03	2406869
Prupe.4G046900	#N/A	Histidine phosphatase superfamily, clade-1	Pp04	2236978
Prupe.4G051300	#N/A	Yippee/Mis18	Pp04	2449384
Prupe.4G111900	#N/A	Phosphate-induced protein 1	Pp04	5928075
Prupe.6G181500	#N/A	Inositol polyphosphate-related phosphatase	Pp06	18845570
Prupe.6G300900	#N/A	Transcription factor GRAS	Pp06	27313736
Prupe.7G147900	#N/A	PQ-loop repeat	Pp07	16053215
Prupe.2G211600	#N/A	Auxin-induced protein, ARG7	Pp02	24391526
Prupe.2G285500	#N/A	Peptidase S8/S53 domain	Pp02	28232956
Prupe.2G285600	#N/A	Protein phosphatase 2C, manganese/magnesium aspartate binding site	Pp02	28232956
Prupe.2G328700	#N/A	DnaJ domain	Pp02	30202151
Prupe.5G084600	#N/A	Peptidase S8/S53 domain	Pp05	9708479
Prupe.5G085000	#N/A	Peptidase S8/S53 domain	Pp05	9710844
Prupe.5G124100	#N/A	Zinc finger, RING-type	Pp05	12243153
Prupe.7G255800	#N/A	Protein phosphatase 2C, manganese/magnesium aspartate binding site	Pp07	21439472
Prupe.8G235300	#N/A	Ankyrin repeat	Pp08	20834725
Prupe.2G235300	#N/A	#N/A	Pp02	25738275
Prupe.2G245500	#N/A	#N/A	Pp02	26274747
Prupe.3G144700	#N/A	#N/A	Pp03	15762547
Prupe.4G155600	#N/A	#N/A	Pp04	8915145
Prupe.5G006400	#N/A	#N/A	Pp05	717198
Prupe.6G151000	#N/A	#N/A	Pp06	13074774
Prupe.8G035200	#N/A	#N/A	Pp08	3227539
Prupe.8G101100	#N/A	#N/A	Pp08	13277508
Prupe.1G196800	#N/A	#N/A	Pp01	18769234
Prupe.1G478500	#N/A	#N/A	Pp01	40044889
Prupe.2G001600	#N/A	#N/A	Pp02	255068
Prupe.2G097000	#N/A	#N/A	Pp02	15220062
Prupe.2G268800	#N/A	#N/A	Pp02	27384341
Prupe.2G277100	#N/A	#N/A	Pp02	27830278
Prupe.3G167100	#N/A	#N/A	Pp03	18579940
Prupe.3G197900	#N/A	#N/A	Pp03	20796938
Prupe.3G289300	#N/A	#N/A	Pp03	26011736
Prupe.4G001400	#N/A	#N/A	Pp04	136063
Prupe.4G127000	#N/A	#N/A	Pp04	6982470
Prupe.4G197700	#N/A	#N/A	Pp04	12107211
Prupe.5G006000	#N/A	Alpha crystallin/Hsp20 domain	Pp05	696303
Prupe.5G011700	#N/A	#N/A	Pp05	1221223
Prupe.5G011800	#N/A	#N/A	Pp05	1222676
Prupe.6G274500	#N/A	#N/A	Pp06	25918783
Prupe.6G274600	#N/A	#N/A	Pp06	25918783
Prupe.6G336000	#N/A	#N/A	Pp06	29203316
Prupe.7G255400	#N/A	#N/A	Pp07	21439472
Prupe.7G255500	#N/A	#N/A	Pp07	21439472
Prupe.7G255600	#N/A	#N/A	Pp07	21439472
Prupe.8G003600	#N/A	#N/A	Pp08	307091
Prupe.8G019700	#N/A	#N/A	Pp08	1810513
Prupe.8G100800	#N/A	Decaprenyl diphosphate synthase-like	Pp08	13225772
Prupe.8G101600	#N/A	#N/A	Pp08	13302776
Prupe.8G257300	#N/A	#N/A	Pp08	21917441
Prupe.8G268400	#N/A	#N/A	Pp08	22372366

## Sheet: Supplemental table 9
This table shows the 204 SNP/INDELS diferences between climateric (July Santa Rosa, Santa Rosa and Late Santa Rosa) vs the non-climateric SM after filtering and based of gene function of the SNP
EFF[*].GENE	Gene Function	IPR	CHROM	POSITION
Prupe.2G176900	1-aminocyclopropane-1-carboxylate synthase.	Aminotransferases, class-I, pyridoxal-phosphate-binding site	Pp02	22202991
Prupe.3G036300	116 kDa U5 small nuclear ribonucleoprotein component	Translation elongation factor EFG, V domain	Pp03	2622228
Prupe.5G091000	50S RIBOSOMAL PROTEIN L1P	Ribosomal protein L1, 2-layer alpha/beta-sandwich	Pp05	10124241
Prupe.8G229700	AAA domain	Mrp, conserved site	Pp08	20535287
Prupe.2G235000	Actin	Actin family	Pp02	25738275
Prupe.6G224100	Acyl CoA binding protein	Acyl-CoA-binding protein, ACBP	Pp06	22909144
Prupe.3G005200	ADP RIBOSYLATION FACTOR-RELATED	Small GTPase superfamily, Rab type	Pp03	315167
Prupe.4G155900	Alpha,alpha-trehalose-phosphate synthase (UDP-forming).	Glycosyl transferase, family 20	Pp04	8926244
Prupe.6G340000	AMINE OXIDASE	Amine oxidase	Pp06	29398009
Prupe.2G211800	ammonia-lyase activity	Aromatic amino acid lyase	Pp02	24391526
Prupe.5G027800	apoplast	Glycoside hydrolase, family 16	Pp05	3235401
Prupe.1G159600	Apoptotic ATPase	Leucine-rich repeat	Pp01	12702258
Prupe.1G022600	ATP binding	Protein kinase domain	Pp01	1541998
Prupe.3G152700	ATP binding	Protein kinase domain	Pp03	16645824
Prupe.3G160300	ATP binding	Protein kinase domain	Pp03	17923225
Prupe.8G000600	ATP binding	AAA+ ATPase domain	Pp08	98141
Prupe.8G248800	ATP binding	Protein kinase domain	Pp08	21480536
Prupe.1G153600	ATP-dependent RNA helicase	Helicase, C-terminal	Pp01	12108392
Prupe.5G179900	Bacterial transferase hexapeptide (six repeats)	Bacterial transferase hexapeptide repeat	Pp05	15123897
Prupe.1G376900	Bacterial transferase hexapeptide (six repeats)	Bacterial transferase hexapeptide repeat	Pp01	34137062
Prupe.3G277000	betaine-aldehyde dehydrogenase [EC:1.2.1.8]	Aldehyde dehydrogenase domain	Pp03	25466211
Prupe.5G179800	betaine-aldehyde dehydrogenase [EC:1.2.1.8]	Aldehyde dehydrogenase domain	Pp05	15123897
Prupe.3G034700	CBF/Mak21 family	CCAAT-binding factor	Pp03	2550589
Prupe.1G376300	Cellulase (glycosyl hydrolase family 5)	Glycoside hydrolase, family 5	Pp01	34096250
Prupe.4G182900	Cid1 family poly A polymerase	PAP/25A-associated	Pp04	10829302
Prupe.4G183000	CMP-2-KETO-3-DEOCTULOSONATE (CMP-KDO) CYTIDYLTRANSFERASE	Acylneuraminate cytidylyltransferase	Pp04	10829302
Prupe.3G036100	COP1-INTERACTING PROTEIN-RELATED	#N/A	Pp03	2622228
Prupe.4G112100	COPINE	Development/cell death domain	Pp04	5928075
Prupe.6G057600	CS domain	CS domain	Pp06	4025519
Prupe.8G265000	Dirigent-like protein	Plant disease resistance response protein	Pp08	22210613
Prupe.2G151000	DNA binding	Transcription factor, MADS-box	Pp02	20599573
Prupe.2G151200	DNA binding	Transcription factor, MADS-box	Pp02	20599573
Prupe.5G123400	DNA binding	AUX/IAA protein	Pp05	12211990
Prupe.5G208300	DNA binding	Transcription factor, SBP-box	Pp05	16608292
Prupe.1G489800	DNA REPLICATION REGULATOR DPB11-RELATED	BRCT domain	Pp01	40777976
Prupe.4G201600	Domain of unknown function (DUF1995)	Domain of unknown function DUF1995	Pp04	12527720
Prupe.1G541600	Domain of unknown function (DUF3453)	Armadillo-like helical	Pp01	44257152
Prupe.1G196900	Domain of unknown function (DUF4504)	Protein of unknown function DUF4504	Pp01	18769902
Prupe.2G277300	Domain of unknown function (DUF4535)	Protein of unknown function DUF4535	Pp02	27830278
Prupe.4G046800	Domain of unknown function (DUF588)	Uncharacterised protein family UPF0497, trans-membrane plant subgroup	Pp04	2236978
Prupe.2G240600	Domain of unknown function (DUF588)	Uncharacterised protein family UPF0497, trans-membrane plant	Pp02	26030531
Prupe.4G183100	Dynein light chain type 1	Dynein light chain, type 1/2	Pp04	10829302
Prupe.6G181600	Ethylene insensitive 3	Ethylene insensitive 3-like protein, DNA-binding domain	Pp06	18845570
Prupe.6G336100	exportin-5	Armadillo-like helical	Pp06	29203316
Prupe.8G253300	F-box-like	F-box domain	Pp08	21697242
Prupe.3G117700	F-BOX/LEUCINE RICH REPEAT PROTEIN	Leucine-rich repeat, cysteine-containing subtype	Pp03	10062324
Prupe.2G120500	FAMILY NOT NAMED	Nucleotide-diphospho-sugar transferase	Pp02	17795754
Prupe.8G247100	FAMILY NOT NAMED	Oxoglutarate/iron-dependent dioxygenase	Pp08	21408971
Prupe.2G090000	FAMILY NOT NAMED	Nucleotide-diphospho-sugar transferases	Pp02	14247877
Prupe.3G160500	Fructokinase.	Ribokinase	Pp03	17923225
Prupe.8G265300	Fumarate hydratase.	Fumarate lyase family	Pp08	22215206
Prupe.1G009500	gb def: Putative 39S ribosomal protein L32, mitochondrial precursor	Ribosomal protein L32p	Pp01	760081
Prupe.3G276800	Glycosyl hydrolases family 38 C-terminal domain	Glycoside hydrolase family 38, N-terminal domain	Pp03	25466211
Prupe.7G148000	Glycosyl transferase family 8	Glycosyl transferase, family 8	Pp07	16053215
Prupe.3G276500	Glycosyl transferase family 8	Glycosyl transferase, family 8	Pp03	25452701
Prupe.6G337700	Glyoxal oxidase N-terminus	Glyoxal oxidase, N-terminal	Pp06	29282491
Prupe.7G117800	Halotolerance protein HAL3 (contains flavoprotein domain)	Flavoprotein	Pp07	14245770
Prupe.4G201500	Helix-loop-helix DNA-binding domain	Myc-type, basic helix-loop-helix (bHLH) domain	Pp04	12527720
Prupe.7G271600	Histone H3 (Lys9) methyltransferase SUV39H1/Clr4, required for transcriptional silencing	SET domain	Pp07	22245030
Prupe.2G247600	Hs1pro-1 N-terminus	Hs1pro-1, C-terminal	Pp02	26361234
Prupe.8G264200	hydrolase activity, hydrolyzing O-glycosyl compounds	Glycoside hydrolase, family 9	Pp08	22182340
Prupe.5G146400	integral to membrane	SWEET sugar transporter, plants	Pp05	13449365
Prupe.1G490000	Iron/ascorbate family oxidoreductases	Oxoglutarate/iron-dependent dioxygenase	Pp01	40780620
Prupe.2G150700	Iron/ascorbate family oxidoreductases	Isopenicillin N synthase	Pp02	20572444
Prupe.8G222100	JmjC domain, hydroxylase	JmjC domain	Pp08	20126607
Prupe.4G042800	Lactosylceramide 4-alpha-galactosyltransferase.	Glycosyltransferase, DXD sugar-binding motif	Pp04	2016467
Prupe.4G027000	Late embryogenesis abundant protein	Late embryogenesis abundant protein, LEA-14	Pp04	1258725
Prupe.4G051100	Leucine rich repeat	Leucine-rich repeat	Pp04	2449384
Prupe.8G077600	Leucine rich repeat	Leucine-rich repeat	Pp08	11182271
Prupe.8G211900	magnesium ion binding	Enolase	Pp08	19580999
Prupe.6G235200	magnesium ion binding	Isocitrate and isopropylmalate dehydrogenases family	Pp06	23630347
Prupe.1G514700	MAJOR FACILITATOR SUPERFAMILY DOMAIN-CONTAINING PROTEIN-RELATED	Major facilitator superfamily	Pp01	42361031
Prupe.1G556000	membrane	Signal transduction response regulator, receiver domain	Pp01	45418519
Prupe.1G033700	membrane	Cellulose synthase	Pp01	2343382
Prupe.5G123800	membrane	Cellulose synthase	Pp05	12237954
Prupe.5G123500	membrane	Cellulose synthase	Pp05	12211990
Prupe.5G123600	membrane	Cellulose synthase	Pp05	12237954
Prupe.5G123700	membrane	Cellulose synthase	Pp05	12237954
Prupe.6G025100	membrane	Cellulose synthase	Pp06	2000368
Prupe.8G265200	membrane	GAF domain	Pp08	22210613
Prupe.1G457900	membrane	Cyclic nucleotide-binding domain	Pp01	38357316
Prupe.2G325400	membrane	NADH dehydrogenase [ubiquinone] 1 alpha subcomplex subunit 12	Pp02	30079172
Prupe.5G135800	membrane	EamA domain	Pp05	12870619
Prupe.1G033900	membrane	Cellulose synthase	Pp01	2356552
Prupe.7G271500	Methylenetetrahydrofolate reductase	Methylenetetrahydrofolate reductase	Pp07	22245030
Prupe.1G514800	methyltransferase activity	Methyltransferase type 11	Pp01	42361031
Prupe.1G514900	methyltransferase activity	Methyltransferase type 11	Pp01	42361031
Prupe.1G038700	MFS transporter, PHS family, inorganic phosphate transporter	Phosphate permease	Pp01	2734988
Prupe.2G118600	MTN3-RELATED	#N/A	Pp02	17666810
Prupe.1G051100	myb proto-oncogene protein, plant	SANT/Myb domain	Pp01	3594491
Prupe.7G253500	NUCLEOTIDE KINASE	Adenylate kinase/UMP-CMP kinase	Pp07	21354882
Prupe.1G153800	Nucleotidyl transferase	Nucleotidyl transferase	Pp01	12108392
Prupe.5G079100	NYN domain	Zinc finger, C2H2	Pp05	9321751
Prupe.6G126200	oxidation-reduction process	Tetrahydrofolate dehydrogenase/cyclohydrolase	Pp06	9700425
Prupe.8G264400	oxidoreductase activity	Short-chain dehydrogenase/reductase SDR	Pp08	22182340
Prupe.8G076200	PB1 domain	Phox/Bem1p	Pp08	11037422
Prupe.8G194200	PEPTIDYL-PROLYL CIS-TRANS ISOMERASE	Peptidyl-prolyl cis-trans isomerase, FKBP-type, domain	Pp08	18724071
Prupe.7G185700	Permease of the major facilitator superfamily	Sugar/inositol transporter	Pp07	17991659
Prupe.1G340900	PHOSPHATIDYLINOSITOL-4-PHOSPHATE 5-KINASE RELATED	Tubulin/FtsZ, GTPase domain	Pp01	32030588
Prupe.1G376800	Possible pfkB family carbohydrate kinase	Carbohydrate kinase PfkB	Pp01	34137062
Prupe.2G211700	Possible pfkB family carbohydrate kinase	Adenosine kinase	Pp02	24391526
Prupe.2G328500	Possible pfkB family carbohydrate kinase	Carbohydrate/puine kinase, PfkB, conserved site	Pp02	30202151
Prupe.3G214500	PPR repeat	Pentatricopeptide repeat	Pp03	21786174
Prupe.7G236200	PPR repeat	Pentatricopeptide repeat	Pp07	20519516
Prupe.1G144900	Predicted transporter (major facilitator superfamily)	Sugar/inositol transporter	Pp01	11381852
Prupe.5G090900	Predicted transporter (major facilitator superfamily)	Sugar/inositol transporter	Pp05	10124241
Prupe.8G101000	Predicted transporter (major facilitator superfamily)	Sugar/inositol transporter	Pp08	13265569
Prupe.1G156900	Predicted transporter (major facilitator superfamily)	Sugar/inositol transporter	Pp01	12439562
Prupe.8G101200	Predicted transporter (major facilitator superfamily)	Sugar/inositol transporter	Pp08	13277508
Prupe.8G100700	Predicted transporter (major facilitator superfamily)	Sugar/inositol transporter	Pp08	13186644
Prupe.8G101500	Predicted transporter (major facilitator superfamily)	Sugar/inositol transporter	Pp08	13302776
Prupe.2G274200	Predicted transporter (major facilitator superfamily)	Sugar/inositol transporter	Pp02	27657626
Prupe.2G274300	Predicted transporter (major facilitator superfamily)	Sugar/inositol transporter	Pp02	27658819
Prupe.7G186000	Predicted transporter (major facilitator superfamily)	Sugar/inositol transporter	Pp07	17993356
Prupe.6G224300	Prolyl 4-hydroxylase alpha subunit	Oxoglutarate/iron-dependent dioxygenase	Pp06	22909144
Prupe.1G376700	proteasome core complex, alpha-subunit complex	Proteasome alpha-subunit, N-terminal domain	Pp01	34137062
Prupe.5G058900	protein binding	WD40 repeat	Pp05	6369118
Prupe.1G033600	protein binding	Forkhead-associated (FHA) domain	Pp01	2343382
Prupe.1G070700	protein disulfide oxidoreductase activity	Thioredoxin	Pp01	5018302
Prupe.1G009400	Protein of unknown function (DUF295)	F-box domain	Pp01	745686
Prupe.3G276600	Protein of unknown function (DUF760)	Protein of unknown function DUF760	Pp03	25452701
Prupe.3G276700	protein transport protein SEC13	WD40 repeat	Pp03	25452701
Prupe.8G000800	putative drug exporter of the RND superfamily	Domain of unknown function DUF861, cupin-3	Pp08	98141
Prupe.3G170800	Putative NAD+-dependent epimerases	NAD-dependent epimerase/dehydratase, N-terminal domain	Pp03	18976371
Prupe.3G005300	regulation of nitrogen utilization	Nitrogen regulatory protein PII	Pp03	315167
Prupe.2G272300	regulation of transcription, DNA-dependent	AP2/ERF domain	Pp02	27561343
Prupe.5G180000	regulation of transcription, DNA-dependent	E2F/DP family, winged-helix DNA-binding domain	Pp05	15123897
Prupe.8G102100	regulation of transcription, DNA-dependent	Basic-leucine zipper domain	Pp08	13352695
Prupe.3G197800	Reverse transcriptase-like	Ribonuclease H-like domain	Pp03	20796938
Prupe.6G339900	RIBOSE-5-PHOSPHATE ISOMERASE B	Sugar-phosphate isomerase, RpiB/LacA/LacB family	Pp06	29398009
Prupe.3G305100	ribosome	Ribosomal protein S21	Pp03	26742012
Prupe.3G276400	RING/Ubox like zinc-binding domain	Zinc finger, RING-type	Pp03	25452701
Prupe.5G146600	RNA binding	Pseudouridine synthase, RsuA/RluB/C/D/E/F	Pp05	13457076
Prupe.7G223600	RNA binding	RNA-binding, CRM domain	Pp07	19922318
Prupe.1G457600	RNA processing	SWAP/Surp	Pp01	38350641
Prupe.2G315300	Secretory pathway protein Sec39	Sec39 domain	Pp02	29645465
Prupe.6G301100	Serine/threonine protein kinase	Protein kinase domain	Pp06	27313736
Prupe.8G178900	Serine/threonine protein kinase	Protein kinase domain	Pp08	18002782
Prupe.8G212200	Serine/threonine protein kinase	Protein kinase domain	Pp08	19580999
Prupe.2G240400	Serine/threonine protein kinase	Protein kinase domain	Pp02	26030531
Prupe.5G069500	SMALL NUCLEAR RIBONUCLEOPROTEIN SM D2	Small nuclear ribonucleoprotein Sm D2	Pp05	8348281
Prupe.2G277200	SODIUM-DEPENDENT PHOSPHATE TRANSPORTERS	Sugar phosphate transporter	Pp02	27830278
Prupe.1G190000	SUBFAMILY NOT NAMED	Protein of unknown function DUF167	Pp01	17557142
Prupe.1G220800	SUBFAMILY NOT NAMED	Protein kinase domain	Pp01	23534149
Prupe.2G247500	SUBFAMILY NOT NAMED	Tetratricopeptide-like helical domain	Pp02	26361234
Prupe.2G325700	SUBFAMILY NOT NAMED	P-loop containing nucleoside triphosphate hydrolase	Pp02	30079172
Prupe.6G337800	SUBFAMILY NOT NAMED	Pre-rRNA-processing protein TSR2	Pp06	29282491
Prupe.5G241700	Sucrose synthase.	Sucrose synthase	Pp05	18204549
Prupe.8G052700	Sucrose transporter and related proteins	General substrate transporter	Pp08	5815684
Prupe.7G185800	Sugar (and other) transporter	Sugar/inositol transporter	Pp07	17991659
Prupe.8G076100	Sugar efflux transporter for intercellular exchange	#N/A	Pp08	11037422
Prupe.1G542700	SUGAR KINASE	Carbohydrate kinase, FGGY, N-terminal	Pp01	44342385
Prupe.5G084900	superoxide metabolic process	Superoxide dismutase, copper/zinc binding domain	Pp05	9708479
Prupe.3G066400	TATA element modulatory factor 1 DNA binding	TATA element modulatory factor 1 TATA binding	Pp03	4778119
Prupe.8G194100	Tetratricopeptide repeat	Peptidyl-prolyl cis-trans isomerase, FKBP-type, domain	Pp08	18724071
Prupe.2G150900	Transcriptional co-repressor component	Sin3 associated polypeptide p18	Pp02	20578421
Prupe.8G100600	Transferring alkyl or aryl groups, other than methyl groups.	Decaprenyl diphosphate synthase-like	Pp08	13186644
Prupe.1G542600	Tubulin/FtsZ family, GTPase domain	Tubulin	Pp01	44342385
Prupe.4G065800	U5 snRNP-specific protein-like factor and related proteins	WD40 repeat	Pp04	3147008
Prupe.7G236300	UAA transporter family	UAA transporter	Pp07	20519516
Prupe.1G099000	UDP-glucuronate 4-epimerase [EC:5.1.3.6]	NAD-dependent epimerase/dehydratase, N-terminal domain	Pp01	7910165
Prupe.8G102000	UNCHARACTERIZED	Reticulon	Pp08	13352695
Prupe.5G242000	UNCHARACTERIZED	Rhodanese-like domain	Pp05	18204549
Prupe.2G253500	uridylyltransferase activity	UTP--glucose-1-phosphate uridylyltransferase family	Pp02	26686242
Prupe.1G289800	#N/A	Reversibly glycosylated polypeptide family	Pp01	28872067
Prupe.5G084800	#N/A	NUDIX hydrolase domain	Pp05	9708479
Prupe.8G003700	#N/A	Glycosyl transferase, family 1	Pp08	307091
Prupe.4G112000	#N/A	Glycosyltransferase, DXD sugar-binding motif	Pp04	5928075
Prupe.3G032300	#N/A	AP2/ERF domain	Pp03	2406869
Prupe.2G120300	#N/A	Small GTPase superfamily	Pp02	17786811
Prupe.4G046900	#N/A	Histidine phosphatase superfamily, clade-1	Pp04	2236978
Prupe.4G051300	#N/A	Yippee/Mis18	Pp04	2449384
Prupe.4G111900	#N/A	Phosphate-induced protein 1	Pp04	5928075
Prupe.6G181500	#N/A	Inositol polyphosphate-related phosphatase	Pp06	18845570
Prupe.6G300900	#N/A	Transcription factor GRAS	Pp06	27313736
Prupe.7G147900	#N/A	PQ-loop repeat	Pp07	16053215
Prupe.2G211600	#N/A	Auxin-induced protein, ARG7	Pp02	24391526
Prupe.2G328700	#N/A	DnaJ domain	Pp02	30202151
Prupe.5G084600	#N/A	Peptidase S8/S53 domain	Pp05	9708479
Prupe.1G289500	#N/A	#N/A	Pp01	28851275
Prupe.2G235300	#N/A	#N/A	Pp02	25738275
Prupe.2G245500	#N/A	#N/A	Pp02	26274747
Prupe.2G315400	#N/A	#N/A	Pp02	29645465
Prupe.3G144700	#N/A	#N/A	Pp03	15762547
Prupe.4G155600	#N/A	#N/A	Pp04	8915145
Prupe.5G006400	#N/A	#N/A	Pp05	717198
Prupe.6G151000	#N/A	#N/A	Pp06	13074774
Prupe.7G253300	#N/A	#N/A	Pp07	21354882
Prupe.8G035200	#N/A	#N/A	Pp08	3227539
Prupe.8G101100	#N/A	#N/A	Pp08	13277508
Prupe.8G247400	#N/A	#N/A	Pp08	21408971
Prupe.1G196800	#N/A	#N/A	Pp01	18769234
Prupe.2G001600	#N/A	#N/A	Pp02	255068
Prupe.2G268800	#N/A	#N/A	Pp02	27384341
Prupe.2G277100	#N/A	#N/A	Pp02	27830278
Prupe.3G197900	#N/A	#N/A	Pp03	20796938
Prupe.4G001400	#N/A	#N/A	Pp04	136063
Prupe.5G006000	#N/A	Alpha crystallin/Hsp20 domain	Pp05	696303
Prupe.5G011700	#N/A	#N/A	Pp05	1221223
Prupe.6G336000	#N/A	#N/A	Pp06	29203316
Prupe.8G003600	#N/A	#N/A	Pp08	307091
Prupe.8G100800	#N/A	Decaprenyl diphosphate synthase-like	Pp08	13225772
Prupe.8G101600	#N/A	#N/A	Pp08	13302776
Prupe.8G257300	#N/A	#N/A	Pp08	21917441
